# Supplementary material for: Transcriptomic Changes Following Induced De-Masculinisation of Australian Red Claw Crayfish Cherax quadricarinatus
Source: Int J Mol Sci. 2023 Feb 7;24(4):3292. doi: 10.3390/ijms24043292 (PMC9966960; doi:10.3390/ijms24043292)
Supplement: Supplementary file 1 [file ijms-24-03292-s001.zip]

Archive with 3 entries (3 files):
- Supplementary File S1-dsRNA sequences used in this study.pdf
- Supplementary File S2-Fasta file with contigs in the assembly.fa
- Supplementary File S3-Annotation of differentially expressed transcripts.xlsx
