# Supplementary material for: Transcriptomic Changes Following Induced De-Masculinisation of Australian Red Claw Crayfish Cherax quadricarinatus
Source: Int J Mol Sci. 2023 Feb 7;24(4):3292. doi: 10.3390/ijms24043292 (PMC9966960; doi:10.3390/ijms24043292)
Supplement: Supplementary file 1 [file ijms-24-03292-s001.zip › Supplementary File S2-Fasta file with contigs in the assembly.fa]

>contig_1
CTTCCGCGCCAGGCAAGGCTTACCCCTCGAGAAACATTTGTGGCGTATATAAATGCACTT
CACAGTGCTTCAGTTGCATGTGAGAAGGGCTATCAGGAAGGCAGAGGAGGAAGACTTCTA
AACAGTTGAAGAAAACATCAAAAAGCAGACATAACCATCAAATCATCCATCAGTCCATCC
ATCGAACCTCGAAACAACAAAGCTGGAATTTAGGGCAACGATTGACTGTTGATCACACGA
GCAGGCCAGACACCAACGACCAGCAGGCAGCAGTAACTACTCCCTCGCCATCTTACAACG
AGGTTGTCGACCTGCGCTGCGATCAAGAGGTCATATTAAGACATCTTTTTACAGGCGAGG
CAGACACTCAAGAGCTGTCTCTCTCTCTCTCTTTCTGTTTACTTCTTTATATCTCTATCT
TTCCTTATCTCTTTTGAATCGATGACGAAGCCAGGACCCTGTTTACTCTCGCGAGAGATG
GTTCTGATGTGTTGGCTTTTACACCCCGTTATTTTGTAGACTGTGGGATAGAAGCATATC
ACAGACGGCCCAGCTTGCTGTGGGGGTTCCGGCTTCGTCACAAACATCCCAGCTTGCTGT
AGGGGCTCGAACTCCATCACAGACGGCCCAGCTTGCTGTAGGGGATGACACACCGTCTTA
TTTTAAGACAAACATATAATTTGAAAAAAAAACAAAAAATGCTTTACTCAGAGAAACATA
AACTAAACTCTGGCAAAACATGAAGACTGTATTTTCGTCTTTTTAAATTTCCCCTTGACA
AAACCTTTTCTAAAGTTATATATTTTTTAATTCAGTTATTTATTTTGTCACAAATATCCC
CATGTGTATTTTGTATAGTATACCATTGGTAAAGTAACTCAACATTTTGTATAGTATACC
ATTGGTAAAGTAACACAACATTTTGTATAGTATACCATTGGTAAAGTAACACAACATTCG
ACAAGCAGCAACACTGAGTTGATAATGAAAATAAGATTTAGAGAGAAAAAAAATAGGCTG
TAACTTTATTCTAGGAATTAATTTGAGTTCGTGTGTTCCCGCATAACAGTGTTTCACTAC
AAGTTTATAGAACACAGGAAAAATATTGTTTAAATAAACAAACTGACTTAGCAGTGTTAT
TTTACTGTCCTATCCTACAACATGTCATATTGCAACGAAATTGAATTTCCTGATTTGATG
GCGGTATTGCAAAATGTCAGTTGAAATGTAAAAACAATCTCAGAATGTATTTTTTTTACT
GTTTGTATACAATACCGACCAATTTAATAAAATAAACCTCATTTACAACAGATCGGAAGA
>contig_2
TCCTTAGTTGGGAGAACGCACTTCTCTTGTGTATGTGTTTTTTTCAGTGCAGAAGGGTTA
AAGCCCTAAATACCCTCACGTAGAGCCTGTTGACCATTTTCCGCATCGATATCTGAAACA
ACATGGGAATGTACTATTTCTCCATGGGATTACTAATTTTCCCCAAAAAAACAATGATTC
ATGAACTTCAAAAATCTGACTGATAATGGTATTACTTCAACTTTAGTACATGCAATTATT
AAGCATTACACATATTTCCATGTTTTCTGTTAGAATAAAAATACACACTGTAATGATCAA
CAGTACAAGTGCATACACACAGCCTCAAAAAAAAAAAAATTTAAACATTCAATTATCTGT
GCATTCCCAAATCTGAACAGCAATGTGGCTCTAAAGGGAAATTTTTTNNNNNNNNNNNNN
NNNNNNNNNNNNNNNNNNNNNNNNNNNNNNNNNNNNNNNNNNNNNNNNCTTTCCAAAGCT
TTTAATTTTTGTGTAAAACGTGTAATTATTCATTGAATTTTGTGTAAGAGAGCAGTGCAT
ATGCACATTAGGTACAAAAATTATGTTCAAAATTTGCATGCAGGAGAATGGAAATGGAAC
AAATTAAGAATTATGCATTTGTCCAACTCGGCAATCACCAGCTGAGTAAGAATGTCAAAT
ACAAGAGTGATTCACTAGTCTATAATTGTAAGGTTTAGGATGAGAGTAGTTAGTTAGAAA
TAGAAATTGCATTAATTTTTACAGTTTAGATAAACAGTACCAAATCCTAAATATGAATAA
TACACCACAAACGTTAATTCTACAAACTAAAGAAAATGGCATGAAAAATATTGCACACCA
TAATATTTAAACTATCATGCTCCTCCACCTGCTTTAGAGGGCAAAACAATTCTCTCCTGT
GTATCTGCATGCTTCATCTCGCTTTTGTCGAAGGAAACCAAGCGCTGAAATATACCCTGA
TGGGTTCGCTCAGTTTCAATATCTGCCAAGTAGTTTACCTCATTCAATAACATTCCTTTT
CTCTCTTTTTTTATTACCAAATATAAAATTATATTCATATTTTTAATAATTATTTTTGCA
GTTTCATTACTTACTGATATTTCAGTCCTGTGTTCAAAGTGACAGTGAAGTAACCTATTG
CTTAGGGCAGTACATATAAAAAAAAAAAAGGGGGGGGGGGGTCCATTAACATTTGCACGA
TTAGAATCAAAGCACAACTGTGTAATAAAAGAAACTGCACATAACATCAAGTGAAGGGTA
AAGGGAAGGGGTAGAGGGGTGTAAAATACCAAGTGGTCATTCAACATTCCACAGTCTTAG
TAGTCATCTCTCTCGGAGTAGGACCAGACAGTACTATGCATGTACCATTCAACGTATCAT
GTCTCAAAAAAAGTTAAGAGGCTAGTATCCAACATTAATTAAAATTAAGTGCATAAAGGC
ATTATTAAGTCAGCTGAACTATGTGCATGATGCTCATCATACATAAATATATTATTCACA
CTATATATTGTAATCACACTAGTTAAGTGCTCGCCACAGCAAACTAAGGTATGAACATCA
CCTTCAGGTGAAGGGAGGACAACCTTTTCCTCCGTAGATACCTGCCGCATGGTGGATTTA
TCAAAGGAGGTAATTCTCTGGAAAAGTCTTTGGTGTGCTTTTTCTGTTTCAATATCTGGA
TGATAGCACAAGAATTAAAGCTCAGTATAAAAAAAAAAAAAAAAAAAAAAAAAAAAAAAA
AAAATTGAAAATTAAAAAAAAAA
>contig_3
TTCTCCTTTTCATTTCTTTTTCTTTTCTTTTCTTCTTTTCTTCTTCTTTTCTTCTTCTTT
TCTTATTTTCTTCTGAAATGATTTATGAATAAAATTCCACCATCCCTCTTTAACCATCGC
CACCCCTTCCCCACACCAGATATCTGCTAATCACCCTCCTAAACCAACCCCTCTTGCCTT
ACTGTTTCCACATGACTAAACCATCATGACAACACTTTTTTGATCTTTATATATTATACA
GTACCACAGTCTTCCGATTTTATCACATCTTATTCTTTATATAATACTTGCGTTATACAT
TGATTTTAGACAGATTTCTAATCTCCCAGTTGCAGCAGCATGTGCAATCTGTACCTTGTA
CTTGCAAAAGGCATCGGTATAAGCAGCTTTAGTGTACATGTATTTGGTGTTTGCACCCAA
AGAAATGCACACTAGAGAAAATAATCAAAATACAGCAAAAATTATCCATAAAATTAAATA
TATACATAAAGAATGATGAAATAACTTGAAATACACCCCATTTGGAAAAGAGAGGATAGC
CACAAACAAAATTATGAATAAATAATGAACCAAGTTAAGAATATTTTTCATATATAATGA
TGAGAGCTTTCCTTTTTCATAGTGTGTTAGTTGTAACCACTGTCATTTCANNNNNNNNNN
NNNNNNNNNNNNATTTCAAGAATTAAGGGGACACCACTAGCACAGCTCTATGCCTTTAGC
TACAAAAAAAGATAATACTGAGAATAAAGTAATGTACTGAAGTTAAAAGTATTTCAGTAC
AGTACATAAAATAGTGAATGAGGCATGAATAATAATTTTCAGTAAATATCCTTTATATAT
GAAGGAATATTATGGAATTCAGTTTTTGTCCAACTAGAGATTTCTTCTGTCATTGGTGAT
GGCCAGTCATATACACTATGAGTATTCTTTTTGTAAATATCTCTTCTCTTTATTTTAAAA
TTCCTTACGTTCTTTAACCCTGTCATGTGGTGTTGGCTTACTAAAATGTCATGCAGAAGG
TAAATGCTGTAATAAATTCCTAAACCCCAGAAGTAAACTGACTAGCAAAGTACATTTTTA
GCCTTTAGATATTTAGATGTGGCAGTGTTTGTATATTGTTGCTTTCATTGCATTTCAGGC
AGGTTAGTAAGTACTGTAAATTATCTGATTTGAGCTTAAATCTGCAATAAAATAAAAATT
TAACTTTGATACAGTATACCTTCGAGCACTGTACAATTGGTTGTAGTTCACTTTATCGTA
TCCATTACCATAGCAAGGAATTTATTTAGCCATAGTCCAGCAAATACAAAAATTTCACCA
TTGCACTACAAATCATTGCTGGCCAATTGTAGATTCTGTGAAATAAGAACATTGCTTATT
TTTCACTTAGTGTGTACCGTACTTGTTAGAAATATTGTGTAAATGTAATATATGAATTAA
TACCATATAGGATAGAGAATGAAATATAAAAATTATTTTACTAAAACTTTTATTAAGAGT
GTTAATGCCAAAAGAATTCTGTAAATGTGTTTACCTAGTTTTTTCTTTAGCTACTCTACA
AACTGTTATGATTATTATTTATGGGTATCTGAAATCCTCACTTTTAGTAATTTTATGCTT
GAATTTTGTGGGTTGTGTGAAATATTTATAAGGAAACCAAAATTTAACATGTAAGTGTTA
TTTGATGTGAGTAATGGTTACCATATTTAGATCCACAAGCACCATGGAGCTGGTAGGCTG
AGAAGGAGCATGATACTATGGATAATTTTCCTTTTTTTTTTTTTTTTTTTTTTTTTTTTT
TTTATTTGTGTTTATTGTTGTG
>contig_4
GGGGGGGGGGGGGGGGGGGGCAGCAGGCCTGGGGAATGGGAATGCCCTAGTTGCCAGTTT
TCCAACTTCTCGCATCGCGATTACTGCCTCAAATGCAGGACTCCTAGAGAAGGTGGACGC
TCTGGAGGAATGGATGGTGGTAGAGCTAGTATGCGTGCCGGAGACTGGGAGTGCCAACAG
TGCCAGTTCCATAATTTCGCTTCACGCGACCAGTGCTTCAAGTGCTCTTCCCCAAAGTGA
TGTGCACTCTAGCCCACCTTTAAGAGAACACCCTGGACCAAAATGAAGAACTTGTTATGG
AGGCAGCGGGAATACCACTCGGGATATTTATTTGAAGAGTTAAGGATTAAAAATGTACTA
TGAATCCATTTTTGTTTTGTACCTAGTATTGTAAAATTGAGATTAATCATTGTGGGGATT
GCTCAAGTGGTATTTGAAGATCTCTATTGTTTATGGTTCATAATGATACTGATATTTGGC
TAGGATATTGGCCAGTCCTTACTCACTTCATTATGGACATAGCTGGTGATGTATGATCAA
CTAGTATTTTCTGCTTTAGTTTCAGTACATCATATTCAAAATTGAGGAAATTTAGGTCGA
TATTCACTGCCAGATGCTTTACCGTCTTTCCCTTGTCTGTATGGTACAAACCATTAAGGT
AAGCGGGGTACTTGTGTAGGCAAAGATTGCCGGGTGTTTTTTTATGTAATGAGATAAAAT
TGTATATCCTTGCCACAGGCTTTTAGGGTGTGTTTTGAGTTCCATAAATATTGCATTTTT
TACATTTTTCTCCTTCCCTTTCTCATCTCTCCCCTACCTTAGTAAAGAATTTCTTCTGTA
ACTTGTTTAATTCTAAATGATGTACTGGGTATCCTGAGCTGCATCTAGACTCATACCTCT
TAAATACTTGTTTAACTGAAAGACAGATTTTGAAGAACTTGTGATCGGGAATGTCGAGTT
TGTTATACTGCTTTGGTGTCCAGTACACTCGAGTACAGTTAATGTTTTGAATGTTACTTT
TCTGCTAATATTTAGACATAGTTTACTTTGTAAAATGCTTCTAAATACTGTTTGTGGGTT
TACAGCAAAAGTGTGCTGGAAGAAAGGAAATTACATGCTAGAAGACTCCCCTTGATGCTG
TACCTGATTTCCCAAGAAAGGCGTAAAAGGTTTATTTTAGTATAAGAATTTCCCATCCGT
ATGTGAGGTGCATGTTGTACGGTCACATTTGTGTTTTATTATTTGGTGGCTACTTTTGTT
TTTATAAATATATATATATATATCTTTTTTTCTCTGTAAGAGGGCTGGTCCGTTGTGGTC
GTGGATGCAAATGTAGTAATTCGTAATTGACTTATCTTTTAAATAAATTTTATAAGGAAA
ATGGTAGGAAGTTATAGTTTTTTTGTAAGGGAGGCATTGGTAGCTTTTGTATTGGGCCAA
AACTAATAATTACTGGAAAAATAAAGCAAGCACTAGCGTGGTATCAAACCTTACTACTTT
TTTTGGTGTTATCATTCATTGGTGCATATATATTGAAAAGCCATTTGATGAGCTAAAGTA
TATTTATATATATGTATGTAATATATAGTGTATGTATATAATGTGTATATGACATGTATA
TGTAAGTATATGTTATATATTTATATATATATATTTCTTAGAGGCACAATTCATTAGATT
GCTAGCACTACTGTAGTGCTCTAAGAATTTTATTGGAGCTCTTAATAAACAGCAGAGGTG
GTAAAGTGAAGTCTGCATTCCCCTGGATGAAAGAATGTGCATATTCTGGTACACTGGTAC
AGTATTTTAATTTTTCTCTAATAGAATTTGTAACAAAAGTGAGGTTGATGCTGGTAGTGC
ATTTCATCAGAGGTTAAGAACATAAGGAAGTGACACAATTATCAGGGTGTTTATAAAACA
TTGCTACTAGTAAAAGTGGTTTTGGAAAAAAAAAAAAAAAAA
>contig_5
GTAAGTTGAGTGGTTGTATGTCGAGCAGGTCGTAAGTCGGATGGTAGGTGTATTCTCTTC
ACTACCTTGACTCATCAACATGTGTCACATTGTAATCTTGAGTTTAGTTGAAAAATTTTT
GTTCCAGGGTCTTCATACATCTAAAAAATACATGAAGACAGAAATTTGAGAAACAACAGA
TTCATCCATTGTCATTTGTTTGTGACCTTCATTGAGGTTATTATGTTGTAAATAAGATCT
CTTACTCTCCTGAACTGCAGATAGCAGCCTTCCAGTTGATAATAACAAAGTCATATTTGT
GAGGACATTGACTTTCACATACGGTTTGTATTTTAAACAGTACTCCCAGGTTTAATGTCA
TTATCATCCACACCTGTAGAACCCATCACCCATCTTTGTTTAGTATACCTGGAGAGAGTT
ACATTACACATTCACAGATCTGCTTGTTATATATTTCTAATTGTGGCTTAGCACTTCTTT
TTGATTATAATAATAATATATATTTCTAAAACCTTATTCAGTTCCTAAGAGACAAGCATT
TGCTAAGGATACAGTAGGCATTACCTTCTTGGGATTACAACAGTGAGACTGAAACAAAAA
AATTTAACTGGGAACCTTAGTGAGTTTGTTGCCCAGTGCCTTAGGAATTTAAGTACACAT
TTTCCCCACAGTAGCCATTTCCTATAAAGGCAGGATAACACAAAGGAAGCATTCACTATC
ACTCATTCTCTGTCTTTCCAGAAATACTGGATCACAATTCAAATGATCCAATGACCCATA
ACATCCCCTCCCATACTTCAGTGTAGCACTGTACTTCCCAGCTTCAAAACTGCTACATCC
TACCCTTCCTTCAAAGTAAAGGCACTTTATTACCCATATCAATAACTTATGCATATACAC
ACATTATAGTACGTATAATTTAGTATACAGTATGTAAGGAAAATATATACTGTATCATCG
TAACTGAAGCATACTTGAAGTGTACAATTTTGAAGAGTGTCATCATATAGTGTAGCGAGG
CAAGAGAAGCATCACTGTGGTATTGGTCAGTTGTATCCATGTTCATTATTAATGACTGGT
GTTGGATTCCATATGTCTGTGTGTTTGTAACACCTATAAAACTATACTTCATGTCTCTTG
ACTGTCCACATTATTGTTATTTGGAGCTGCTGCTGCTGCAGCACTGATGGTAATTGCACT
TAATATCTGTGATTTGCTGTGGGATATTTATATTAGTGTAAAAGTGGCCATATATGAGAT
AATGAAAGCTTGACCTTTTTGAAATAATTTTTGATCAGAATATCAGGGTGTTCACCTTGA
CTGATAAATAGCAAGAAATGCAGTTTGATGTAGACATAGCATTTGTAAACTTGGAAGAGA
CAGAAATGTGTTTCAACTCCAGGATATGCAAGCATTTTGAGGATGCAACCTGTTATCCTT
TTGATCTAGATATAATAGGTGTTTGTCTTGTGTTTTCTTGATTCTTCTAATACCTGCAGC
TCGTGACGTGCCTTACTTACATTAATAGGTCCTTAGCTGAGTAGGAGCTGTTGGGTTTAC
AAATGTGACCTGCAATTTTCAGCCTTAGATGGGATACCCATAAAGATCCTTTTCCATTGT
ACTGTATATTGATAGTGTAAAGGCACAAGTGGTCTTTTGGCTGTATATTATAGTTTTTGA
GTCAGAGTGCGGTATTTTCCCCAAAGGCTTCCTGACTATTATGATAATCACTTTTTTTAT
TAAAAGATTTACTGGCATTCTTCATTACCATATTTAGTGGTCGAAACAAAATACGTAATG
ATTATAATAACTAGTGTGTAATGGGAGAAAAAGAGAATTGCAAATTATTATTGGGCTACT
CAAATATAATTATTTTCTTAATTTTGAGCTTTCTCAAAAGACCCTTAGTGTGTACTCTTT
CTTCTTTTTTTCTTGTGAAATAAAAGTATGGCATATGCTGCCTCTAAGCAAGAACAGCTA
AAATACTATTTTGCATATGTAGCAGGAAGAATTTGCCATGCTTTGAAAAACGACTAATGA
AAATGTTGGTGTGCATCCTGAAATTGTTATATGTAAGTCATTAAAATGGAGCAGAGATAT
GTGTTTCTTCTTGTTACCAGGGGAGGTTTATGGTCTTACTTTTTTTAACCTTTGTAAGTT
GTAGGAGTCAAATTACATTTATCAATCATTCTTTGTTTTTCCCAGTACATAGCTACCTGA
TTGCCCCAGAAATGCCCTACTGCAGATTTTAGCTGTTTCATAATTACATTTATTTTCCAG
TTGCATGACAGCTACATATATGGTATGTAATTTTAAGTCATTCACATGTCTTGCTCACTG
AAGTCCTTGATTATTTGATTTATTTTCATAATACATCACTGAACCTGTGAATAATAAAAG
CAAAAAATCTGCAGAATGTTTGTACGGTGTTGTTAAACTGACATCAAACAGATACATATC
ATGTCTGTTGTTTATTTTTTTATTCAATATTTCCTCTTGCTTTAGAAAAATAATAATATA
TACAGTATACAGTACATAAAATATATACAGGATATAAAAAAAATCTGAATGTAATCATAA
AGAATGGATGGGCAAGAGTTAAGTATCAGTCAAAGTCGTAATTTGTCCTTACAACACAGT
TGCCTGTGCCTGTCTTAGGATGCTGCAGGTGCAATCTAATATTCTGACTCCATATCAAAC
TGGACAACTGGATATTTTGCTCAGTGTTTCAATTAGTCTGACATATTGTTTACTTATTTG
GGATTGTTGGGGTACATGCGTACATGTGCACACATGTACTGTACTGTAGTAGAGTTGTGA
TTTTAGTTCGTATTTAACTTGATTGTAGGGTACAAATGAGGTGTTGTAGACATTAAAGGT
TAGCTCAGTGTGTGAACTATGGTAAATATTGCCTTAAAATTATTTATGCCTGTAAAAATA
AAATGAAAGAATAAAAAAAATCTTAATTTTATAGTTTATAATTTTTTACTTCACATCAAA
AATTTAAGGCTTATTTTTTTACCATAGTTAAGATGTTTAGTCTGCTATTAATTTCCCCAA
TACCTCAAATATTTTGGATTATCGTGTCTCGGCTTACTTATATTTTGTTAAGCGCTTGCC
GGAGTCATACCAGGTGGAGTTACACAGTGGAGACACGGTATGTATAAATGATACATTTTT
TCTTTAAGTGATTCCCCTTTTTTTCCAAGTTGCACCTAATCAGTTATTTAAGAAAAATTA
TATAATATATATACATATATATATATTTTATATATTTACACATTTATTTACTATTAATGA
GATTCGATAATTCAATAAGGCATCTTGGAAAAATAACAAGATCTCTTGATTAAAATAGTA
CATGTATATTGAAGGATTGCCAAGCTTGATAAAAAATATTAATGCTTGTGTTGCTTAGCA
CCAAATTAATCAGAATGCTGATCATCCAGGACAGTAGTGGTATGTATATAAAGTCTTAAT
TCTTTTGTTGTCTTGTTAGCAAAAAATGTTATTGTATCACTTACAGGAGCTCTTTACATT
TCAGAACATGATCTCATGGGTAACATTTTGCTTAGTTGTGCTCTGGATAATCAAGTTTCT
GGTTAACTGAATATTTGGTAGTGAAAAGTATGGTTAACAGGGTCCTGTATGTAGATATTT
TGGTGTGTGCAAGTCACCAAGAATTGATGTTAGGCCAAGCAGCTCTGTTGTATACAATGC
CACAGTGGTTATGGTCTTAACAGTGCTGCTGTGGTGGACTTCTGGCTGAGTTTTTCATAA
ATTTGACAGTATATGTAATTGCAATCCTTTGATAAACAAATTCCCTTGCAAGAAATTTTC
AAATGACACCACCTTGCACGTAACAGGCAGAGAGACCTTACCAAAGAGTCAAACATGGCT
TACATCAACTGTTCGTGCTACATTTCTTCCGCCTTCTCCAACGACACTGACTCCATAGTG
CCGTTTGTGTTACCCACTTTATATTCAGAGGCTGTTTAATGTATTTCACTAGTCAGGATG
TATTTAATGTATCTTTTATATTATAATAAAAGTGTGATGTGTGGGTATAGTGTTTCATTG
ACCCCAATACCCTGATAAGAGGAAGTGTCCATGAGGGAGATTGGATGTGTAGATTTATTG
TTGCCTCTTAGCATAGTACATACAGCATAGAATCACAAAGCAAGGTTGATTGCATACAAG
GAAACGTATTGTTAGGCAGATGGTGAAAGCTAGGTTAATCAGAGACACATGAGCAAACAG
TAAGATACTTATTAGAAAACATTTGTCCTGAGACGATCACTTTTTTATGAGCCAAGAATA
GTGTGTATATAGGCAAAGTGAAGTAAATGACTGGTAGTGACTTGATGAAAGTGCATTGCT
GTGGTGTGGGCTAGGCTTAACCTTGTCATGTATCAGGTATGCTAGTGTTTTCGATACATA
CCTTCCAGCTTTTTAATCTACGTGTCTGATGACCAACGAGGCTTCCAAGCATTTTCAGTG
TCTAAGATTGGTTTCAGAGATGAATGAATTGTATGTCCTTTTCCAACTCCACAAGCCCTC
AAGGGAGGTTCCTTGATGCTAGTGAGGGGCTCTTGATCTAGAGAATTTGATTTGTGCTCC
AGTTCCCTGAATTGAGCCTGATTACCTTCCATCCCCCCCCCCCTCCTCACATGCACTGCA
TAATCCTATGGGTTTAGCACTACCCCCATGATTATGATTATAATCCAACTCCACTAATGC
TTCTTCAGTGTCTGGGGGGGACACTGGCATTGCAGTTATAATAACTAAGCTAAACCCACA
AGGGTCATACACAGGCATGCGAGTTGAAAAGAGGTACAACTCTTTCATCCCTGAAACCGA
TGTTTGACGTTGAACATGGCTGGAAGCCTTATTGACCACAATTATAATAACCAAGTACTA
AACACAAGTGTGACCACCATCAACAAAGTGGATCAAAAGCTTTCAAATATAAATCTGAAA
ACCCTAGCATGCCTGCTTTTTCCATTGGACTAAGCCATTTACTTTGACAGTAAATCAGGG
GACATTATCGGCTACCTGACACCACCTTGCTCCTCATACTGTGCACTTTCGTTAGGTCAC
TAGTTGATACAACTCAGTATATACTGTTATTCTTGACCATTTGCATGTTGGAATTGATCA
AATCTCTAGTGTTTGCTCAAGTGTGTAAATCACTTGTTCATTTCCAAGGTTTATACCATC
TCTGTACAGTACTGAAGAACTCGGGTTTAACAACTTTCCTTTATAAGGGACAGGCAGCTA
ACTTTTAAGTCATGTTCATGGGGAGCACTAAACCCATAGGGATCAGTGCCTGGGGATGTG
GGAAGCATTCAGGGTTCATTTAATTAAGGAAAGGGATCACAGGTCCAATTCCTTGTTATC
AAATGACCTCATTGACTTCAAGGAACCTCCCTTGATGGGTTAGTGAACCCATACAAGGCA
ATCATATTTTATCCAAGGAAAGTGAAGGTTGCCGTGATTCCTTGGATTAAGAGCCCTCCA
TTTGCATCGAGGCATCCCCCACTCCCTTTGGAAAAGTTTTGTTGCACATTATCGGAAGGG
AGCGCTAAAGCCGTAGAGATTATATAGCGCCTGTGGGGGGAGGGAGGAGTGACAGCGTTC
AGGGAGCACTAATTGCCTACCCCTCAAGGAAGTTTCTTGATGCTGGTGAGGGGGCTCTAT
CTAGGGAATTGGATCTGTGCTCCAGTTCCCCAAATTAAACCTGAATGCCTTCCATATCCC
CCTACAGGCGCCGTATAATCTTACTGGTTTAGCGCTTCCCCCTAGATTATAATCAAATTC
CCTAGCTCAAGATCTCACCAATATCAAGAAATCTCCCTTGAGGGGAAGTTTTGCTGCATA
GCTAGGTCAAGTTAGCCCTTTCACGGGAAGTGCCTTGATAAAAGTGAAGGGCTCATGGTT
CAAGGAATTGGAGCCAGCCAGCCATCCTCTAATGGATTCTGGCTTCCATTTGCAATACAG
CTACCGATTAATAAAATAGGGCTAAAGTTATGCAATATTTTAACTTAAATTTGCACTCTT
ACATAGCGCTAAATCCGTAGGGATTATACATCGCATGTGGGAGGGGGGCGGGGNNNNNNN
NNNNNNNNNNNNNNCACGTGGGAGAATCTAGGCATTTATTACTACAAATCAAAAGCATTA
AACCTGCGAGGCATTCACACTTGGGGTAGGGTAGTTGAAATTATAATGGGGAGCGCTAAA
CCCGTAGGATTATACAGCGCATGTGCGGGTGGGGAATGGAAGGTATCCAGGAAACCTGAG
CAAATCAAATTCCCTAGATAAAGAGCTCCCTCACCAGGATCAAGGAACCTAGAGTTTAAA
AATCTCATGAAGTGTTCAACTAGGGTAGTTTAAAATTAACTGAGCAGCTAACGGGTGTCA
AGTATCTTACCACTAAGTTTTAACGACAATGTGCCAGGGAAATTAAGGTCCCTGGTTGCA
GGATTTTCGACAAAATTGGGAGAGCTTTAATGCTAAACTAAATTTTCCTGGACATTTTAA
ACCTTAAAGCATATTAATAGGGATCCCCCCCCCCATATTTCCATAAATTCCAGTATAAAG
TTCGGACAAACGAAAGCTTGAAATTTTACTAAAAATGGGGAATTTAAAGTATAGGTTAAA
TTTTAACATTTTAATTTTTATAATACGTGTGATAACAGTATGTAGTGTAGCGTTACCCCA
TGAGTGTTTTTAAGTGTTGGTGTTATGTACAAGGTCTCTCGACCTGTGGTCGCTACAGAG
CCCCGGGTCGCCTGGAATGTAGCCGGGACTTCACACTGACTCACTCCAGCCGGCACGCCC
CCAACCTTCTAAGCCCCCTACTTATAGGGCCAAAAATGTTGGGGCGCTCCTCTGCATAGC
AGAGCCCGGCTCGCCCTCACCCATAGAGGGTAGAGCCGAACTTTACTTCGTAAAAATACT
TAAGCCATCTCCTTCTCAATCTTAATGAGCTCGAGGATACCATCCTGCATCTCCTTAACA
GCCTGGTACTCTGTGAGACCCATGCGACGCTTGTTAGAAATGTCATAGATACCACCCTCA
GCCTCTGTATGCTCACCGCGGGTACCGCGAACCTGGAGGCTGTACCTAGCAGCTACTTCC
TCGAGCTTCTCACGGTTAGCAGCAAGCTTGGGGAGCTTTATGTGGACGGAGGCACGAATA
GTGGTTCCCAAGTTGGTGGGGCAGAAAGTAAGGAAGCCCAGACGATCATGGTGAGAGAAG
GGAACACGCTTTTCAATGTCATTGACAGCAGTAACAAGGCGGCGATACACCTGGCCCAAG
TCACCACCCATCTGCATAGAGATAATGCGGAGATGATCCTCCTCATTGCACCAGACAAGG
AAGGTCTTTTTGTCATTGTGGTAGATACCACGACCAGTGGGCCAGTAACGGCAAGCATTG
GCAGCCTGAAGGAAGCGGTCACCCTCCTTGAACAAGAAGTGGTCATCGATAAGTTTCTGC
TGCACTTCCTTTGTCATGCCAGTGAGGGGATAGTAGGTACCCTTAAGCTCTCCCTCTAGG
CCAGACAGAGTGGAAGAAACCTTCTCTTCCATCTCCTTGTAATGAGCCTCTGTAAGGCAG
GGGTTAAAGGGGTAGCCCTCTAGGGAACGGCCGCAGCGCACACGGGTAGAAATAACGAAT
TTCCCTTCAGGGTCCACATTTACGAACTGGTTGACATCACCGAAGTCCTTAGCAGGGTGC
TTGTCTGTCTGCTTGAAGCCTTTATGGTAGTCCTCAATGATTGGGTCGAAGAGGGGAGAG
AAGAGAGAGTAGGCCTCGGCATCTGGAGCATAGATACCCACGCCAGAGTCCAAGTTCTCT
ACACCGGACTGGATGACATCGAGGAGAGTGGCACCAAGGCCTGTCTTCTTGGCCTTGAGA
CTGTCAAAGATGTCCTTAGAGAGGTACTTCTTCAAGAGTGACTTGCAGTCAGTTGCAGCC
TGCAGCTTCTTGAAGCCTTCCTCCAACTTGGCGATAGTTGCAGCGTCAGCCATGTTTGAT
GAATTGTCTTGGCGTTGGGTTAGCAGGAGCTGTGTACGTACCGTCCA
>contig_6
CTGACCCTTAATCGCACCGATGCCTCGTACCTCTTGAGTCTAGAGGTTCAGACAGCTATT
GACAATGTGTTGCTGCAAAGTGATGTCCCTGTTGATCTGCTGGATGTTGAGAAAAATTCT
GCTGTTGTTAGTTACAGCACCTGTGACTCTGAGACCGGAAATTTCCTTCTAGCAACCTAC
CGGTGCCAGGCCAACACCACACGATTGGAAGTTCGCATTAGAACAATTGAGGGGCAATAT
GGTACTCTTCAAGCATACATCACTCCAAGACTCCAACCTAAATGTTGCCAAGTTCGACAG
TACCGTATCAAGCCTCTGTCTCTCCACTCCAGAATCCATAATTTTGACCCAAATCGTCCG
TACAACACCTTAACTCTCAAGGGCCAGTTTACTCTCCCAGAAATTCATGCATGGGTGGTG
TTCTGTTTACCAGAGTTGCCAGAGCGGACACCAGCTGGGGATCAGGCGGAATTCACCTTT
GTTTCAACATTCCTTGATACTCAGTTACAGTGTGTATATGAATCTGGTGAAGCAGTGTTC
AAATCAGACAACATTTCCACTATCTCTATTCTCAAGGATGTCCTCACAAAAGAAGCAACA
CGAAAGAAGGTACGGCTTGACATATCCTGTGAAGTTAATGAGGAAAGTGTTGTTCATGCC
CTTCAGCTTCTTCATCCACGTTTAGAGGCTCAGCTATTGTTAGCTAAACAGGTCTCGCTT
ATTGAGGCTCTCCGTGAATTAGGTTCACATGAATCTGACACAAGTTTCTTGTCAGTTGAG
TATCAACATATTATAGACAATGCTGATGATCTTCAAGCACAGTACCGTAAACAACCTTGT
CATTTGGAACGCTTGTATGGTATGATCACTGACCTTTTCATTGACAAGTACAAGTTCAAA
GGTGTTAATGTGAAGAGTCGTGTACCACAGCTGCTGGAAATACTGGACAACTATGGAAGT
CTCAGTATTCAGCATCTTGTTAACTTTTTCCAGGCTCAGTAGGATTTTGAAAACCTGGAG
ATTTAATTCTCCCTAATAAGCTACCCTGAGCATAACACTTAATTGCATAGGTGCTTTGTT
CTTTAATAATTATTTAATACAAGTATTCTAGTCATGCAGTAGTCTACAAGATGCTTTACA
CTATGGTACTTAGTGTTCATTATTGTTTCATTTATATTATTTTTATGGGAAAGTGCTAAA
CTCTTAAGAATCATACAGCACCTATAAAACAGGAGGCAATCAGGTTTGACCCAAGGAAGA
GGAAGGTGGCTTTAATTCCTTGGCTCAAGAGCCCTTTACTAGAATCAAGGCACATTCCTT
AAAGGGTTTTATTTATGTAATCTTAAGTGAATTAATAAAACAGCATTACAGATTTATGTA
TAAGCTAAAGACATTTAAGCTCATTAATTGGATTTTAACAAAATTTAATGTACTACTGTA
TGTTTATTATACATCATAATTTACTTGGTTTATGTATCATAAATTTTATGCAGTGGATTT
TATCTACCTATATTATCATCTGCATTTTATCTAGAAATATTTAATACCTTGTGCAAAATG
TTATTTGTTCTGTATTATTATTATTATAATCAAGGGGAAGCACTAAACCCGGAGGATTAT
ACAGCGCCTGGGGGGGGGGGGAAGGCATTCAGGCTTAATTNNNNNNNNNNNNNNNNNNNN
NNNNNNNNNNNNNNNNNNNNNNNNNNNNNNNNNNNNNNNNNNNAGGAACCTTCCTTGAGG
GGTATTGTTCTGTAGAATAAACACTTTAGCAGATATAGTGTACTCCATATTATGGTGCCT
AGTTTTAGGCACAGGCTTGGCAGAGTTAGCAGTTGGCAGCTTGTAGCAATCAACTACGTT
ATTAAAGTCAGTTCTTTAGATTAAGTAAGGAGTGAGTAACATGGGCTAGTAGTCCTACTA
GTGCTCTTATCTCTTATCTTTTACAGTGTTAATCAAACTATTTTCATAATAAAATAGTTT
ACCAGGCCTAGTCCCCTCAAGAGTGTTACCTTCATGGAATTAAATCCATCCTCTCATGAA
TTAAGTCTTCCTCCCATTTCCAAGGCATTATGTGACCCCTACTGATTTAGCACTCCAATG
AATGGATTATTATTAGTCAAGGAGAGTGCTAAACCTGTATGGGTCATACAGCACCTGCAA
AATATAAGGTATTCAGACTTGATTCAAAGAATAGGTTCAATTCCTTAGATCAAAAACCCT
TTACCAGAATCAAAGGAACCCCGTGAAAAAAGTAAATTGTCTTGTACAATGCGAGATGTA
ATTAAAGAACAATTAACTTTAAAAGTCAAAAGTCAGTCACTGGACATGTGATTCTTTCAA
GTTCCTCCAAAGATGTGTTTAAACTTAATAAACACCAAAGTTGTTTTCATCTTTCAACTT
TTCTTGTTTGTATTTTTTTTTATTAATACATTGGCCGTTTCCTCCCGAGGCAGGGTGACC
CCAAAAAAGAAAAAATTTCGTCACTCACTCCATCACTGTCTTGCCAGAGGCATGCTGACA
CTATATAGTTAACAAAAATCACAACATCAAACCCCTCTTTCAGAGCACAGGCACTGTACC
TCCCACCTCCAGAACTCAAGTTTGGTTAACTGGTTTCCCACTACAAATGTTACTTTGCTC
ACACTTCAACAGGACGTCAAGTAATAAAAACTACTTGCTTCCACTCTCTCTCTCTCTCCT
AACACGCTCATGCATGCCTGCTGAAACTCAAAGCTCCTTGCACACAAAACCTCCTTTACC
CCTTCCCTCGGCTACAGCTTTATATGTCCTCCAAGTCATTATATTTTGATCCATCTTCTC
TGAATGTCTGAACCACCTCAACAACCCCTCCTCAACCCTCTAGATAATACTTTTAGAAAC
CCTGCATTTCCTTCTAATCTCCAAGCTATGGATTCTCTGCATAATCACACCACATCTCCA
CTGCTTCCAGCCTTCTCATTGTTACAACATTCACCATCCATGCTTCACACCCATATAAGA
GCGTTGGTACCACTATACTCATACATTCTCCTCTGCTTCCATGGATAACATTCTTTGTAT
TATTATATTCATGGGAATGTGAGGGGTCAAGCAATGCCTTGGGAATGGGAGAATCAGGTT
TAATCTGAGGAGGGGGAGGGTAGCTCCAATTTCTTGGAGCAGGAGCCCTTTGGTATCAAA
GTACCCCTCATGAAGAGTTCATATTCATAGTCGTACATTTTACGTGTACATGTATTGATT
TATTTCCAAGATGAACAATAATAAATTTTCACCCATGAGATGCTGAAATATTTTTCTTTA
TCATAACTTCACTTTTTCTGAGATCTTCATTAATAACCCTTTAAGGGTTTGTCCCGTAGT
ACAATGGTACCTCGAGTTATGAACTTAATTTGTTCAAGAA
>contig_7
GTTTCCATAGCAAGGGATTCTCTTGAAGGGAAGCATCATGGCCCTTTACATAGCATTAGG
TAACAAAAACAAAAGTTGAGTGTAAATTTGTTTGAGCTGTACTAATAGTAAATATTAAAA
TAAATATTTAGGCTGAAAAAAATTCTTATTTGCAATGGCATAAATTTTATTGTACAAATC
TTTGATGCCAGTGAAAATACAAATACTAATTTTAAGACTAACCTATAATATGTTTACAGA
TCTGTGTTACCTGCATGTAATGACGGCAATCGCCTGGTTCAAAAATGTATTACCCTAATT
ATACAGTGTGCAAGTCTTCTCAAATGTCATTTTCTTAAAACAATATACTATGCAGTAAAC
TGCCATAGTTACTTCATTAAATACTCGTACATAAAAATACTATCATAAGTGTTATAAATC
AGAATTGTTTATATGATTAGATTAGATTTACAGGTCATTCAACACAAGGAGTGGAGGCTC
AATCCTCCATTTGTTACGTGCAAGACAGGCACACTAACCTAAGTGTATTCACCTACATGT
GTCAAAGAGAACCAGTTAAGTTCACAATTATATAAAACTAAAATCTCGTACATGAAATTA
TGAATGGCCACAAACATAAGTTCTCTTACACACACTAGTGAGCTTCTGGAGGCTGCATAG
GGCTTGGTACAATATGAACATGAATACAGTCCAACAGGACTTTTGTTGGTAACTGTAAAC
ATATCAAACACTAATGCTGGAGCAAGTTTTACAAAGCTGCTAAGATGTTACCAACATATC
TACTGTGGACGGATTATTAATTACAAAATACAAATATATAAAACTTAAATGATCATTAAT
CATTAGCTGCACATTTGGAATCACTATCATCATGAGTGCATGTACGCCTGGAATGACTTA
ATCATGAGTAGTGCACTTTTAAGAAATGGATGGAATGCTGCTATTTGTTGTATGCACTGT
GCCAAGATTAATTATACATACCTGAATATAATGATTTATTATAATGAGCAAATGAAATAA
ACTGGCAAGAGACAAAACTCAGGCTTATTCCAACCACTGAACAAATCACATACGTATAAG
AATACTTACTGTACGAGGCTGAGCAGCAGTCAAACTTATGGGGAGCACCTAGAAATATGA
ATGTGGGCAAAGCTAATAATAAACTTGGCTATAAATTTCACACTGTCTACAGTTCTGGTT
GATCTTGTGTATAAACTATTATCAGATTAAAAAAGTTTTGACATTAAAATGTCATATTCT
TAAATAACCTTAGATTCTAATCTATGAACATTTTGGTATGATACACACAATGCACTCAGC
CCTACACTTAATATTAAGAAGAAAAAAAGTTATTCAAATTTAATGTAGTACAACCTATCT
TGTTTTGAGACACTGATCACGGGTTCTATCCCTGTCCTTGGTATGGTTTATCTTGTTAAT
GCGGAAATTTTAGCCCAAAAATTCTATTGACAAAGTCTAACCTGCTCCATATGTAATAAA
CTTCCATTAATTTAATATAATTAGTTTGCCTAGGTAGTAGGTTGGTAGACAGCAACTGCC
CAGGGAGGTACTACCGTCCTGCCAAGCGAGTGTAAAACGGAAGCCTGTACGTAATTGTTT
TACACGATGGTAGGATTGCTCGTGTCTTTTTTCTGTCCATACACATGCAAGATTTCAGGT
ACATCTTGCTACTTCTTCTTACACTTAGGTCACAATACACATACATGTACAAGCATATAT
ATACACACCCCTCTGGGTTTTCTTCTATTTTCTTTCTAGTTCTTGTTTATTTCCTCTTAC
CTCCATGGGGAAGTGGAACAGAATTCTTCCTCTGTAAGCCATGCGTGTTGTAAGAGGCGA
CTAAAATGCCAGGAGCAGGGGGCTAGTAACCCCTTCTCCTGTATACGATAATAATGCATT
CTTGAAAAGCATTCGTTACTTAAGTGTTCAAAATGGGAACCAATTTTCACACTTTCCCTC
CCTCCCATTCTTTAACCTCACTTTCCCTATTGCATTCCATGGAACCCTTTCATTCTCCCA
TTTACCCCTCTCCTTGCAAATGTATATTATAACAGGACTTCCTCTCTCTCTTGCCCATGG
TGTATAACACTGTGCTCTTCGCCCTCTCACTAATACGGTGAAGGTACTATGGGCTTGGGC
ATATGGCATGAGAAGGTGGTGTTGGTTAGTGTTATTGAATGCCAGGGTTTTGTCATGAGA
TGTCCTAGTTGCTGCACCCTAACAACTTGACTGGATAAAAAGGCAAAATACCATGACTGG
ACCAATACACAAATAACCCGCACAGAGGACACAAACTTATGACGACGTTTTGGTCCAACT
AGTTAATGGTCCAAGTTGGACAGAAATGTCATCACAAGTTTGTCTTTACATGCAGGTTAT
TTATGAACTGGACAGGAAGTGAAGGTGGTCAACTAGTCAGTCACCACCCAAGGCAGTATT
GTAATTATTAAATCTACAGGTCATAATTTATCTCTTTCAAACAAATAGTATAAGCCATAT
TCAAAAGCTTAAAATGAACATATGCAAAATATGAATGAATTTGGTGAAAAAATTAGCCGA
GGGTGAATTTTTCATTAACGTTCATTTGTTTGAATATTAGAGTAGTGAGTATATCTGCAG
ATCAGTTCCAAAATGGCCTAATCTAACATTAGTGTAGATGATCATAATTTAGATATTACT
CTATTTTTATTATGTTCATTCAACATGAAATTTCAGACAAATTGGAAGAATTTTTGGCTT
TGCTTGGAGTTACAATTAGCTTAATGCTATATTTGGTGCAAATTACAAGTACGATATATG
AAGTGATTTTATTCCAACATAAGAAATAGTTTTGGAATTTTTTTTAATGTTATTCTTGAA
ATCCCTTGCTTTTTCCTGACATGACACATACACACCTCATACAGCTGAGCCCACATTACA
AGATAAGATATATGGCAAATATTTCTGGTCTAGTTAAAGATGCTATTTAGGCAAATATTT
TACCTTGTAACAAGGGTTATTCCACTTGTTTAACCCGTATAGTTAATGTGGTTTACTTAT
CACATCTGCAATGATATTCACTAAGTATCTAACAATAACTGGAATAAAGGTATGTGCAGA
TCATTGCTCCCAGGAAAAGAACGAGTGTTCTCAAGTTATTGTTTATATTTACGTAACTTC
TTTAATGTCTGCAGAAATGACAAAAAATTCCTATAATTTCAGAGGGTTTTTCCATACGAG
AGGAAACACTGACAGGTGCATCCCTAAGAACAACCACTAAGTGCAGCAGTACGTATGTAC
ACTGTAGTGAATGCTTGTACAAATTTCTGGCTGACATCTTTACAAATAAAACATTGGTGA
CGTACTAACGTTAATATAAAACGTAAAAAAAAACAAAAACTTTGTCAAGCCAGTCATGTA
ATGAATAAGGAGAATATGGAGCAAATATCTTGAAACTTCAAATCCAACATGTTTTATATC
TTGTGTGCCAGGGTTATACACAATACAATGTGGTTTGGCACACATCAATACATCTCGCTT
ATATCACAGCATAACACACCTCTTCGGTGATGCTGATGCAAGTTTTTTGTGCATACAAGA
AATGTTATGAGATTCACAACCAATTTATACTAGTTACAAATAGTGGACTTTAGTTGCTAA
AAAATAGAAGTATAAAATGTTTATCATATAATATGCCACATAAAAATATTACACAAAAAT
TGTGAAGAAATCTTATACAGTGCCTGCAACTGTGTTTAAGTATATATACAAAGGTAATTT
TCAATAATTTTGAATGTAAATACTATATGATCTCGACTTTCATCTTGGTCTTCTCTTTAA
TGAGTAATCACTCAATAAGTTTCAGTTACAATTACAAAATAATGTCTTCTTTGTACCAAA
CACAAATTTAATGAATACAGTATTTACTAAAAACCAAGACAATGTTTTGCTCAGGTTATT
AACTTCATACAGCTTCAATATAAACTTTGTACAACTAGATAAACTTGCTCACCACGTTTT
GCCCACCATCACAACGATAAGTTTTGAAATATGTCATTTTAGAGTACTGGGTAATTAACC
AACTATGTAACCACACTGAAGGAATTTATAACCATTACTCTGTAATTTATAATTATTTTT
ATAAAGCATTCTTTTAATATTTTCATAATAAAATTGTCNNNNNNNNNNNNNATAAGTTTT
ATTAACAGGTATGAGTGTGCATGTGTGTTTTTGTGTTATGTTTTTTGTGTGTTTTGTAAT
TTTTTGGTGTATCATTATTTATTTTCAAGCAAATATGATACAAGAAAAAATAAAATAGAA
TTTTTAAATGACAAAGCATACACCAAATAATACCTTTAATATATCCATCACAGATATAAA
TTTTGCTTTGCTTTGTGAACATTCAAGAGGCGCTATCAATGTACTAATGACGACGAAAGA
TGAGAGTGAAGATGGTAAGCGCAAGGATGACGAGGAAGCTGCTTTGTAGTCCCGCTGCTC
CGGCTACTCGACATTTTAGGAAATCATACCTGGTTTTCTTGTTGCGAATAATATTGAGAA
ACTCGGCCTCCACCAGCTGACCATCAAAATAGGTAATGGGGTCTTCAAAGGGATATTCAT
AGCCTTGGATACACTCACATTTATAACCACCAGTGTCAAAGCCTCGTCCCTGGATGGGCA
CACAATAAGACGACTTCCTGTCGCATCGATGACTATCCTTGAAAGCATTCTGGACGTAGA
AATCACTTGGACACTGAACGATATCTAATTTCGTGAGATCCATTGTCACTCTAACTGCAC
CCTTGAACTCTAATTTAGATCTCAGTGCATCCCAGCCGAAGAATGGAGCTGCATAATGTA
TGACCCATTTCTTCACAAACCCATTACAGTCAAATTCTGGGACACTCCACAGACCATGTT
GCAATTCAGCAGCCTTGTAGAAGGTTGGGTAATGTTCATACTTCATGGAGTGCATGCCTG
TAGCATTGTGTCGTAGCTTCAGCTTCACCCAGAACTTGTCAAGGTCATCAAAATTAGTGG
ACCAACGACTTTTGAGCTTTCTAAACCAGGGCTTGTTAACGTAGACATCACGTGTAGAGT
TCAGCCGGGCCAGATCCTCCATTGAATATTTACGAGTGTTAAGTATTGTTTTGTAAGCCA
GCGGAGCAAACAGTGTCTGGTTTGTAAATTTGCCACGATCCCAATACATTCCTGAAGCCC
ATATCCTGCTGTTGCCCAGGATGATAGAGAGCACTTCCCCCATCATCTGGTCTTCTGACA
GAGGTTTGTCAATAACACGAACCCCAGAGAAGATTTCATTGTGGTTCACAAGCTGCAGGA
AAGCACTCAAAAAGTTAGCCAGACGAAGTGCCATCCTCGCTTCATTCTCAAACTGCTTCT
CCATGCCAAAACCAATGTCACCTTGCAGTACTAGATCATCTGGAGGGAACATCTGACAGT
TTTCTGGAGTGACAGATTTAAGAAACTCTATGACTTCCTCCACGTTAATATTACTTGTCC
TGGCTGCAGCAGGTCCTGTCACATTGTAATAATCTCTGGCAAGGTACAACTGACGTTCAT
ATTCATCCATCTTGTTGTAGTCAAATGGTAGCTTTTGGATCCAACCAATGGGTGTACACT
TGAAGGAGTTGCGATACTGAAAGAGTGTTGCTCGCTCGATGAGTTCCCCAAGATATGGAC
GGCGCACTACATTGGGTAAACGGAACCCTGGTTTACACCTGCACTGGTAGCCACCACGCC
TGAACCCATAACCATCTAATGGCTCACACTCTGTTGTATCTTTTTTGCATTTAGCAGAGT
CTGCAAATTTATTGGGTCCAACATTGCCTTCTCCTTTTGGACACTGATTTATATCTATTC
GATCAAAATCCATCTCCATGACAGCTATGGCAGTCAGAGTTGGATATTCAATATGTCGGA
ATTGTGTATGACGAGGGTACAAGTCCGCTACAGGAGTAATGGCTGGCACTGACCACTTGT
TGGAGCGACCACAGTCAAAGTATGGCCGGGTGAACTTGACAGGGCCAGGATCCTCGTCCG
GAGCATTGGGGCCATGGAATACGAATGTCTCGTTGGTATTATTGGCGTAGCGAATTTTGA
CCTGGTATGTAGTGAGTTCATCCTGTTGTTTATTGGTATGTGGTAGCCAGGAATAGTACC
ACTCATTGATACGATAGTCTTCTAATGTATAATTAAGTGACCGCTCGCCTGTTGGCATAA
TAGCTCCAAGATCCTCCACTTGAAAGAAATTCAACGTTGAGATTCTCTCCAGATGTACAG
GATCATTGTAATCATCCATCCTAAATGCTCTTGGTGCAAACAGAGGCATTGTTTTATTGA
AGAATCCTTTGTAAGATGATGTGAATGCCATATTGGGTTGGAAGTAGACTGCACTCGAAT
TAATTTTTGGATTTGCTGCCACATCTGCTATAGTTGAGAGGAAGTAGTACATAAAGCCAG
GATCATACTCAGAAGCACCCTCTGATTCATTTACTGCTGGTCTTTTGAAGCGTGACTGGA
GGATGTATGAGAAGAAAAAGGCCCGAGAATGGGCCATGTTGTGAAGATGAAAGAGCGCCG
TACGATTCGGAAAGATAGGGTTTATGTTCACCTGCCGGATGTCTGGTTGATGTGACACAG
TCTCTGGAGGTAAGTACAGATCCATCCTGGGTTTAATAAAACAATTATCCTGGTTTACAC
GACGTATTAAATTATCTATCTGATCGAAGGCGTCTGTCTCCTGGTACTCAAACTGTGCCA
TAATTAGGCCTATGGCGGCCATCAGGTGCCACACCAGCACAGCCTTGACCCCCTGCATGG
TGGCACTCACTCAACACAACACATAGCGTAACAAACACCTGGATATTAACACTGACAGGT
GAGTGGTAGTCAGGTGTGCCACACCTTGTGATGGCCGCTCC
>contig_8
ATGCACATAATTATCAATGTATAGCACACAATGGTTCTCTTGATTGCTGGGATGCTGGGC
AAATCTCACTGGTGAGGTGAGAGCATCACAACATGGGGTGAAGACGTCGCTTGGTCTTGG
TGGTGTGGAGATGGAAGATCAAGAACTTTAATATGCCCTCACTTCCTCGTCCACATCCAA
GTCCAAGCTTTAAGTGCAGTAACTGCTCCGGTTATTAGCATTATGATCCTGAAGATTTCT
TTACGATGATACAATTTACCAGCTTAATGCCTACTACAACTCGATTCCTTGCCCACCATC
ACATATGTATACTTGGTTCCTAAAAACTCCCTACCTCCTCCCTACTCTGCCCAGGAAGAA
AAATTCGCGTTCCGCATAACCTTTTCCATAGTTGTTTCACATCTTAACACTTTGGCAATA
CGTCCCATACCGTACTACTTTTCAAAAAACCAATAACCCTGTTGAAAAGTCATTATTCAA
TGTCATTCTGCCTCACGGAATTCCATGACCCATGGGTTCTTGTATGGACCCAAAGCATCC
TTCAAAACTTCTGAAATATCTGGGAGTGAAACACTTAAGTGATGGCATAAATATGAGCAC
TTAGGAAAATATTTTTAATTATAGAGCTTTAATTAATCATTCATGAAGAATGCAAAGTAA
CAGGAGCCAATTTTTATTGAGGTCAACAAGAGTATGTCTCAAATATGAATGGAACGAGGA
CGTTAAGTTCGTTTAAGAATGTGAGTCACATCACTCTCAGCTAGTTAAAAATGAAGTGAC
AGGAGACACATTATGAGTGCCTAGTGCGAAAGAGACAAAGACGCGCTATAGTTAAATTTT
TTTTCTACTGTTTGACACTGCATTGACAACATTCTCTGGTGGTCGAATTGGGTGATTGTA
GAAAGTGGTGTTGAGTAGACGGGTTATGGGAAATAATTATTGTATATGGATGGAAAACAC
GTGGCAGGTTGCTCGGGCTTGCGTGGCAATCGTGTAAGGTGAGCTGTGCGCGCGTACTGG
GCCTCGAAGTGGTGAGGTCCTGCGCTCAGGTATTTTTACATGTTCCGCGAGTACTGTATC
CCTGACAGGCACCGCCCCACCGGCCAAATATAGGTTGTGCGCACCGACCACTTGCGCAGC
CTTTTCTGCGCAGAGGATATAAAGAAGGAGCACCCTGAAAACCCTGCCAGTGCATCACAG
CTAGGGTCGCAATCATGCCTGCNNTGCCTCAAAGGGATCCCGTTCTTCCTCCAAGAAGGC
GAAGAAGGGAGGAAGCAATGTCTTCGATATGTTCACCCAGAAGCAGGTGGCGGAGTTCAA
GGAGGGCTTCCAGGTGATGGACCGAGATCGTGACGGCATCATTAGCAAGGATGATCTCCG
TGGTGTTTACGACGAAATTGGCCGTATCGTCACTGACAAGGAACTCGATGACATGCTGGC
TGATGCTCCTGGCCCAATCAACTTCACCACCCTTCTACACATGTTCGCCTCTCGCTCCTC
CGGAGAGTCCGACGACGATGATGTTGTTGCCAAGTCTTTCCGTGCCTTCGAGAAGGAAGC
TGGTCAGATCGACTCTGAACAGTTCCGCGCCATGCTTATGGCTTTCGGTGATAAGTTCAC
CAACGACGAAGTCGACGAAGCCTTTGAGCAGATGGAAATCGATGAAGACACCGGCATCAT
TGACTCCAATGCTCTCGTCGCCATGCTGTGCGCCGGTGGTAGTGACAAGGAGGGCGAAGC
CTAAACACACACATTCTCATCCTAGTGTCCATGCCCGAAGGAAATGTGGGTGAGCAGTAG
CGGAAGCCTATACCTGCAGGGATTGCTACCTGTAGCTGTGACACTCAGGCACTTCATGCT
TATCCACTGGCCACTGCTGCTGCTATTTTCCCGCCTCATCATTTATCGCCTTTGTTTCTT
CCATACATCACCAACACCCATATTTCTTACGGGCGAAGTCACATGCAGGATAGACACTTG
AAGGTGGTCCCTTAGTCCTGCCTCTTCTGTGATCCTGTAATATCTCCATCTACAACAGAG
CCTACAAGCGGCGGCTTTCACCAGGCCTCAAGATCGGCATCCGCGAGCCTGCAGTGTCTC
TTGCAAAGAAAATGCCAATTCGGGAGCGGGAACAATAAAAGTGATAGTGAATTTGTGAAC
ATTGCCGCCGTGATCTACATCCAGAAGGCCTACCGCTCCCTTGCTAACGTTACATCAGAA
CAGTGATACAATGAGACATCTGTGACTAAAAGTGAAGAATGAGGCCTTAGTGTGAGACCG
TGTGAGGGAGCTCAGTGTCATCTACCTTGCTTCAGCCTGTGTGGTAACGACTTTTACGTG
CTGGTGAAGTTACCATCGTATTCCCGACGCAGTAGTTGTCCCTGCAGTTGCTGAAGAGCT
GGGTGTACTGCAGCTCTAGCACTTGCAAATGTTTCATTTGTGAAGCATTGTATTGACATC
TACAAGATATATTCAATAAAATGTTTTACAATTGATAGTGTATTATTTAAAAATAATATT
CCCGCGTGAACACTTGTTCATCTATAAATACAAAAATCGAAAGATTTTTCACTTTTGTTT
TTATCTAGGCTTGTTAGACATGTAGTGTATATGCTTTGTAGTCTCTTGGCCTTAAAACTA
ACAAACTTTGATCATGATTTTGTTCAAGTTTGCTTCCAACTTCGGCTGTCTCAATAAGCA
ACGAAACATTTTCTGAACTCATTATGATTTTGAGGACTTAGTATTTTTGGTAATTATAAT
AATTTACGATTTTGACATTTAACAAATTAATCCACACTTAACCATATTGCAAATGAGTCC
AAAATTTTCTAAATAAAAAAATTTTTAGTCAAAAAGAT
>contig_9
CCCCCTTTACAAGCAGAAGACGGCATACGAGATCTAGAACGGTGACTGGAGTTCAGACGT
GCGCTCTTCCGATCTAGCACCTCTGGGCCAAGATCTTTATCCTCTAGGGGAATCCACGAA
CTACCATCATGTGTGACGAAGAGGAGCTGGCTGCCCTTGTGGTCGACAATGGCTCCGGCA
TGGTCAAGGCCGGCTTCGCTGGTGACGATGCTCCCCGTTCTGTGTTCCCCTCCATCGTCG
GCCGCGCCCGTCACCAGGTTGAGATGGTCGGTATGGGTCAGAAGGACGCCTATGTTGGCG
ATGAGGCCCAGAGCAAGCGTGGTATTCTCACTCTCAAATATCCTGTGGAACACGGCATCA
TCACCAATTGGGACGACATGGAGAAGATCTGGTACCACACCTTCTACAATGAACTTCGTG
TTGCTCCTGAGGAGTCTCCTACAATGTTGACTGAAGCTCCTCTCAACCCCAAGGCCAACC
GTGAGAAGATGACACAGATCATGTTCGAGAACTTTAATACTCCTGCTGTTTACGTTGCTA
TCCAAGCTGTTTTGTCCCTTTACGCCTCTGGTCGTACCACTGGTCTGGTGTGTGACTCTG
GTGATGGTGTCACTCACACTGTTCCCGTCTATGAAGGTTTCGCCCTTCCTCATGCCATCC
TTCGTCTTGACCTTGCTGGTCGTGACCTGACCAACTACCTCATGAAGATCATGACCGAGC
GTGGCTACTCCTTCACCACCACAGCTGAGCGTGAGATTGTCCGTGACATCAAGGAGAAGC
TTGGCTATGTTGCTCTTGATTTCGAGAATGAGATGAATGTTGCTGCTGCTTCCTCCTCCC
TGGACAAGTCCTACGAGCTTCCTGATGGTCAGGTCATCACCATTGGTAATGAGCGTTTCC
GTGCTCCTGAGGCTCTCTTCCAGCCTTCCTTCCTGGGTATGGAATCCGCTGGTATCCACG
AGACCGTTCACAGCTCCATCATGAGGTGCGACATTGACATCAGGAAAGACCTGTTCGCTA
ACAATGTCATGTCTGGTGGTACCACNNNNNTGCTCTGGCTCCTGCTACCATCAAGATCAA
GATCATTGCTCCTCCCGAGCGCAAGTACTCCGTCTGGATCGGTGGCTCTATCCTTGGATC
ACTGTCCACTTTCCAGACCATGTGGATCACCAAAGAAGAGTACGATGAGTCGGGTCCCAG
CATCGTCCACCGCAAGTGCTTCTAAATGCAACATTACCTAAAATTCTCTTTCTGATCAAA
TTTAAAGACTTCAAATATATGTTACATTATGAGTAAAATATAGATATATTTTATATTATA
CTAATTTTACCTTTCCTAACATATTCAAATTTGAATTATCTGCTGCACCTTTGTCCAAGG
CCTATCATTTGTATAGGTTATTGCGGTTATCGAAATATTACATCCTAAAATGGAAAAAAA
AAATATACTTTTGGGTCATTTAGGACTCCCAGCTGTGGTTTCTCGTATACTGCATGGGAG
TCACGAGCCACTTAATCTGCAAATATGTACGTAATACTTTTATCTGAGTTTCCCTTTCGT
ACACTTCTTTCAAGTGAGGGAGACCATACACAGAATTTCTTGCACAAGATGACGAGATTG
AGTCTGCTGGTGTCTGTCCACTCCCTGATATTATTTATATACTTTGTTACTGAGGACCCC
GACTCAGTGCCTGTAACTCATTGAAGGAACTCCGTCCATTGTGTCCCAACTCATTGAGAC
AGCTTACTAATAGACAAAACTATTATTGTGTTCTGTGTTGTCGTTTTATATTGAGTCCCA
GGAAGAAAACCTTATTGGAAGAGGACATTATAGCTCCTGGGGCTTCCAGCTCTCCTGCTG
CTTTTTCGTAACATAAGAACAGAGAACCCTATCTATGCATCCCACTGCGCCCTCCAGTGC
TGGATTTCTTAGTTTACCTTATGGTTAATGTATTTATCTTCTCTTACAGTATATTTTACG
TCAGGATAAGCAGTTGAAGTATGACGTAGCAGACAAGTGGTTACAGAAATACACAGCAAA
AATGAAGACCTTTATTAGTACAAGGCATCACCAACACGAGACTTTGTTTTCTATGAAGTC
TTATGTAGGCGTAATGTCGTATTAATGAAGATCTCCATTTGCTGTATGTGCCTCTTTATT
GCATGAAGTTATTGATGGCCAGGCTGGCGGTGGAGCACATGCATTAAACAGCTACTGTTG
ATCTCTTCGTTGTAAGTCGATGAGCCAGGTAAAGAACCTAACACAATAAATTTTACTGCT
AATGTTGTTGCTCTTATTCCTTAAAACCCTTTATCTGATCTTGCTGATAGTTTCATCTTT
GACACAGAGTCCCTCTTTGATTTTTTGTCAGCA
>contig_10
ACCATCATCATCACCACCACCACCCACTTACCCGCTCGTGGTTACTAACCCACCCTGGGG
TCGAGGTGGGACCCACCAGTGATACAGTGTACTGGTGTAAAGTCTTCAAGAGACCAACTC
TTGTACAGAAGAACCACGTTATAAGATACGAGCCGGTGTTCACCTCTGGCAACGAGCAGT
ACGTGCACCACATGATCGTGTACGAGTGCACAGACCTCACTAACCTGGAGCCAGAGCTGG
ACGTAGCGTTTGAGGAACTGGCTTCATCTGGTGGTCATGTATGCTACCAGACTGACACCT
CCCAGCTGGTGTACACCTGTAACCACGTTGTAGTAGCCTGGGCTGTAGGCTCTGAGGGGT
TGTCTCTTCCCCCTGAGGCTGGCTACCCCTTAACCCCTAAAGGGCCGAAGTTCTACATGC
TGGAGGTCCACTACGACAACCCTAATGGGCACACTTTTAAGGACGAGTCGGGGATACGCA
TTATATATACTCCGGAGCTGCGTTACTACGACGCAGGAGTGTTGAGCATCGGTCTGGAGC
CCAGCTGGAAGCATCTTATACCACCACGACAGAGAACTGTCTTGTCAGAAGGTCACTGTG
TGTCCGAGTGTACCCAGGCTGCCCTGTCTCCCACTGGCATCAATCTCTTCGCAGTGATCC
TGCACACTCATCTGCTGGGACGTAAAGTGCGGGTGCGTCACCTTCGCCAGGGCCGGGAGC
TGGAGCCCATAGCTCAGGATAACAACTATGATTTTAACTACCAAGAGTACAGAGCTCTCA
AACTTCCTCGGTCAATTCTACCCGGAGACCACCTGATCGGAGAGTGTACATACAACAGTC
GGGAGAGATCAAGCATCACTCTGGGAGGCTTTAAAACCAGAGATGAGATGTGTCTCTCGT
ATCTCTTCTACTGGCCCAGGGTGGACCTGTCTCTCTGTCACTCCAAGCCGTCTCTCAACA
CGGTCCTCCACTCGCTGGGCATCGAGGAGCTGTCAGCAAATTCAGATCCTATTAAAATCC
GACGACCGATCGAACTGGCTGGCAAGTCGTTGGAGTGGCGACTGATGAACTACGACTGGA
AGAACCAGTTCGACTACTTCCAGGAGACGACCCACAGCGGTACTTTCAACCCCATCTGTT
GGAGGCGAGGAGAAAGTCTCATTCCAGAAGCAGAGAAACTCGACTATGAGTACCCAAACA
TTACGGAGGCGTGGCTGCCGGAGAACGTCTGCAGACAACGCAGAAGGAAGAGCAAGCGAC
GCAAGACGAAGAACGGTCGCGGCAAGAGCCGTCAGGGCGACGCAGAGGAAGGGGAGGAAG
AGGAGGAGGAGGAAGAGGAAGAGGTGATGTTTGATGATCAAACC
>contig_11
TCTTTCACTTCCTCCTTCTCCTCCTTCTTTTCCTCTGTCACTTCCTCGAATCGTTAAGAG
TATCATCGTTGTTCAACAGCACTGCCAGCACCACCACACTACTACCACCATGAGCACTGA
AACTGCTGATGTGAAGAAAGTCCCAGAGACTAAGGAAGAGGAGGAGAAGGAGAAGAAGGA
AGAGAAGGAGGAAGTGACAGAGGAAAAGAAGGAAGATAAGAAGGAAGAAAAGGAGGAGGA
AAAAGAGAAGGAGGATGTGACAAAGGAGGCCAAAGAGGTGGCCAATGAGGAGACTAAAGA
GGAGACCAAGGATGCAAAGGAAGCCAAAACAGATGAAGCAGAAGACAAAGATAAGAAAGC
AGAACCTGTTGAAGAAGTGAAGGAGGATGCAGCTTCAGCAGAAGAGGCAAAAGAAGAAGA
CCCTGCAAAAGCAGAATCTTAACCATATCTTGTAAATGTACACTAACACCTCTAGTAAAC
ATGAATTATATTTTGTAAACAAACACACATACACAAATGTCATGCAACAAGATTACAAAA
CAAAATGTTAATATACACTTTAATATTTAACCACTTTAAAAGGGAATTATGGTAAGTTTC
AAGTGCATTTGTGTTATCTCGATGATGTTATCACTCCTCATTGAGGATGAATGTGANNNN
NNNNNNNNNNNNNNNNNNNNNNNNNNNNNNNNNNNNNNNNNNNNNNNNNNNNNNNNNNNN
NNNNNNNNNNNNNNNNNNNNNNNNNNNNNNNNNNNNNNNNNNGAGATATTTTGTCATAAA
TTATTGTTTCAACATTAATGATATGCCTCCTATGGCTCCTCAAAAGTGCTCATTAGATAT
AGTCTTTTGTAGTGATAATATGTACAGTAATGATTGAATGTGATGTTTGCTTAGTTAAGT
TGTACATAACAAAAATACCTGCAATGATTTTTAACTATTTTACCATTTTTGTAATCTAGT
CACTTAATACTGTATTTTCAAATTTCATAGTTTATAAACGTGGTTTAAAAATTTTCAGTT
ACGTACATTATGCTATAATAATGCATTCTATTATTATAATTTGGTAAACATTTTGTTTGG
AAGTTACTATATTACCAAAAATTCTTGTATTTTCTGTTACCCACAAAAATGTTAGTAAGT
GTAGAAGCAAAGTGACTTGGATGATAAAATGGTAGATAATGTATGTTTAAACAATGGCTT
GACTGTCTTTCATATGATAATGGCAAGGAGTTGAGCATTACCCTCCGATTGTTAGATTTA
GCATATCTTGAGCTGTTTTTTATTCTCTGCCTATCAGAGGTGAACTAGCGTGTGACATGT
CTCTCCCTTTGAAGGAGATGAAAAGCTTACAGCCTGTTTCTCAAATTCATTGTTAGACAA
CTGGAAAGAGTAAAACTACAGTACAGTTTATATATTCTTGCATTAATAATGCTTTTGCAT
AATAAAACACTTGTATGCTTGCCAAGTTCAATTTAAGGTACATGTATATCCTTGGTGACT
GTTCTAGCTTGCAGTCTTCACTAGGTATTGGGGATTAAATTTTTTTTTATCCCCTTTGCT
GCTTGGAAACACTTGCACCGAGTCATCTGATAGTGAAACATGGCTGATGGCTTGTCTTAC
CTTCGTTATTGGAGGTGGCCTAGTAATTAATACTAGCCTCAACAGACAACCCTCAACTAA
GGGACCCTATTAATTTTTTAATAAGTATGCCATATAGACATGTAATTTTGTGTTCCTATT
AGCAAATGGTAGTTTTCATACATTGCTGTCAGAGATTAGTTTTAATTTTTGGTTATGCGA
ACCAAAAATTTGTTTCATTAATTTCATTTTTAGTCATACAAAATAATAATGGTTTAGCAT
TTCATGCCACTCATTTACACAGTATTATACAGTATTAATTCTGCTTTGCT
>contig_12
GGTTATTATCTATCTCATTTAAGTATTTATATGCCTGAAGTTAGTATAATTTATAATATA
TATATATATCAAGCCACTTTATTAGTTAGTTCACTGCTATAATCCATTAATCTATATATA
TAATACTCATAGTGTATCTTCGCACAGGTTATTATCTATCTCATTTAAGTGTTTATATAC
TTGAAGCTAGCACATAACAATAAATCTGTATATATCAAACTGTCTCATTAGTTAGTTTAT
TGCTATAATCAACTGACACTCATGTCTCTTTCTCAGTGTATCTCTTCGAAAATTAATATA
AAGAAGTAACAGCTTCATTTTATCTTCTTCAATGATCGTCTGTTAGGAATATCTTCGTGA
AAATGGGGGAATCTAGAAGGAGCCGATTAATACAGCTATAAGTAGAATCCCCTTTCTCAC
GAAGGGTTCTACTTATAGGTGTATTAATCGGTAGAGCTCAATATCATCGTTCTGCTTCAG
TATAGATAAAATCAGCTCACTCATACAATTATACTCAATACACCACTTCCATATAAAGAA
ATGTATATATATATATACTAAAATAAAAAATACACCCCCTTTACATGCTTTTTCATTTTA
TTTTTTAGACAGCTTACTCCTCTTCCCTCTTAAATCTTCTAAGAACAACAGATATTCAAA
GAGGAATTCAAGATACTTTAAGACCAACCTCTACCCTTACCCCTTTTAATCCCTAACACT
CTTTATGTAAATTGGAATCGCACCAATCCCCGAAAGATCAAACCTTTTCGTGCCCTGTAC
ACTTCTACATATACTATAAAGATAAGCTAAGTTTCAAGCTAATGGGCTCATACCTCATTT
ATGAGAGTAATCTCTCTTTATAATTTCATTCTCACCTTATAAAATCATTTTTATGTTCTC
ACTTTTGTCTGGGTNNNNNNTCGTTTCTTCTTCCTCGTGATTTTCAGCCTGAATTGGTCT
TGAACTTAATCTTATATCATTCATCCCTTTAATCTCATCAAAAGAAAATCAGCTTCCATC
TGAAGCCTCCTTGAAATATTTCTTAATCCAGGCCCTTGGATCAGCCATCATTATTTTATC
TTCAACCTTAACATTTTTTATTCCAATAATCTCGCTCTCATTTATTTCCTTAGCTCTTCT
CCTNNNNNNNNNNNNNNNNNNNNNNNNNNNNNNNNNNNNNNNNNNNNNNNNNNNNNNNNN
NNNNNNNNNNNNNNNNNNNNNNNNNNNNNNNNNNNNNNNNNNCCCTCCGAAAAATCTTGA
CCTACTCATCTATCAATCATCTATCATGAATACTTTTCGCCATGCTTATTAATGAGACCT
CCTGAATAATTTACTTTCTTATATACACTCTAATCTCGGCTTCTGTGGCCTTCCACTTCG
CATCCGCCCAGACATATTTTTTTCCTCACTTAATTAACGCAAATTATGGTCCCCTCCCCA
AAATCATCTCGTCTATAAACCTTTATTCTCTAGGAGGCCTACCGCCTTTTTCAGGTTTTA
TTCCTAAATGAATTATTACCCAAGAAATAATTCAATCATCCTTCTACTTACCTTTATTTA
TTCTCCTTCTTTCTTCTCTAGTAACTCTTTACTTTTACATCCGAATTACTTTATCCTCTA
TCTCAATTTCCTCTGCCCAAATAAAATGAGACATCCCCCTTAAACCCCTTAAAATCCTCC
CATCTCCCTTGTACACCTCAATCAATTTATTCGGACTTCTTATCCCATCCATACTTTTAG
TTATCTAAGATTTTAAGTTAATTCAAACTAACATCCTTCAAAGCTGTCAAAAAAAGTAAT
AATCTTTTAAATCTTACCTTTAATTGATAAGAAAGTACAACTTCTACTCAGATTTACAAT
CCAACGCCTTTAACCTCAGCCACCTTATCCTATAGATCACACAAAATTAATGAACCCTTC
ACAATCATGATATTTAACGGAACACTATGCATTAACAAGACAAAATACTCCACTACCTTT
CCAGAACAACAAGAAAATAAGGCATTTAAAAATAACCCATGCTGCCTTAATGAATACATA
TATAAAGTATAACAAGCCCTGAAAAAAGACAATATCCCTACTCTAAATATAATTAATTTC
CTTCATCTAACCACTCTAATAATTAAACTAATCTCTCCTATTAAATTTAAAGTTGGGGGA
GCAGCTATATTTCCTGCAACTAATAAAAACCACCATAAACCTATATTCGGCATAACATTT
AGCAACCCTTTCCTAATTATCAAACTTCGCCTCCCTAACCGCTCATAAACTATATTTGCT
AAACAAAATAAACCTGAAGAACATAAACCATGACCTACCATCACTACTACAGCCCCATTT
AAACCCCACCCTCCTATAACAACCAACCCTCTTAACACTAAACCCATATGAGCCACAGAA
GAATAAGCAATTAATGATTTCATATCCACTTGACGCAAACATATTAAACTAATAATAACA
CCTCCTAGAATTCCAAGACTCACTCACACCCAACAAAATATTTTATTTACCTCTGAAAAC
ACCCCCAAAATCCGGATTAAACCGTAACCTCCTAACTTCAATAACACCCCGGCCAATACT
ATCGACCCCGCAACCGGGGCCTCCACATGGGCCTTAGGCAACCATAAATGAAATATAAAC
AAAGGTAATTTAACCATAAACGCTAACACAGAACAAAAATACCACAGCAACCTAGTCCTC
TGATAGCCAATTACTCCTGATAGTAACAATCCCATGTTTAATCTCCCTTCACTTTTATAT
AACCTCAATAAAGAAGCTAACAATGGCAAAGAAGCAAATAAAGTATAGAACAATATATAA
ATTCCAGCCTGAATTCGCTCAGGTTGATAACCTCAACCCAAAATTAATACAAGTATGGGA
ACCAATGAGCTCTCAAATCTAATGTAGAACATTAAATAATTTACTGATCTAAAAGTTAAG
ATCAAAACTATTAACAAAATCAAATTCACTGACAAAAACCCCACACAAAAATTACCTATT
TTCTTTACTACAGTTCTCCTGAAAACTATTAATATTACAATCCAAACTCTTAATACAATC
AAAATATATCTTAAATAATCAACCCTCATTATATAGCCCAAACAAAAAGAACAAAAATCA
TGGTTTATTATTAACAATCCCATAAAGCATATTATCAATAAACCCACCTGAATAAGCCTT
CAATTCCTCACAAGCCCCATTAAAACCAAATTAAACACCAAAAACTTTAACATACTAAAA
TTCCAAATCCCCTAAAATAATCATTACCATGTGAGCGAACAATAGAGACCAATAAAGATA
AACCTAAAGCCCCTTCACACGCAACCATCACTAAAAAAAATATTACAAACACACCCTCTA
ACCCAACCCTGAACGTGTAAACTCTCATAATCCCAAACACATTTAATATAATAAATTCCA
ACCTTAGTAAAACATTCAACAAATGCTTATGATTCGAGATAAACGCTCAGAACCCACAAA
AAACTATAGTTAACAACCCAAAACCCTCAATACCTAATACCATCATACACCCTTATCTCC
TCTTTAATTACTCTAATCTTCACTCTCCCAAAACTTATGACTTCGCCTTTACGTAAATCC
CATCCTTTGCTTAAACTCGTTAATTCCGCACTCGTAGATATACCAATTCCTACTAACATC
TCAATTTTTTGAAATTTCGGGTCCCTCTTAGGGTTATGTCTAGTAGCTCAGATCGCAACC
GGACTATTTTTGTCAATTCATTTTACCCCGCATATTGACCTAGCTTTTTCGAACGTAGCC
CACATCTGTCGTGATGTTAATTACGGGTGATTGTTCCGCACCCTTCATGCAAATGGGGCC
TCCTTTTTCTTTATCTGTATCTACTCCCACATCGGACGAGGTCTTTATTATGGGTCATTT
GCTCTTTTCCACGCTTGGAGAATTGGCGTTCTAATTCTGTTTTTAACAATAGCCACAGCT
TTTCTAGGTTATGTCCTACCTTGAGGACAAATATCGTTTTGGGGTGCCACCGTTATTACA
AACTTATTTTCTGCCATTCCCTATATTGGCACAGATTTAGTCCAATGAATTTGGGGAGGG
TTCGCAGTTGATAACGCCACCTTAACTCGATTCTTTACATTCCACTTTCTGCTGCCATTT
CTAATTGCTGCAGCCACACTCGTCCATATTTTATTCATCCACCACTCTGGAGCCAACAAC
CCTTTAGGAGTAACCTCCTCTCTAGACAAAATCCCCTTCCACNNNNNNNNNNNNNNNNNN
NNNNNNNNNNNNNNNNNNNNNNNNNNNNNNNNNNCATATTCAACCTGAATGATATTTTCT
ATTTGCATACGCCATCCTTCGATCCATCCCAAACAAATTAGGAGGGGTTATCGCTTTAAT
ATTATCAGTTGCGATCCTTTGATTCCTCCCATTCACCTCCCTATCAAAATTCCGAGGCCT
TACCTTTTATCCTTTAAACCAGCTTCTATTTTGAACTCTTATCTCCACAATCATTTTATT
AACATGGATCGGAGCTCGGTCTGTAGAGGATCCTTATATTTTCACAGGTCAAGCTCTAAC
TGTCATCTACTTTTCCTATTATATTACTGACCCTTTGGCTACCCTTTTAACAGACCTTCT
TCTAAAATGGCTATTTAGTTTATTTAAAACAAATGTTTTGAAAGCATTTAAAGGAAGAAT
CTTCCAGTACCCATCAACATATAAATTTAGTTTACACTAAAATTAATTTTAGCCTAAGGA
AAAAAATTAAAAAATTTAAAGATATAGGAAGAAACCTTTTTCAAGCCATATACATCAATT
TATCGTATCGCAGTCGCGGTAAAGTCCCCCGCACTCAAATAAACGTAAACCCTACCATCA
CCAATTTTATATAAAATCCTAACCTTAAAACTCTCCCTCCTAAAAACAACAATGTTGACA
CTCCACTCATAAACAAAATTCTAACATATTCAGCTATAAAAATTAATACAAACCCTCCTC
TCCTATACTCAGTATCAAACCCAGAAACCAACTCAGACTCCCCTTCTGCAAAATCAAAAG
GAGTGCGATTTATCTCTGCCAAACAAGAACCAAGCCAAACTATAGATAATGGAAATGCTA
ATCAAACAAACCACATTCTTTCCTGATAATAGCTCAATTCTATGAACCTAAATCTTCCAA
CTAAAAACACATAGGATAACAAAATTAAAGCTAACCTTACCTCATATGAAATAGTCTGTG
CTACAGCACGAAGACTCCCTAATAAAGAATATTTACAATTTGAAGCCCATCCGGCCCTTA
ACAAAGGATAGACCCTTAATCTCAAACAACATAAAAAAAATAACATTCCTATATCAAAAT
CCACTAATCCTAAATCATAGGGAATAACCCCTCACAAAATTAAAGCAATAAATAAACTGA
ATACCGGCGACAAATAATAAGGTAAAAAATTAGATATTACCGGTGAATTCTGCTCTTTTA
CAAACAATTTAATAGCATCCGAAAAAGGCTGAAGTAACCCCAGAATGCCCAATTTATTAG
GACCCTTACGAATTTGAATATAACCTAAAATCTTACGCTCCAAGAGAGTTACAAATGCCA
CTCTAACTAAAACACAAACTATCAACATTAAATATCTCACAATTCTAATAACCACAGCAC
TGTCCTCAATACTTTTACCTATAGAGTGCTCTTCTATATAATTAAATTCTAAATTTAACG
CATATCCTCTACCAAAGTAAATTTAGTTCCAGGTACACCTTCCAGTACACCTACTATGTT
ACGACTTATTCCACCTTAAGCGGAAGCGACGGGCGATATGTACATACTTTAGTTCTCATA
TCACACTAACTTACTAAATTATGTATTACAATTAAATCCCCCTTCACAGAAACTATTCTT
TTACTGATTCGTAATAAATAAATTTTATTGTAACCCATTTCTTCTCACCCATAAACTGCA
CCTTGATCTAATATACTTTACTTCTCAAATTTCAATAACTACCTCAACAAAGGTTATCTG
ATAATGACGGTATACAAACTGCTAAACAAGAATAAGTAAGATTTTTCGTGTTGTATCATT
TACAGAACAGGTTCCTCTAACAAGACTAAAGTACCGCCAAATTCTTTGAATTTAAAGACC
ATATCTATTAATATTCAAGTTTTATTTTTATCCTTTAAGTATAATAGGGTATCTAATCCT
AGTTTATACCTTAATTTCCGAGTCTCCTCCTATTTATAATCCAATTTCCATTTATTCCTA
ATAAACCAATTTCACCTTTTATTACTATAAATTTCAATTTACCTTTAAACATAAGAATAA
CCTAAACTAAAACACCTTTACTAAGCTTTTAAGTCTAACCGCGATTGCTGGCACAAAATT
TCATCAAACTTTTTATAATTTACTAAATCGGACCCTAAACCAATATTTAATCTTCCATAC
TGCGAATAACAAAACTACGACTTATTATAAATTATCTCTATTATATTTACTTCTTTCCCA
CCAAGATACACATATACCCTAATTATAAAATAAAAGTTCAAGCAAGAATCAAACTTTAAG
CCTATCTCAACCTATTCAAGTAGACACCTTCTTCTAATCTAAGATTTAATCTTCTAAGAA
CACCTCTTAAAAACATAAATCTACAGTTAACCCCTATAATTTTAACCTCCTCAATAAGTA
TAATGCCTGATAAAAGGACAGTTTTGATAGAACTGCTAATGTAGCTTTACTACTTATACT
ACAAGATTCTCTCTTAAGCTTTAGTAATTATACATCTTCAAATTTGCAATTTGACGTCTT
TTTTCCACTATAAAGCCTAACGCAACGATGATTTTTCTCAACAAATCATAAAGACATCGG
TACTCTATACTTTGTGTTCGGAGCCTGATCCGGTATAGTAGGCACTTCCCTAAGACTAAT
TATTCGAGCCGAACTTGGTCAACCAGGAAGATTAATCGGAGACGATCAAATTTATAATGT
AATCGTCACAGCCCACGCCTTCGTAATGATTTTCTTCATAGTTATGCCAATCATAATTGG
GGGTTTTGGGAATTGATTAGTTCCCCTTATACTTGGAGCCCCTGATATAGCCTTCCCTCG
AATAAATAATATAAGATTCTGACTTTTACCATTTTCTCTCTCCCTTCTCCTTACAAGGGG
AATAGTAGAGAGAGGTGTCGGGACAGGGTGGACAGTTTATCCTCCTCTAGCAGCATCAAT
CGCCCATGCAGGAGCATCAGTCGACCTAGGCATCTTCTCCCTTCATTTGGCCGGAGTCTC
CTCAATTCTCGGAGCTGTAAATTTTATAACCACAGCAATCAATATACGAACCAGAGGGAT
ATCCATAGACCGAATACCCTTATTCGTATGATCCGTCTTCATTACTGCAGTACTTCTGCT
TTTATCCCTCCCCGTTCTAGCAGGAGCAATTACTATACTTCTTACAGACCGAAATCTAAA
CACTACTTTCTTTGACCCTGCTGGCGGGGGAGATCCTATTCTCTACCAACACTTATTCTG
ATTTTTTGGGCACCCCGAGGTCTACATCTTAATTCTACCAGCTTTCGGCATAGTCTCACA
CATCGTCACACAAGAATCAGGCAAAAAAGAAGCATTCGGCACACTAGGGATAATCTATGC
CATAACAGCAATTGGAATTCTAGGATTCCTCGTGTGAGCTCACCATATATTCACTGTAGG
TATAGATGTAGACACCCGAGCATACTTTACATCAGCAACCATAATTATTGCTATTCCCAC
AGGAATTAAGATCTTCAGATGACTAAGAACTCTCCAAGGCTCTCAATTCTCATACTCTCC
TTCACTCCTGTGAACCTTAGGTTTTATTTTCTTATTTACAGTAGGTGGCTTAACAGGAGT
TATCTTAGCAAACTCTTCAATCGACATTATTCTTCATGACACCTATTACGTTGTAGCCCA
CTTCCACTACGTTCTATCCATGGGAGCTGTATTTGGAATTTTCGGAGGTATTGTTCACTG
ATTCCCTTTATTCACTGGATTTTCTCTGAATTCTTCATGATTAAAACCTCACTTCTTTAC
TATATTTTTAGGGGTGAACTTAACCTTCTTTCCTCAACACTTCCTAGGATTAAATGGCAT
GCCACGACGATATTCAGACTACCCAGACGCCTACGCAGCATGAAATATTATCTCATCCAT
CGGATCTCTCATTTCATTGGTAGCTGTTTTTTGATTCATAATTATTGTTTGAGAAGCTTT
AATATCAAAACGTAACATTACTTCTCCGACCTTCCTACCTTCGTCCATTGAATGGCAGCA
CCCTTTCCCACCCGCTGACCACAGATATGCAGAAACCCCTCTAATTTCTAACTATCTAAA
ATGACAGATAGATGTATAGGATTTAAGCTCCTACCAGGAAGAAACTGCCTTCTTTTAGAA
ATGCCAACATGAGGATGTCTAGGACTCCAAGACAGTGCTTCCCCACTTATAGAACAATTA
ACGTATTTCCACGATCACACAATATTTATTCTCATCCTCATTACTACATTAGTAGGTTAT
ATTCTAATTAATTCAGCACTAAACTCACTTATTAACCGATTTTTACTTGAAAACCAAGAA
ATTGAAATTATCTGAACTATTTTACCTGCTATTATCTTAATCTTCATCGCCATACCCTCA
CTACGGTTACTCTACTTATTGGACGAAACCAATAACTCGAGAGTCACAATTAAAACCATT
GGACATCAATGATACTGATCCTACGAATATTCAGACTTTCTAGATATCGAATTTGATTCC
TTCATAGCACCCTATAACATAGACTCAAATTTACGACTTTTAGATGTTGACAACCGAATC
CCTATCCCCTTAAATACTCAAATTCGTCTTATCATTTCAGCAGCAGACGTAATCCATTCC
TGAACTATTCCTTCCTTAGGAGTAAAAGCCGACGCCATCCCAGGGCGACTTAATCAAGTT
AGGTTTCTTCTAAACCGACCCGGCCTATTCTACGGTCAATGTTCCGAAATTTGTGGCGCT
AACCATAGATTTATACCAATTCTAATTGAAAGAATTTCGGTAGACTCTTTCTTGAACTGA
GTTTCTAGAAATTCATAATTAAATTTCTCTCCAGATAACTTATAAAGTTTAGGTCTTTTA
AACCTAAAAAAGTAGTCCTCCTACTTCTAGAGACTAAAATTAGTTAAAAAATAACATTAG
TTTGTCAAATTAAAATTACCACTCTTATGGTACTTTAGAATGCCTCAAATAGGACCTCTA
CTTTGGCTAAATCTCTTTCTTATATTCACCCTTGGATATATCTTATTCTTTATCATTAAT
TTCTTCTGTAAACTTCCAATTAAAACAGAAACTTTCACCCACACATCAACAATTCTAGAA
AAACCCTGAAAATGATAGCAAGACTGTTTTCCATTTTTGAACCATCCTCATGTATCCTTT
CACTTAATCTAAACTGAGTCTCAACATTCTTAGGGTTCCTATTCGTTCCGATTCTCTTCT
GAACCTCCCCATCCCGGTGACTTTATCTGTGATTTAAAATTGTATCAACCCTTCACAATG
AATTTAAGACAATCTTAGGACCTTCTAACCCAGGCCTATCATTTTTATTTGTTTCATTAT
TTAGCTTCATTCTTTTTAATAACTCTTTAGGCCTCCTTCCTTATATCTTTACCAGATCCA
GACATCTGGCAATAACTCTAACCTTAGCTCTACCTTTATGGCTAACCTTTATTTTGTTTG
GATGGTTAAACCACACCCAGCACATGTTTGCCCACTTAGTGCCTCAAGGGACCCCAAATA
CGCTTATACCTTTTATAGTCCTCATCGAAACTATTAGGAATATTATTCGACCAGGCACAT
TGGCCATCCGACTTGCAGCAAACATAATTGCAGGCCACCTCCTCCTTACTTTACTTGGAA
GGATAGGGTCCTCTTTATCCCCTAAACTATTAATTTTTCTCATTCTGGCCCAAATTCTTC
TCCTTATATTAGAATCTGCTGTTGCAATCATCCAATCCTATGTATTTGCAGTTCTCAGAA
CTCTTTATGCCAGTGAAGTAAATTAATGTCATCACATAGACACCATGCCTTTCATTTAGT
TGACATAAGACCTTGACCCTTGACCGGATCAATTAGAGCTATGCTTTTAACATCAGGGCT
CATCAAATGATTTCATCAATTTAATCCAGACCTCCTCTTTTTCAGATTTATTCCTATCTT
TTTAACTATAATTCAATGGTGACGAGATGTAACTCGAGAGGGAACATATCAAGGACTTCA
TACCCAAGCCGTCACAAAAGGCCTCCGGTGGGGAATAATTTTATTTATCGTCTCTGAAGT
ACTATTTTTATACTCATTTTTTTGGGCATTCTTTCATAGAAGTCTTGCACCTACAATTGA
AATCGGAATATTTTGACCACCTAGAGGTATTCAACCTTTCAATCCTTTCCAAGTTCCCCT
TCTTAATACAACTATTCTACTTTCATCGGGAGCAACAGTAACTTGAACACATCACGCAAT
CCTTAACTCACACCATTACGAAGCTATACAAAGTCTAGGATTAACCATCCTCCTCGGAGT
TTACTTCACCTCCCTTCAAGCATATGAATATTTAGAAGCATCTTTCTCCATCGCAGACTC
AGTCTACGGGACTACCTTCTTTGTAGCAACTGGATTCCACGGTCTTCATGTGATCATTGG
GACTTCATTCCTAACAGTCTGTTTTTATCGCCTATTCAAATGTCACTTCTCTAACAACCA
CCACTTTGGATTTGAAGCCGCAGCTTGGTATTGACATTTCGTTGATGTAGTTTGATTATT
CCTTTATGTTTTTATTTACTGATGAGGGAGATAATTTTTTAATATTAACGGTACGTCTAG
CTTCCAACTAGAAAGTCTAATTGTTTAGAAAAATTAATTCTAACTACCAACCTGATCGCT
CTTCTCACTCTCAGAATTACAACTTTAATTATAGCCTTATCCTCAATTCTATCGAAAAAA
ACCGTTATAGACCGAGAAAAAATATCCCCATTTGAGTGTGGATTCGATCCTAAGACTTCA
GCTCGGCTACCTTTTAGGCTTCGATTTTTCCTTATTGCTGTGATTTTCCTAATTTTTGAT
GTAGAAATTACATTAATTCTCCCTCTGGCCCATATCTCTCCCCTTACAAATATTTTCTCT
TGAAGATTTACAGGATTGTTTTTCCTCCTAATCCTTCTCATAGGCCTCTACTATGAATGG
TATAAAGGTGCCTTAGAATGATCTAACTGGAAATGTAGTCAATAATGACATATGAGTTGC
ATTCATAAAGTGTTTATAAACCTTTTTCAAATTAGAAAGCGAAAGATTGCGTTTAGTTTC
GACCTGAATTTTGGTTCCAAACCTCTAGTTTATTTTGACAGAAGCCAAAACCAGAGGCAT
ATTACTGTTAATGATAAAATTGAATTTTTCCTGTCAAGGAGAACTAAGTCAGTGAAAAAG
CTTCTAACTTATTTCCCGAGCGGTTGAATTCCGTTCACTTCTCTTTTTTATAGTGTAAAA
AACACATTACATTTTCAATGTAAAACTGAAGATTTCCCTTCTAAAAATATCACCTACAGA
CTAATAACCACCTTTGCAGCTTCAATGCAAAATTCTAATTTAAAATATATAGGTTATTAT
TAAATAAAAATAAAAAACACGACAATAATTCAAATAAAAAATCCTTTTATATAAACTATA
ATCATATTATCTTGTCTTAACTGTAAGTAAATAGAACCTTTTATCACCTCGCCAAATCCT
CCCTCACCCCCAAAATATTCTGACCAACCTTTATCTCCAATCTTAAAAAAAGACTCCGCA
CTCCTTAGTCTTCAACGGGGTGCCCTAAAAGTCGACAAAATCGGCATAAACCACATAGAC
CTTGCAAACATAGTATAAGAATAAAACTTGACAGTCTTTAAACTAGTCCTTGATCCAACC
ATGTTAACAATATACCCTAAAAGGGCCCCTAACCTCCTCACTAATAAAGCTAAAATTTTT
AAAGAAACCCTCAAACAAATCATATAGAACTCTGGGAACACTACTCAAGCTAATACACAC
CCCCTTGTTACCGCCCCAACCCTTAATGTCATTATTCCTTTTAACATTTTTCTATGGTTT
TCCCTGACAATTATTACAGACCTTATATTAGAAAACCTTCTTATTCTATAGTAAATTAAT
CGAAATGTATAACATACTGTTAAACCAGTACTCAAAACATATAAAAAAAATCTAAAAATA
TTAACTTCCCTTATAAATGCAACTTCTAAAATTAAATCTTTAGAATAAAATCCAGCCAAG
AAAGGTATCCCACATAGAGCCAGGTTAGCTAAATTCATGCAAACCCTAGTTAAAGGTATA
CATGTCACTAACCTACCCATATTACGAATATCTTGACACTCTTTAACTCTATGAATTACC
ATCCCCGCACACATAAACAGTAAAGCCTTAAATAAAGCATGAGTTAATAAATGAAAAAAA
GCTAAATCAGCAAACCCTAAAGATAAAATACTCACTATCACGCCCAATTGCCTCAAAGTT
GACAAGGCAATAATTTTTTTCAAATCAAACTCAAAATTAGCCCCCAAGCCCGCTATAAAT
ATGGTTAAGCAGGAAACAATCAACAAAACCCTTTGTACACATGAACCTCTTAAAGCCCCA
CTAAAGCGAATCAAAATATAAACGCCAGCTGTAACTAGTGTTGAAGAATGAACTAAAGCT
GAAACTGGAGTAGGAGCAGCTATAGCTGCTGGAAGTCAAGCCGAGAACGGAATTTGAGCT
CTCTTAGTTATAGCAGCAACACACACTAAAATTTTCAATAATAAAAAATTCCCACTCAAA
TACCTTTCATAAAAAATAAAATTTCAACCCCCTAGCATAAAAAATAAAGAAATACTCAAT
AAAATCCCAACGTCTCCAATCCGATTTGACAAAACTGTCAATATACCTGCATTAGCTGAT
TTCTCGTTTTGGTAATAAATTACCAATACATAAGAAATTAACCCCAATCCATCCCAACCT
AAAAGGATTCTAATTAAATTCGGGCTAATAATCAAAGCCCCTATAGATAAAACAAAACCA
AAAACTAAATATATAAATCGCCTGTACCTCTTATCCCCGCTCATATAATCCCCCCTATAG
TATATTACCGTAGAGGAGATAAATAAAACCACCCCTAAAAATAAGAACCTTACTCAATCA
TAAATCAAAGTCACTACAACAGAGGAAGAATTTAAAGAAAAAAGCTCTCACTCAATTACA
TAAGAAGACCTCAAGCTTATTCTCACCAAACTAAATAAAATAAAACCCAATGCCCTAAAT
AACAAAAACACTAAACTCACTAAATGACTATAGGCACCCCACATCATGATTTAAAATAAC
TTTCTTATATCTTCGATACCACAACCCGATGTTTTACTCTAAACTATTTAAATTGAAAGG
TTCTAGTAGTTTAAACAAAAAATCTTGGTCTTGTAAACCAAAGATAAAGCCCATTTTTAG
AACTTTATACAAAATCAGTTATAATATTTTATATTTCACTCTCCCTTTTACCCTAAGAGT
TGCTATCCTATTCACGACTCTAACCCACCCTCTTTCCATAGGACTAGTCCTACTCACTCA
AACTATTCTTATCTGTGCTCTTTCAGGCCTATTCGGGCCTTCCTACTGATTCTCATATAT
CCTATTTCTAATTTTTCTAGGAGGAATATTAATTTTGTTCATTTATGTCTCTTCTCTTGC
TTCCAACGAAGCCTTTAAAATTCATTTTAAATCCAGTCTACTAATCACCCTGTCCTTACC
CATATCCTTTACCTTAATCTTTCTAGATCTCTTACTTCTCCCATCAAAATTTTCCAAATC
TAGACTATTCTTAATTCTAAGAAATAAAACAAATTTAGCCACCTTATCAACCAGTTCCAT
CTACTCCATTACTTCTTTCCCTCTTACTACTCTAGTAATTTTATATCTCTTACTTACCTT
AATTGTTATTGTCAGTATTATTAATATCTCATCAAGACCTCTGCGACCTTCAAAATTCTA
ACAGAAAATAGTTTACTTAAAATATTAATTTTGGAGATTAAAGAAAAGTCCCTGCTTTTT
TCTGATTTTTTATTAAAACTATTTCAATTACTTAATCCTTTCGTACTAAAATAACCTCTG
ACTCCTTAGAAGATAGAAACCAACCTGGCTTTCGCCGGTCTGAACTCAAATCATGTAAAA
ATTTAAAGGTCGAACAGACCTT
>contig_13
CATCAACCCACAGACAATATATAAATTATCATTATAGGCCTAAAATGCTGGAAAAAATTG
ATGGAAATTGAAAAAATGAGTTTTTTTTAGTTATAAGTGAGAAAGTGAACCTGCCCTGCT
GTTCTCATGGCTGTTTTGGTAAGGTTGGAGGCCTCTGTGGAGCTTTTGGATAGGCCTATC
TTCCTCCAGGCCGGGGTAGGACACGGGGTATAGCTGGGCACAGCCTATTAACCTGAAGTG
AACACTGAATCCGCAAATATTAGACCCAAACCGTTGCCATCCGGAGGGGGAACGCCCACT
GCCACCATGGGCACTAGTACCCAGGGTATCCCTAGCTACCAGCACCATCTCTGGGCATGC
CTAGGGGCCCCTGAGTATTCCAGGGTATCCCTAGCTACCATCACTACCCCTGGGCTTGCC
TGGAGGGCCCCCAGGGTACTCACCATCACAGCAGTGCCCTGCCTGGCCCCTAACCTACCC
TACCTGGGGTATTGTCTTAGTCAGTCAGTCAGCAACAAGGCTCTGTCAGCCGTCAGTCAA
GTCAGTCAAGTCTTTGTTTCACCTGCTGACTTAAGGCAACATTAACTATGTTCTTCAATA
AAACTAATAACCAAAAAATGACTTTCCTTTATTACCCACTAATACATTTTTTATTACAAA
GTTTTATAATTTAATAAAAAATGTATTAGTGGGTA
>contig_14
TTTTTTTTTTTTTTTTTAGTATACCTCTGAATATATATTTACATGGCAATACATTACATA
GAAAATATATTTAAGTTAATTGCACAAGACTTCATTTACAAAGATACACACATGCACTCA
TGCGCATACACACACAGAACAAGCAGGATAATTTACCTGTGGTGCAGCACCAATAATCCA
TCAGTCAAACATTAATTAACAATAATCTGGTCACGGTTTCTGCTACTGACAGCTGAGAAG
CTAACATCAACTTTATTATATACAATACTATCATAAGCATCATTTGTACAGAGTAATCTC
AAATATAATAAATTTTGAGATAGTAATATGAAGTGATAACATTAGATCAATTGCAACAAT
TCATTGCACACAAATTCCCATTTCAAAATCTTCCATGAAAAATAAATAAATAAATAAATN
NNNNNNNNNNNNNNNNNNNNNNNNNNNNNNNNNNNNNNNNNNNNNNNNNNNNNNNNNNNN
NNNNNNNNNNNNNNNNNNNNNNNNNNNNNNNNNNNNNNNNNNNNNNNNNNNNNNNNNNNN
NNNNNNNNNNNNNNNNNNNNNNNNNNNNNTAAAAACCGCATTTTACTTGCCTCTTATGAC
ATGCATGGCTTACGGAGGAAGAATTCTGTTCCACTTCCCCATGGAGTATGTATGTATGTA
TATATGTGTGTGTGTGCATGTGTGTATATGAGTGCATGTGTATGTGTGCATGTGTGTGTG
TGTAGTGTATGTGTGTGTGTGTGTAGTGTATGTGTGCGTGTGTGTGTGTAGTGTATGTGT
GCGTGTGTGTGTAGTGTATAT
>contig_15
TTTAGATTAGATTACACACAAAACACTACCTTAACTCCTTGTGTACTGCAAATGTCGCAT
AATGTATTTATTTATTCATACAATATATTCTGATACAGATCCATACATACATTCTGCGAC
ATTTGCAGTACACAAGGAGTTAAGGTAGTGTTTTGAGTGTAAACTAAGCTAAAGAAACCC
ACACATTAAAATTTCTTTCCCTGTTAACCAGCAATGGTGAATGATCAGCAGTGGTAGGTA
AACATTACGGAAAGGTCTAGTGGGAAGAGGGTCTAATGTTATGCTCGTCACCCCCGCGGC
CTATCACTAGGCTCTAGTATAACCCTCGAAATGTATATGGACGTATTCCTCGGCCGCATC
AAACTCGCCTAAGTATAAAAATAAATATTCAACACAGATGACTTGAGGAGTTTAAGGTTG
AAGGCTGGAAAACCCTCCTAGCTTGAGCGAACGGGTGAAGGGAGTAACATATGACAATCA
TTACCCGGGCTGTTCGTATCTGTATGTGTCTGACTATTGCTTCCACTCGGCAGGATGGAT
GTTCGAGTTTAAGGTAATAATATATGACAAATTACTCCCGGTCAACCGCCCCCTCATTTC
CTTGTGATACTACAATAACTCCGCACTAAGATTATTAGCCTCATACAATACACAACAGAA
AGAAAGAAAAAATAGAGAATTAGTCGATCAAAAGACGAAAAACAATAATGAAGATGGAAG
TATCGAGGGATACTGTGGTAAAAATGGTGTTGTCATGGCGCTATCTTCACAGCGATGCTA
TAATGGTGCTATCTTCAGAGATGCTATAATGGCGCTATCTTCACCAGGAATACAGCGCCG
GGCCACGGGGAGTCATTGCTAGGTTGGTAATGGTAGGAAGTTGGGTAGTTGGGTCATCCT
CTACATAAACATGTTGCGGCACAGAGGACTATGGCACTAACTTGGTGCTTAGAGCTNNCT
GAGGGGACATTCTGGCCACGGATCCGGCGCGTCCCTTCGCCTTAGCCTTACTGGCAACCT
GCTCCGCATTATCAGCGCGCTCCTCAGCTTCCTCCAGCTCCTGCTGGGCCTTACGGAATT
TGGCCAAGTTAAGGGCAGCGATCTCTTCAGCCTCCTCGATCTGGCGTTTGTAGGTTTTGA
TTTTCTGCTGGAGCTTGTCGACCAGGTCCTGCATTCTCTCGTGATTCTTCTTGTCCTCAT
CAGACTGGAAGGTGAGTTCCTTGATGCGCCTCTCACACTTCCTAAGGTTCTTCTGGGCAT
CAGCATGGCGGCGAGCCTCGTCATCGAGCTGTGATTCCAGTTCGCGGACTCGGCTCTCCA
GTTTGGCAAGAGCCTTCTTGGTAGCCTTCATGGCATTGCCTTCAACTTCTTCAAGGCGGA
CTTGGAGTTCCTTTACGGAGACCTCCAGAGCCTTCCTCATTTTCTCCTGAGTCTGTGCGT
GTTCCTGTTCTGCGCGGAGCTCGTCAGCAAGACGGGCAGCATCAACCATAGCCTTCTTGG
CCTTCTCCTCGGAGTTCTTGGCCTCGTTCAGCATTTCATCGAGATCAGCATGCAATGTCT
GAAGCTCTCCCTCAAGTTTCCTCTTGGCCATTGTAAGAGATCCGTTCTGTGCTGTGAGGT
CATTAAGGTGGTCAGTGGCTTCAGCGAGTTCGGCCTCAGCCTGGCGACGACCGCGATCAG
ACTGCTCAAGAAGAGTACGAGACTCTTCGAGCTCTCCATGGAGAGCATTTGCCCGGCGCT
CTGAGATTCCGTACTGTTCACGGTACTCGGAGGCAAGACGTTGCTCCTCCTCCACACGAG
TCTGAAGATCCTTCATGTCACCCTGGAGCTTCTTGATGTGTTTCTGCAAGTCTGCGTTTG
CCTTGTTGGAGTGGTCAAGAGCAATTTCGAGCTCGTTGATGTCGGACTCCAATTTCTTTT
TCATGCGCAGAGCCTCGGCCTTGCCCTTAGCTTCAGCCTCAAGAGAAGCTTGCATGGAAT
CGATGGCGCGCTGGTGGCACTTGCGGGTATTGTCGAACTCTTCTTCCTTCTCCTGGATGC
GCCTGTCGATTTCCTGCCTCACCTGGCTGAGTTCGAGTTGAGCACGGAGCACCTTGTTTT
CTTCCTGCTCCAGAGCGGCCTCAGCCTCCTCGAGAGCGGCCTGCAGCTCTTCCTTTTCAA
TTTCAAGGCGTTTGCGGTTCTTTTCAATCTCGTGGAGTGATCGTCCACCTTCACCGATCT
GATCCATCAAGTCCTTGATTTCGTCGGCAAGGTTCTTGTTCTCACGACGGACTGAGTCGA
GCTGTTCAAGATTTTCCTCGTAGGCAGCCTTTACGCGGAAGAGTTCAGTGGAATAATTAC
GGCACTCCTTCTGGGAAGCATCGAGCTCAGCAGCAAGGTCATCAACCTTCATCTTCCACT
CGGAGATGATCTTATCGAAGTTCTTTTGTTTCTTTTCTGCTGCGTTGGCTAGAGTTTGGG
CGCGCTCAACCTCAATCTGCATATCCTCAAGTTCGGTGCAGATACGCTGCTTTGTCTTTT
CCAGGTTCATGTTCTTAACATTGAGCTGTTCGATCTGTTGTTCGGCTTCTTCCAGGCGGG
CAGCTAGCTTGAGGCGGGCAGCTTCGAGCTCCTCTGCACGGGCAACACCCTCAGACTCGT
ACTTGGCACGCCACATCTGGGCTTCAGCGTTAGACTTGGACAGTTGGCGCTGGAGGTCAG
CCTTGGCTTCTCCCTCCTCGTCAAGCTGTTCGCGCAAGCCATCAATGTCGTGCTCCAAGT
TGCGGAACTTTCCAAGAAGAGTAGCGCGTTCTCTGCACTCGTCGTCCGCGAGCTTCCTGT
TATCATCGAGCTGATTGGTGAGCGAGAGTTTAAGTTTGGAGAGTTGACTGATCTGGCTTT
CTGCTTCCTCCACTTGGCGTAGCAGGTCAGCATTCTCGACGGCGAGCTTCTTCTTCGTGG
CATCGAAGTCATTAAGGGTGCGGTTGGCTTCATCAAGCTTTGACTGGATCTCNNNNNNNN
NNNNNNNNNNNNNNNNNNNNNNNNNNNNNNNNNNNNNNNNNNNNNNNNNNNNNNNNNNNN
NNNNNNNNNNNNNCTGGCTTTCATCTTGTTGAGATGGTCAATTTGTTCAGACATTTCCGC
GACGGCATCATTATGTTTTTTACGAAGGTTGACGAGGGCACTTTCATGCTGGATGTTAGA
CTCCTCCAGATCACGGCGGAGTTTGGCCAACTCAGCTTCGCGCTTTTTGTTTAATTCGAT
CTGAGCAGCTGTGGCACCACCAGCTTCATCAAGGCGCTCTCCCAGCTCTTCGAGCTCACG
CCCAAGGTGAGTCTTGGATTTCTCAGCCTTGGCACGGGCCTGGCGTTCATGCTCTAGCTC
TTCTTCGAGCTCCTCAATGCGCGCCTGGAGTTCCTTGATCTGCTTCTGAAGCTTGGAAAC
AAGACCCTGCTCATCTTCAAGCTTAGATGCAAGGGAAGAAACTTCTTTGTCCTTTCGCTG
AATGGTTTGCTCGAGTTCCTTCTTGTTGCGCTCTAGATCTGCAACGGCTTCTTGTGTTAG
CTTCAAGTCACCCTCAACCTTTCTCTTGGCCTTGTCAACTTCACCTCGCAACTTCTTCTC
CCTCTCAAGAGAGTCTTCGAGCTCATCAAGAGTCTGTTCCAGCTTAGCCTTAACTTTGTT
AAGGTGGTTACATTTGTCTTCAATGCCTTGCAAGTCTTCGGCTGTTTTCTGGTTACATTC
TTGAAGGTGTTTCTTTTCCTTGTTAATCTTATTGATAAGCTCATCCTGGTGGGCAATTTC
GTCATTGAGGTTGCGAATCTGGTGGTCCTTGGTTGCCTTATCCTGTTCAGCCTTTTGGAC
TGATAGTTCAAGGTCCTCAATATCCTTCTTCAGCCCACTGAGTTCTTGTTCTATCTTCTT
CTTGCTCTGGAATAGCTGATTGCGGGCCTCCTCCTCCTGCTGCAGACGTTCTGTGGTTTC
GTTGAGTTGAGCCTCGAGATCGGCCTTCTGGCTTTGAAGTTTGGCTTGTTTGTCCAGATA
CTCGGATACGTTGCCCTTGGTGGACTCGAGAGCAACCATGAGATTGTTCTTCTCTTCGAG
GAGAGCAAGATTGGCCGCCTCGAGTTCCTTGCGAAGCTTAGCCTCTCGTGCGTAGTTTTC
TTCAGCCTTTGCTGCCTTCTCCTCGAGAGCGCGGATCTCGTCCTCGATACGGGTGACGTT
GAGGAGGGGCTTGACCTTCTGCCAGAGACGGTACCAAGCCCAGTTGCGGAGAAGCATGAA
CTTCCTCAAGTTGCGCTGCACCACAATGAGGGCAACACGCTGCTCTTGCAGCCTCTTGTA
AGCCTTGCGACTAGTGTAGCCTCGGATCCAGGACTGCAGCCACGAGATAATCTTAGCCAA
GCGGTCGTCACGAATTTCCTCAAGCTGACCCAGAACACCAGCACGGAAGAATACCT
>contig_16
AAAGCAAGGATCTTTTCTGCCGAACAAGGAGTGAAAAAAAATTTATGCCATTAATCTGAA
TATAACGATATGATACATTTAAAAGAATTAGACTAAAAAAAATTACGTTAGGTTGCTTAG
GTTAGATTTCTATATTAGGTTGTGTCGAAAATAATTTTTTTTTNNNNNNNNNNNNNNNNN
NTGTTCAAGAAAATTTGGGACAAGTCTTTATAAGGGAATTCGGTCTGAAGGACCAATTCG
GCTTATTAGGCCGAATTGGTCGTTCAGATCGAATTGGTCCTTCAGGCTGTAATGAAAGTA
TGGTATTGGTAATTCCATACTTAGTTCATGTGGTACATGAACTGAAACAAAACGAAATTA
AGTTGGAAGTAAGCAAAATATTAATGTTTAGTGATAAGAGATTATACTACCCGAGAGGCG
GAGAGAGACTTCAAAATACCTCGTGTAGTGACTGTGAATTTAATCTAATTATATTAACAG
AATTTATGGCTCAATCTTATATTAAAGTATGTTGGTTATACTTCTTGTTTATTATTGTTA
CCATGTTGCAATTTGTGACATGACAGAGATCGATGTATGGGCGAAACGGTGTCAAAAAAA
CAATTTTGTATACTTTTATGTGTCCTCAGCAGCTTCCATGCATGTCATACGAGCGTAAAG
ATAAGCTTTACTACACTGTAGGAAAATTGTGAATATGAATTTCATCCGGTACGAGTTACA
AATCATGGAGCAAGGTGTGTGATCTGTCTGTCTATGGTGCGTTGAAGAAATGTAATGTGG
TACATGTTTGAATACAGCCACCAGGCCACGGGGTCTGGTGGCTTCATACGGCTTCACACG
GCGTGATCCGGGTTCGATTCCCGGCGAGGGNNNNNNNNNNNNNNNNNNNNNNNNNNNNNN
NNNNNNNNNNNGACGTGTTTCCTTAAGACACCCGCTGTTCCTGTTCACCTATCAGTGTGG
GTCTCATCTTGGGGACAAAGATGACCTCATTTGCCCGAAATGCTCTGCATAACAAGCTGC
TTTCTATATAGTAGTATGTCATTGATGTCAGCTAGGACTGTATACCTTGTACATGTACTT
GTAGAAATATATATATTATTATTAATAATGTTAAACGTGTTTGTATATAGTGAGGAAGAA
TGTTATGTGATACGTGTTTGTATATGCTGTGAAGGAGAATACTCTGCGATATGTTTGTAT
ACGATGTGAAGGGAAATGCAATGCGATCAGTATAGTACTGTGTGGAAAACAATGTTGCGT
GATCAATGTTTATATGGAGCGCAGAGACTAATGCTGCTACATATTTTCAATTGCACATCA
CAATGTGAAACCACTGGAGCTGGTGTTGACGATGTGCATTTCACGATTCCGTAATTGAAA
GTAAAAACTGATAAGCCATTTTTTACCACCAGGTGACACTCCCCACCTTCACTACCTCCA
AATGTATTTGCTCCCGACCAGAAATATTTAATGAAAGATTGTAAGTGTGGATTGTAGCAT
TTTCATTGCCCCTTTCCCACCAACCTACGCTCGAGTGCAGTGTGTCCCAACCTGGGCAGT
GGTGTGTAGAAAATTTCCAGAAAGGGGGTCTCTCTCAGCCCCCTGAGGAACTCAGCCCTC
CCGAAGGAGGGGCTGATAGCCTCTCTTGCTTCCTGGTAAACAGCTAAATTTGAATCACAT
TCTGTACCAGCGTAAACCAGCGTCATAAGTCACGCCACCTTCTCATTGCTAGAGATCAGT
GTTTGTACAAGTGACAGTGAAATGAGAGTAATTACTCTCTTCACCTTAGTAGGAAAATTA
AGGAAAACCCTGCAGCCACTTTATTCACAATTTGGGACTATGATGAATAGTACTTTATAG
ATAGACAACCAGAAATCTGCGATTTTACATTGAATACTGTGTCGATGTTTAGCTAGAAGA
GAAATAACGCTGAATTCAGCAAATCCTTTGTAAGGAGGGCGAGAGTGAGCGCGTAGTGAG
CAGGGAAGCTCAGATTGGCTTCAAGAGACAGACGAAACTTGAGTCACGCGGGCATCGACC
TCTTACTGGGAACAGACAAAGGGCCAGTAGTGATTAGTGCTTTCTTGACTCTTGCGAGCC
CTCTAGTAGTAATGAGTTTATTGAGGAAATATAGTCTCAAAGTGAAGTAATTGAAGCTTT
CTTCACCTTCTCGCTCCAGGGGCGTTGCTAGTTGTTGCTCGGTAGTACAACATATTTGAG
ATACTAGGCACATATTTATTCCAAAACAAACTCAGAAGAGAAAATTGAATGAACACTGCT
TGTAACAAGCATTTTCTGTGCTTCACCATTACATCACCAATATTGCTAATTTTAGCAATC
CTGCAACAACAGTCTTCGCAGCATTAATGCGTAATGTAAAATTTATTTGAAAGTAGTAAA
AAAGCCATCATTATTTTTTATAAAGTAACACATGATAGTAAAAAATGAAGTAAGGTTGGG
AAACACTGCCCTAGTGAATAAACTTTAAAATCCTTCAGATGTAAGGGCATACCACTAATG
TTCATCCCATACACTTGTGAATATTTGGAAAACATACTAGGTACAAACGGTCATATCTAT
TTGTCTGTTTGTATTGTTTCAAACTCAAGTGAAAAATTTGATTTTGACTTGCAAATCTGC
ATTTTCTTTCTTGAACATTTTCTTCGTAGCCCAATACTACACGATCAGTAACTGAAACTT
AATCTTATGGTAATGGTTACTTTATGTATGTTCATAATTTAATGGTAAATAAGTATACAG
ACTACAGCTTGTATTAGCCAAAATACATTTATAAGCTACTAAATACTGCGCAGAAATCTT
TATTATAAAGCGTAAACTACTGATTATGTAGCTGTACATAGTTGACTACTGTTAGCTAAG
AACACCATAAAAAAGCTTTTAAGCTTGTGAGAGAGTGGACCAACATTTACTATACCGTAT
CATGATCCTTGGAATCTCCATGACTAATGCTTTCAAGCTTAAAACTCGACAATAATATAT
ATTTGAATTATAGAACTGCAGTTGATGTGAATGTGCGACAATTTTTTTAATAAAGATGGC
TAAATGATATTGGTTTAAATATCAGTCTCCTGACTATAAGCCGGGAAATGCTGGTCGGGT
TATTTTGATAGAATTTAAGATTCAATTAGGTTTACAGGACCTGTAGCCAAACTTCCCCTC
GATACTCTAGATAAAATCTATCATTTATCTGTGTAAAACAACCGAGCCACCTTGTCACTA
TTACTGTCCAAGAGCTCACAACTTAGTAAGCAATAATGTCATTGCTTACGAAATAGTGAA
TGATGCCCTTTACGTATTAGAGATATTATAATGCAAATTATGCTGAGTAATGTGAGACTG
CTTGCTACTCAGTCAAGCAAGCAGCGGGCAACACACAGGTTGTCAGGAATGGTTGTTTAG
TAGGATATATGCCTCGTGCTTGGGGTGCAGCGAGTAGCATTGAAGGGAATGTTTGGTCAG
TACGGTATAGCCAGTTGGACACCTGCCTTCAGCAACAACTTACTAGATCACTCCGGGAGT
CCCACAAAAGAGGTCGAGCATCCGTCGTTGTAACAGAGAGTTTCGACAATGGCTGATTTA
TTGCTTCTAGTCATGGCCAAGTAAGAATATACCTGAATCTATTATGTTTATTGGAACATC
AGAAACGAACATACCTGCCACGTAGGCAGATCCAGCAGTGTGCTCACTCACCTTAGCACC
AGTTGTGATAACTTATTCTTCACAGAAATATGGGTTATCTAATATTATTCACTTCCTACA
AGTGTTCTAGTCCGAATTCTTGCCAGTGATTACATTATAAATAAATAACAGAATTAACGT
TATTTACAGAAGTAAATCATCATCAGTTCAAATAATTAAAAATTAAATTTCTGAACTGCA
TTTTAAGGGCCCTGGAGGAAGCTGATGTTTTTAAACTACTGTCTTATCAATGGTGCTTAG
TTGTTAGAGACTTAGTTGAAAAGGAGAACTGTGTAATAATATAATAAACATTTAATATTA
>contig_17
ACCACACTCACCTCAACAACATCGACAACAATACATCTCCAGACAACAACAACATGGATA
TGGAGACCAAAAGTTCAAGCGACTCAGACCACTCTGTGGGAGGTTTGAGAACCGCTTCCC
TGGACCGACTTGGGCGTAGGTCTCACGCCCACCCTGCTGCCCACGCCCACCCCCACACTC
CCCACTACACCCTTCCCAGGAGACCTCCGAACACCCAGAGATACACTCAGCCACAGACTA
AGGGGAAGGGGTATGGGTACTCTCCTCCGTCTGCTGTGTTCGACGATGATCCAGGAATCA
TGTCGGAAGCTGAAACCTCGTCAACAGGCTTCAGGAGGGGAGGGAAGCAGAGGGCTTCCC
TCCCTGTCTCCAGGACGCCCTCCACCAAGACTCTGGACAGTAGAAACTTTGAGATGGATG
AGAACAGTTCTTACTGGGATGACGACCCTGGCATCATGAGTGAAGCAGAGACGTCATCAA
CTGGGCGAGGCAGGAACCTCAAGCCTCGTACATCACTACCTATTGTGCGGACACCTTCCA
AGACCCTCGAGCGTCCTCTAGGTCTGGTTTTCCTTCAATTTCGAGGAGAGACTAAGCGAG
CACTACTGCCCAACGAGATCACTTCACTGGACACTGTGAAGGCGCTCTTTGTACGTTCCT
TCCCTAACCAGCTGACGATGCAGTACCTGGACCTGCCTTCCGTCAAGATCTATATCCACG
ACTCCAACAAGGATATGTTCTACGATCTTGAAGAACTTGGAGACATCCGTGACCGTTCAG
TTCNNNNNNNNNNNNNNNNNNNNNNNNNNNNNNNNGTGCTCTTCCGATCTTGGGTCGTCA
ACATCGCTGCTCAAACAACAACAAACATCCTCAAGGACACATCAGTCAGTATGTCTCTTG
GGCAGCTTACTGCAAACTACACAGACTCGGAGGGTGAAGACGATGATCATCTGAGTGATG
ACACATCTCGCAGGTCCTCTCCCATGGGGTTATCCAGAATATCAGAACTGCGCGATGAAG
GTAGCCGTCGAGAAAATTTCAGTGCAGAGTCAGGCGGTTCAGGCACAAACACTCCACGAA
AGAAGGTNNGTTAATAGATTAGTTTCCTATGCTAATGAAGAGGATGAAGATGAAGGAGAA
GACATTGAAAGAGAGAGAGAAGAGGATGAACCTGATGAAACATTGAACTCTGAGCCGATG
GACACTGGCACAGATGAAGGTGAAGACGACAAAGCAAAGGTGAAATCCCATGGCATTAAG
CTGCCTGCACCACCACCTGGAAAGTGTCCACAACATTTACAGGATAAAGTGGTTAGGTGC
TTGAATGAGGTGCGTCGAGGAAACAAGGACTACAATGCCATGATTCAGAATAACAAGGAA
TTTCGAAATCCTGGCATTTATGAAAAACTGATTGACCTCTTGCAGCTTGATGAGATGGGG
ACCAACTATCCACTGGATATGTTTGATCCACACTGCTGGGGTAAGGAATCTTATTATGAT
GAATTAGCAAGAGTACAGAAAGAAGAAATGGATAAGAGAGAAAAGGAACGGAAAGACAAG
ACTAAGGTGGATATAATTTCTGGTACCAAAAAGCCACTTGAAGAGGAAGCCAAAAAGCGA
AAATCAAGGTTTGATCAGGGAGGCCCATCCAATAATGTTATCAAGCCCATGATTGTTCCT
CCAACCCTCACATCTGTACCAACAGGAACTAAAGCCACCATAGATGCTTTTGGTAGCCTT
AAGAAAACAAAATAAAATAAATACCAACTTTCATTTGATATGTATTTAGGATTTTGTGAT
GAATAGTTTATTACAAAATAATGAAGACCTTGCAGATTTTTTTATTACATGTTCAGTCTT
TTTCTAATACATAGTGAATAAAGATAATTACAACCACTGTCCTCTTGACTTGTTCCTTAC
TTATGTAGTTGTAATTAACTGTTTGAATCATCTAATTCTAGTTCTTATTTGAAAGCAGTG
GTGGTCTCATGATAAACAAATCACAAGTTTGTTTGTTTATTTATGACAAAAGTCATAACT
TGCTTTCAGTAAACGCTATACAATGAGGGATATAGGACCATATCTGGCAATAATACATAA
TGTAAAAATATAAAATTATTTACATATCTACAAATATGAATTTGAAAGAATAAACTTTCA
GTATACTTACAAAAGCTCTATAAAACAAAAATAAATGCTGAGTGAATTAACGTTTACTTC
TGGTTGTTAGCTACCCCCACAGCTTAAAAGCCACAATAAATTTCTTCAGTGAAAACCAAT
GAAATCGTAAAAAAAAAAATCGGGAGATTCCACTTGCAGTATCTAAAAAAAATTTAACAC
TTTTTAAACCATCACTTTCTCCATACTGATATAACTCTCATTATTGTACATATTTATGAA
GTGTTAAATTAATAAATATAATTTATTATTAAAGTATATTCTACTACTATTAATCCCTAA
GTGATGTCAATACTTATACATACTAAGAGCCAAGAGTTAAATATTTCTTATTGTTACGGA
ACCTAGTCGGAGCATTGTACATAGTAATATATTTCTGTTCATGTGAAAAACTTTCTTTGT
CTAAGAGATCTTATTTACCTCAAAATCATTGCAACTTCCTTAACATTCACAATCTTAAAA
AAACATGAAGAGGAGGAGCACTTCAGCAAGCCTGCTGGCACATGCTAGTCAGGTCCAACT
CACACAACATTTTGACAAAACCACATAATCATTGGCAGCAATTAGACATTTCCTAAGAAT
TATAATTGAAAATTTTATGCTGTATTTAAGGTTCACTACAAATTTAATCTGTGGAGAAAG
TTTACACAACTTCATACAAGATATTACTTTTAAGCATATGCTTCATCAAGAAGCTCCCTA
ATTTACCATCATGTTTACTTAAAATATGTGCGAGGATAGTACTGTGATATTTACTTGGTT
AACTTGCAGTTATGAGAGATTAAACTGTTTAGAGCTCTGAACTACATGTTAAAACAATAA
AATAGTAAAATCAAGAAAAGTCACACCTAGAGATCTTGGATCAGCAGTGCTTCAAGAAAG
TCAAGATTTGGATCTGAAGCTGTACACACACTTCACCACACATTAGGTCTCCTACACATG
ACATTAATGTATTCCTTAAAACTGTAAGTAGTGTGTTCGAAACTCAGAATTTATATTTCC
ACAGATGCCTACTTTAGAATCGGAGATGTATTCCCAAGGCATAATATTCCTTATTTAATT
TAATTTATTTTAAAACTAAAAATATTTACTCAATATTTTACATACTATTCCTTTTCACTC
ATAAATATTAATTATTGTTTAATATGCCTGTTAAATAGAATAGAGATACAATACATTACA
GTCCAGTACAAAGGTGTAGGAGTAAACAACAGTTGTGCTGTCTCCATCTTTCTTATTCTC
CCCATTCTATTCATTCCCACCTCTTGCATCAATATACAGTCATTACTCTTGCAATGTTAT
GGTAAAGGTATCGGGTAAAGCAGTGACTAGGGGGTGTCCCAAAGTACCAGTATCAGTGGT
ATCAGTTAATTTTGATAGTATTAGTGGGTAATTAATTAATTTTGATGGTATTATAAAACA
GAGTATTGGTATCAACAAAAACTTGGTATCGTCCCATCCCTGTTGGTGATAACTGTGCAA
GATGTGGGATGAGCTCCCACTGTCCTGAGGGGCAGGCAGGAGCTATACTGTCTCAGACAG
GAGGGAATGGAATACAGGGAAGGAAATAAGGCACTCCCACTACTGTCTTAATCCTCACAA
TAACATAATGTGGCCAGCAGGGAGGCAGTGTAAGTGGAAATGCTGCTTAACCCTCTGGCC
TCACTGGACCATTTACAAAGTCACATTGTGTGCCTTTGTAAGTGGTCCAAGTCGGACTGA
AATGTCGTCATGAGCTCCTCTCTCCCATGTGCGGGTTATTTGTGTATTGTTCCAGTCATG
GTATTGTGCCTTTTTGTTCTTCTCAATAACCAATAAAATCATAATTATTAAATATTCACT
TCTTGACCAATATTTAAATATTAGCTCTCCACACATACATCCAATGCACATACATAAAAT
ATTGCTGCATATGATGAGAAAATAAGAGAAAAATAAATACAATGTAGCAAACAAACTCGT
TATCATTAAATCTTGGTTCCTCACTGTTATTTACCAAACATGAACTCTCCACACATGAAT
AAAAATAACTTATGGGACATAAAAACACTGTGTTGGGGAACTACTGTACAGTTTGATATG
GGAGCAACCGTCACATTTTTTTCTGATAAATTAATGACTTAATATTACAAACCAGTATTT
AATTTCCAACAGTGGTAACTGCTTGACTATTTTACACATACTGATACATATTGGTATGAC
CACTATACTGATGGCATAAATTGCCCTGCACTGTGCACTGGTGCCTCAAAGAAACACTAG
TCACAGCATGCTCTCTGTCTTGGCAAAATAAATTTTGTTTAAGTACACTAATTTAACTAT
ACCTCCTTGCCAAATAATTATAGCATTTGTGTTGTTATTCCAAATGATTTTTGTACTGTT
TTTCTTTCAGATGCTGAATAAATAATGCTTGGCACAACCTAACCAAGAGGTTTCATAATG
TGCTCTGTCAATTTCCTTAGTTACTGTACCAACAGGACTGGTTAATTACTGTAAAATAAT
TATATTTTAAGACATCCCAGTTTTACTTAACAAAATTCTACCAGATAAAAATAATTATCT
TATATAATCTGATACTTCCTTCTGCAATTCATTAACATACCACTAATGTACAGTACTGTA
CAAAAAATACAACTTAAAAAACACTTAACAGCTTTCCTGGTTTAATGTGCATCCTGTGAC
TAACCAAAGATGTAACATAATTCTAATGCATTATAACTCACATTAAATGTCGAGCATGAA
ATAATGCACAGCACTTAGAATTTGCAGGACACAATATTGAGAGATTCTTTAACAATATAG
GAAACTTATAACCATAGTAGGCTTAGGACATAAAATTTTTGGATACTATCATATTTTAAC
AAGATGAATTTGGTTATTGCTAAAAAATTATAAATACTGTACTGTAATTCTACCTAAATT
GAGGACGTCTTTTTTTTTTTTTCCATCCAAGGATGGGGAATAATGCCTTAATTTATATAT
ACTGATGTTAACTGTGGCAGCAGATACATTACACTTAAGGAGACCTAAGATTATCTTGGG
GTGACTACAGTATATGGTCAACACTGTTAAGATTACTACATCTGGCAGTTACTAAGATTA
GAGTTATATCTGTCATACTCTGGATGCTGAGCCAAGTTTCTTCATTTTATACATCAAGTC
AAATGGCAAAAATGAACACTTCACATATACTATACAACCTATGACAGAGTCACTCTAGTG
TTTACATGCTGCATAATGGTAATATCATAGTCATCAAAGACTGCAAAAATCTGCAATATC
TGAAAGGATCACTGGGAGTTACAGTATTTGCACTTAAAAGCCACAACAACTGTGTAGTGT
AGTAAAATTT
>contig_18
CTCTTTTCTCTCTCTCTTCTCTCTTTTCTTTCCTTTTTTTCTCTCCTCTTTTTCTCCTCT
TTTTTTTCTCTCTCCTCTTTTTCTCTCCTCTTTTTTCTCTCCTTTCTCTCTCTCTCTCAC
ACACACACATGCACACATACACATGTTCATGTACACACACACACACTCACTCAAGTTTCT
GTTGTATTAAGATAATGGTGACTATAAATGTTGTTAATATTTCATTCTACTGCACTTCAG
TTTGTTACATTTTTCACTCTAATTACATGGGGTGGATTAAACATAAGTATTTTTATCTGA
AGTATTCATTGTAGGAATGTGTAATGAATTGGGAACTTCACCTCTAAATACAGTCTTGGA
GTGTTGCCGTTGGTTGATTCATCAGGGTAAAATTTACCTGACACAGGTATTGGTCATAAG
ATGACCCATTCATTGGTGCCAGTCCAATGGCAGGGGCACAGCAAAATGGTGGTGTCTTGA
GAACACGTGTGATATTGTGATGACTAGTGACCTATGGCAGGCCATGGCAGTAGCAAATTC
TACCATCCCTATGTTGGTCTCATTGGTGTGAACAACACAGAGGTGATATAGAAAAGGGGA
AAGGGAAAATAGATAGGATGAGGACTCACGACTGAGTAAAGTTCATGTTAAAAACATGTT
TAGTCTTTCCTCTCACTTCTCGTGTATGACATAAAAATATACAAAGCATACTACACTAAA
GCTATAGGGATTTTATTGCAGTCATTACTTGAAGTACAGACAACTCAACTGTCAATAATG
TTAAACAGCTTTGCAGTAATATTGAGCTTTACTTTATTCACGGGTGTGAGTATTGCTAGA
ATCAAATCAGAATTTTTGGTCTTGCAATGTCCTTGATTTTCACATACAAAAGAATAAATA
TTGTACAGTATTTTAAAATTGCCATATAAACTCAATTATGTGCATTAATAAGAACCCAGC
TGTAACTGTACAGTTGAGTGTCAAGTGGTTCAACAATTTCATAATGATTATAAATCAAGT
ACATATATATACATTAGAAAAGTACTTGTATACCAAAGAACATTACTCTTCCTCTGGTGT
GTAAATTTTGGTCGTGTTCAAGTGCAGCTCATTCTTGCATCAGGAGAGTTGCATATTTAG
TATTGCCTGTTTTTTCCTTGGTCACCTCATTGCCAGACATATCGCAGCCGGTTTTCACAA
TCTGCTTATTTGTGGCTAACTGCTGTATACATTTTTATAGGCTTATGTAGCCTAACATAA
TCCAATTTAACTTGAATTAATTTTACTTAATTTAAAGTAAAAAAAAATTGCATTTGAGGA
AAACTGGATGTATTAAAAAATTGATGATGAGTACCAGATAATAAATTGACTTAAAATGAG
ACTGAGCTGTTAAGTAAAAAAGTTTTAGTTTCTTGCTCATGAAGTTGATAGTCATAAAGG
ATAAGCAAACTGATTCTCAAATACATTAACCCATTCAGGGTCCAGAGGCCAAATTTCAAA
GTGTGCACCAGGGTCCAAGAATTTTCCAAAAAAAAATTTATTTTTTTCTTGTGAAATGGT
AGAGAATCTTTTTTCTGAAGGTAATAAA
>contig_19
AGTTTCTTTTTTTTTTTTTTTTGTTACAGTTTCCTAACTTCTCTACTCAAATGCATTTAG
AAAGTTTACATTTCTCCAACATCAATGACAAGCTGAGCCAACTGCTCCTCCAATGTAGTG
TTGTCAACAGTGGCAGAACAAGTGCGATAAACATTTTTCTTTGCTAACAATGAATCTTCA
TCTCTTAAACTGGGGCTTGAGCAGTCATCTAAAATACCTGTTCCATCTACTGAAGTAAAT
CTCACCGAGGATCCCAGATGCTCTTCCAAGTACAGCCAAGTATGATATGGTACAACAACA
TGTACTTTTGGTAGAGGGAAACCATTGAAAGTACCAGCAGCAGCAAGGGTGTAGGCTCCC
ATCTCTGGCCAAACCAGCCAGTCCCCACAGGAAAGCCTTGGCAGTTGAATTTCAGATATT
ACCTGATCTAGGCCATCACATGTTGGTCCCCAAATAGAGCATGACATATGGTGCTCACCC
ACAGCAGGTTCCTCTAGAAGAACTGGATAAACANNNNNNNNNNNNNNNNNNNNNNNNNNN
NNNNNNNNNNNNNNNNNNNNNNNNNNNNNNNNNNNNNNNNNNNNNNNNNNNNNNNNNNNN
NNNNNNNNNGATGCCACTACATAGCGACCAGGCTCTGCAATTATCTTCACTCCACAACCT
TCAGGGAAAAACTCTTCCAGTGCTTTGTTGATATAATCAGATACTTCATCCAGGGAAGAG
CTGCGAGTGCCTGGGAAACCACCACCAATGTCTAGCAGATTTGGGGTAAATCCCAAAGCT
TCAGCTTGTTCAAATACTTGTTTAGCAGCTGCAATGGCACGATGAAAAACTGCAGGTTCA
CGACAGCCTGAGCCAACATGAAAGGATACTCCCACAATGTTTAGATCCAATGTTCTAGCT
GTTGCCAAGAGCACACCAGCATCTTCTGGAAGCACTCCAAATTTTATTCCCAGTGGGCAC
TGAACTTTAGCAGCATCGCAACGAAGACGCAGAACGAGCTTAGCACTTGGAAAGTATGCC
TTTACTTTATGAAGTTCTGACTCATTATCAAATGTCATTAGTGGGATGTTGAATTTGGCT
GCTTGCCGTATGTGGGACACAGGCTTGCATGGGTGGGCATAGATGATTCGTGAAGGATCC
ACTCCCAACTGCAACACCTTCTGCATCTCTGCCTTTGAGGCACAATCGAATCCAATTCCT
AAAGCTGCTAAAATCTCCAAGACAGTTGGATCGTCGTTGCATTTAACCGCATAAAAGGGA
TCAACACGTGGCATCTTCAGCTTCCAAACCTTTATCTTTTGTACGATATCTCCAACATCC
AAAACATAGAATGGGTCCTCTTGTCCAGGATCTCGAGCAAGCTCTTTAATAATGTCCATA
ATAGTCTCATCATTCAAGATACGAGCTGACCCACTGAAGAAGTTGCACTCCACTTTCATT
GTCGCAAGGTCGTGTAAACTGATTCTTTAAAATGCTTTTCAGTAGATTTTACCAGCAGTT
CTCTTGTAGTTCTTGTAACCTCCACGGAAATGTGTATCAGCCTTTGTTACGGCCTGCTGA
GCCTCAGAATGAAGGCAAACAGTGGACCTCAGTACCACGGCGGCAAACCGTTAAGTGTGA
ATCTCCAGTTGCCCCCGTACAGAGTAAAGGTGCACTGGTCCAGACGGGATCCCGAGTATC
GTCC
>contig_20
CAGCAGCTTGCTTGTCGCCACCGCCGCCAGTTTCACCGTGGCTGGGTTGAGACAGTGGTG
GTGGTGGTGGTGGTGGATCTACCAAACTCCTTGTTACAGTGGGAGTGGTGGTGCTGTGCC
CAGGGCTGCGGAGTGTGGAGGATAGCGAGGCATTGCATCCCGGCCCGTCCAACCAGTCAG
CCAGAATCTGCCAACCAAAACAAACTTACTCAAACTTAGATAACAGTTTTTCTATAAACT
TACGTAAGAGAAGTGTTCAACACGAAGATTCCTCATTACCTTTGAAACGTTGAGGAAATA
AGTGTTGTGTAGACGTATATATCAAGATATTTTCAAAGTCTTGCCAGGCGCCACCTAGCC
TAGCCACCCTGAGTCTAGCTTGTTCTAGCAAGGCCCCTGCACATGTCCTAGGTCTGTCCT
TGACTGACCTAGTGTGTCATCGTTCCTGCGGTGACATTATTTGCTCTTGTCTGGGCTTGT
CCGACGTACCATAGGGAGGGAGAGAGAAAGAAGACCGACACAAGCAGAGTAATAGAACCC
ACCACACAACAGCCATGGCCAACAGGGAGATCAACATTCGCATCCCCATCCCCAACTTTA
ACTCTTTCTGCTGCTGGACCAGCGAGAAGACAGAATTCATGGCGGCCATACGAAAAAAAT
TAGTTATAGTTGGGGATGGTGCATGTGGTAAAACATGCCTTCTTATAGTATTTTCAAAAG
ATCAGTTCCCAGAGGTCTATGTGCCAACAGTATTTGAAAACTATGTAGCTGACATTGAAG
TTGATGGTAAACAGGTAGAGTTGGCCTTGTGGGATACAGCAGGTCAAGAGGACTATGATA
GACTGCGACCCCTCTCTTATCCAGACACAGATGTCATACTTATGTGCTTTTCCATTGACT
CTCCAGACTCCTTAGAAAACATCCCAGAAAAATGGACTCCAGAAGTCAAACATTTTTGCC
CAAATGTTCCAATTATTCTAGTAGGAAACAAAAAGGATCTACGAAATGATGCTACAACTA
TTAAGGAGCTTCAGAAGATGAAACAAGAGCCAGTAAAACCTGAGGAGGGACGTAACATGG
CAGAGAAAATAAATGCTTTTGCTTATTTAGAGTGCTCAGCCAAGACAAAGGAGGGAGTCC
GAGAAGTGTTTGAAACTGCTACCAAGGCCGCACTCTCAGTCAGGATTAAGAAGAAGACTA
AATGCACCCTTTTGTAAAGAGTATTAGTGATGAGGTGAGAAAGGAATGTACAACGCAGTC
TGACGGAGTGCTACCTGGAAACCAATACAGTACTCGTACTGGCTCTCCTCGCCTCTCCTT
TTATAGTGCCTCGGCTTGGTCATTCTTCCAGGACTCTAGATTGACCAACAGTCGTGTTCA
CTGTTTCTTCCACTCAGTCTTACCATTTACACATCAAAAATCAGCATGGCCTAAGCATAT
TGGCAGTATCTTAGGAGATGGAAATGCCTATGGCATTGAGTTCAGTTTCTACTTAGTTTG
AGGTATATAGAAAACATACAGGAATTGTAAGTAGTTTAAAGTTTTTTTTCACTTGTGTAT
TACTAGGGAGTAGGTTGAGGAGAGGGTGTTTCCAGTCCAGACAGTTTAGGTACATGACCA
GGCTTGGTATATATGGATTGGGGAGAAATACAATCCCAGGTGCATAGGTAAGAATAACGT
ATATATCATGTCTGCCTATAAGATTGAATGTTCATACAACCTTGAACCTCCATGGTGTAT
ACAAGACCATCATATAGGTGTGCACAATAAATTGTTAATGCAGAATACTTTAAAAAAAAA
AAAAAACCTGTGTGCACAAAATTAGGGGTTTAAAGATGGGTTGTATGTAAAGATGTTCAT
TACTTACTGTAATGATAGATATTGCACATGCTTGATGTAATATCTATTTATTATTTAAAG
TAAAGCTTTGTAAATGAATTCGGTATGGGGCCAGCTAAATCTAGACTGCGTTGGACTAGC
AAAATTGATTGTGGTGTCCAATTTATAATACTTTTCATTACTACTATGTAATTATTATTT
GTTAATATAAGTTTTTTTCCATTGTTCTATTATCTGTTTTATTTACAGTTGTCAAAAGTG
AAACTTAATTCATGCTTGATATTTACTTAAATAGTATTGAAGTAAATATAATTTACATTA
AAATTTTTATGTAAATATTATTTACTTAAATATTTTGCAGGACGACCAATGCCAAGTGAG
TTTCTTGTTCATTTGGTAAACTAGACAGTGGCGCTACCAGTAAGTCATGTTAAGAGCAAT
GTGCTAACTAGTGCAACTCGTCTGCCAAGAAAGGAAACAACTATACTTTTGCCACATGTA
GTTAGATTTTCTACTTGGAAATTATTTTCAATCGTACAGACTGCTTTCTCTTTAAACATC
AAGTTAAAAATTTCAGCTATTGACCTAAGTGACATAAATCACGTAAAGTCATAAAAACTT
CAGTGTTTCATATTCTAAGTGTGAATTTTTTATAATGATTTATATGTACAGTATGTACAT
ACAGTTGCTTGAACCAAGTTAATTAGGAACTTGCAGCTTGAAAGTATGTACCAGCTCTAA
AAGGATCTTCGCTTGGTAAGGCATTTGTAGGCCACTTGAGAATGTTGCTTTGCCTATTCC
ATACCTTAATTATTCCTCAGGCTGAATTCTTTTTAAACACCCATACAATTTGAGCACTTT
TTCCTACTGAGATAAGATTTTATTTTTTGCAATCCTTATAATTATAGTTTTCCAAATTAA
ATTACAGTACATGGAAAGATGGCTTGCTTCAAGTTCTCAGTGGCTTTCAGAGTTTTGACC
ACATATTGCAAAGTGTTAGCTGAATTGCTTTTCATGTGTATTTGATGCTAAAGTATATTA
AAAAAGACTAGATAAGTTTATTAATGAATAGCTCTTACATCAACGTACAGCCTGTATACA
TATTTATTACAAAAGGGTAAACTGAACATGTATACAGGCTGTACGTTGATG
>contig_21
TTGGCATTTATTACCTCTCATACAAATCTTCCATTTTGAGGATCAAACTTTAAAGGTACT
ACAATATGTATGTCTAGGGAGATGAGAAAAAATTACAAGACCCCTCAAAGTGAGAAAGGA
CCCTAAACATCTTGGCATGCTTCAAAAAGAAATATAAATAAAAATTTGTGCCCATAACTT
TGAAAAAAGTTAAGCCAAGATGTTTAAATTTATATATATATATATTATTGCAAATGTACT
AAAAATCTAAAACCCAAGTACCTTTAGAGTATTACTATTATCAAAGGCATCTCATTCTAT
CATTATTGGAAGGGGGAAGATATGAAGTTTTAAATATCTGAATATGCTATTAATGAATAT
TTATGGACTGTTTAAGACTGATCACCATATTTGGCTTCAAACAAGGATATAAATTCTATG
CTGTACACAAAGATATCTGAATGTTACTCCTAAACTTAGAAAAAACTATACCAATAATTT
TTTCCACAAGATAGTGTGTAGCATGTATTATACATATGAATATATACATACAATCACACA
AGATGCAGAAAAGGATTAATCCATAGTTAAAGCCATTATAGTTGTCACTATCTTACATCA
TCCAACAGGTATCACTGACCTCTGGCAGCATATATAAAACATTATGTACAAGTAATATTT
TCACTATCAACACTTACCATAAAGCAACATAAAAAAAATAGTACGTACAAGCAATGATTT
TTATGAATAAATTTATATTTTTGGATGTTATTTAGTGGCAGATGAAACAAGACAAATCCA
ACTATTTGAGAGAGAGAAAAAAAAAAAGTACCTACAGTCCAACTAAAGTTTGCAGTCACA
TTCTCATATGGAAGCATGTAATCATAGGAGAGCAAGATATGTTATAAATACCCATTACAG
TTCACAGATGAAAGTGATATACTTACTGATGGATAATTAAATTCTTTATCAATATCCCTA
GTTATAGTGTAACATGTCAAGAAAGCACCAAGACTTCTGTGCACAGCAGATAACAGGAAG
AGCACTGTGTGGGTACAGACTAACAATGTTTTGACTGAACCAAGGTGTACTAAATACCAA
ATATACCTGTGGCTGCATTACATTCCCACTATTTTGAGTCATGTCTCAAGTGTCATCTCA
AACATGTTCAGTGTTTTCACTGGGGAGTAGTGCAGAATAACAGGCAAAAGTTGCTTAGTA
AACCTTACAGACCTTCAAAATTACAGTGCTAAATGTAAGCACTTACACATGATGTGTTTA
AACTCCAGGCTAGCTAAAAGCACTGCCAAATTTCACTGAGAAATATGAAGATTAAGTTTT
TGGTACTCTATCAAGTTAATGTTGTAAATTTCAATGTTGAATTTGCAGTTTCACAAAAAT
AAGCAATTATATGGAAATATGAGAAGAGCTTTAAATTATAAGGCTTTTTCTTTACCATAC
ATATAAAACGTTCAAATTGAACCTACTTCCATGATTTCTTCATTCACAACAAACTGCTGA
CTGACAATACCAGAGACGATACTGCTACTTCTATCAATTACAGTATTTCACTTTAAAAAT
GAGTACATAATGTAGAACTAGGAGCAAAAAAGAAAATGATAAAACTCAATGATTATAAGG
TTATTTAACTAGTCTAGACTAATATCGGACCAATGATAAGTCTGAACACATTTACATAGA
AAATCTTTACAGCATACCTCATCCTAGTCAGTACCTTAAAATGTATCAAGTTGTGCATAA
ATTTATAATGACAGTTTAGATGGGAGCTGAAGAATGATTATTATGGTACTGGTAAAAATC
ACAGACATTATTAAATTCAATTTCTCCAAGAGATACTTTGTGTGTTGTGGTAGGTGACCC
AGGTAATGCATTGAAGCAGTATCAGTGCACCTTTTACAATACCTAAAGCTGTATTTCTCA
CTATTAATCACATATTTTGCTTTACTAAAATACTAGAAATTTGAAAACCTCCAAGGACTC
TTACAAAGGATCCATCATCACAAGTATCTGTAATTCTGTACAGTACATACATACACCAAC
TCTGGCTCAAATATCAGATATGTCAATTGCAAGTCTTATTATAACACTAACTTTCCACTA
TGTTCTACACATGTGAAAAAAATATATAATATTAATTTATTACAATCACTGGCAAGTATC
AAACCAAATATGAAGCCATGAACCACAGCAATACCTTCACACATGTTGACTTGCATCATC
TCTTGACAACCAAAGGCAAAAATTATCAATATACTGTTCTGACATTTTCTTAGCTCTCAT
ACTGAACTGGTATAAACAGTTACAATTCCCAAAAGTAATACAAGGCACAAATTATGTCAT
CTCAAGGATCATAAGTGCATATACTGTAGTTCATCAACTGCTGGAGGTGGTTCAACACAT
CCTTCTGGATATTTGCTCTACTGTAAGATCTCTGATAAAACAAGTGCTTTTGTGGAATGA
AAAATTAATGATTGTAAAATCTTGTACAAATTTAACAAAGGCATATGTGCTATTCAGTTT
GTAAAACAATATTGCAAACAAATCTATAACAACACTAAATATAACTATATTCCTGTATGA
TACATGTGGTTATTTGTGCTAGTGTGACAAAAGCCTTTTGCAACTGGCTTGGAAATATGA
AACTGCATTGATGACTGATGATTAATAGAAAAATGCAAATTATTTATAGCTTTAAATAAA
CAAAATACAGGGCACATTAGTAGAGCAGGCGACTTTTACTTGCATTATGGATCTGCCTGA
CAGTGTATAAAACTTTAGCCATTCATAAACCAAACACCTTTAACTCAAATCATGAAATCC
CAACTGCCATTTTCCATTCACTAGTTTTTGTCCCACAAATGGACAGTTCCTTTCCTTTAC
CAGGAAAGAATCACTTCGTATATACTGTAGGTATATTATCAACACATAATACACAATTCA
CTTTAAAAAACCATACTGTACAACTTCCTATGACATACCAGAACGAAGTGGCCATAAGAA
AAATTACCTTAGCTTAGGGACACCTTGAGATACTGATAAATCACAAATGGTCAACATGAT
TTCAAAGCCATTACACAGTTATTCAAAAATCCACTCATTTGGTGCCTAGACAATCATCCA
CTGGGCCTTAGAGGAGGGTGCACTTGCGTTTCCTATTTGGTGGCTTAATAGGACACAGCA
CAGCACGGATGGCTTCATCAAACACAGTCTTGAGTCCCTTCTGTGTTAGAGCAGAGCACT
CCAGATATTTTGTGGCACCAACCTCCTTAGCCATAGACAAACCCTGAGGGTAGGAAATAG
GAGTTAGCTTTTTGTCCTTAAGTTTGTCTAAGGTTTCACGGTCATCCCGGAGATCAAGCT
TTGTCCCCACGAGAATAATAGGTGTGTTGGGACAGTGATGACGTACTTCTGGATACCACT
TTGCTCTGACATTCTCAAAACTGGCAGGGTTAACTAGGGAGAAGCAGATGAGAAAAACAT
CAGTTTGTGGATATGACAGTGGACGCAAGCGATCATAGTCCTCTTGACCTGCTGTATCCC
AAAGCCCCAGATTGATTGGCTTGCCATCTACCATAACATTGGCAGAGTAATTGTCAAATA
CTGTTGGGATGTACTCCCCAGGGAATGCATTGGTGGTGTAGCTGATGAGCAGACAAGTCT
TACCCACGGCTCCATCTCCCACCACCACACACTTGATGGCTTGCATCCTGCCGTGTTTGT
AAAGGCGGTAGAGGCCCAGTAACCACTTGTTAGCGAGGTGATGGAGGCAGCAGAGCAGCA
ACACTACCCCTCACTAGCACTCACTCACTGATACCACCATCACTACTACCACCACCACTA
CTACCACCACCACTACTACCACCACCACTACTACC
>contig_22
GTAGTCCTGTCTCTTCATCCTCTCCTCCATGTCGTACTTCTCTGTCTCAAGTTTGACGAT
GAGGTTCCACATTTCGTCAGCCTTGCCGCGGAGGCTGCTAGCTCCGATACCATCAACGTT
GAGGGGTTTTACGCGAATGGAGAGAGCAATTTTCTTCTCCTCGGCCAGCTGCTCGCGGGT
CTTGCCCAGCTCGCCCTTGGCCGCCTGGATGTTTGAAAGCTTATCACCTCCCTTGGAGCC
AAACTTCTTGACACCATCCTCGCTAGAACCCTTCATCATGGACTGCCTCTTCTTTTCGAC
CTCTTCAAGACGTTTCCTTTTTTCCTCCTGCTCGCGTTGCTTCCTCTCTGTTTCTTCACG
CATCTTACGGTCCTCCTCGGCCCTCTTTTGTTCTGTCAGCTTCTTCTCTTCTTCAGCCCG
GAGGATCTTCCTCTTTGCTTGCTTCTCTTTAAGTTTCTTGAGCTCATCTTCTTCCTTTGC
GCGTTGTTTCCGCCACTCAGCGATGTACTCTGCCAGTTGCTCATCCAGCTCGGACATCTT
TATCTGCTGGCGGTTCTTAAGGAAGTTGGCCCCCTCATCTCCCTTCTTCCTCCTCTTTTC
GGCATCCGAATATGCTGATTCATCGTCGGACATGATGGTGGTGTGTTATTTACAGTCCCG
GCAGAGATAGAGTGCGAGCAGGAGAGAGCCAGCCAACCTGTCAACACACTGG
>contig_23
CACTGAGTCACGCCAGAGGTGCCATGGCATCCTGGGGTACATACCCCAGCAAACCGTACA
ACCCATGGCTACCCTGAACCCCCTAGGGTCCCTAAGGACCCTGTAGAATACCCCAAGGGG
GCACTAACACCCATAGATACCCACAAAACAATACCCAGTCATACCCAAAGCTCAAATTTC
CATTAGAAGGGTAGGCAGGGCCTGTTTAGGGCGCCTCCGCTGCTACCCAATATTAGACAA
TGTAACCCTGACGGGCATTCCTGCCAGAAATACCCAATGGGGCAGCAGCGGCGCGGCAGC
AGCAGCAGAAATACCCACTGGGGCATCAGCAGCGCCCTCTACCCAGTATAAAATTAACCT
GCAGGACTCTAGACCCAGTCACTTCAGGTCCGCCTTTTNNGCTCTTCCGATCTTTTTGCC
CCGAGTACTTGGTGTGCTAGAGGCTATATTTTACCAGGATGGCTGCGGATCTCAGTGCTC
GCGATGTTGAGAGGGTTAAATTCGCCTTCTCAATCTACGACTTTGAAGGCAATGGTACCA
TGGATGCCTATTACATTGGTGACTGTCTGAGGGCCCTGAACTTGAACCCAACTCTGGCTG
TCATAGAGAAAGTAGGAGGCAAAGATAAGAGAAAGGAGAAGATCATTAAACTGGATGATT
TCCTGCCTATCTTTGCTCAGGTGAAGAAAGATAAGGATGCTGGATCTTACGAGGACTTTA
TGGAAGTCTTGAAGCTGTATGATAAGGCTGAGAATGGTACCATGATGTATGCTGAGCTGG
AGCACATATTGATGTCACTGGGAGAGCGCCTTGAGAAGTCAGAACTTGAACCAGTGTTGA
AGGAGTGTTGCAACGAGGAAGATGANNNNNNNNNNNNNNNNNNNNNNNNNNNNNNNNNNN
NNNNNNNNNNNNNTCCTGTAAGAAATTCATCTAAGATCATAATACGTATTATCTCGTGGC
CTGACAGCAACACAGCATCACCACCGCTCTTATGACTGTCTACAGTGTACATTTATTCTG
TGGCTACATCAACCCACAGACAATATATAAATTATCATTATAGGCCTAAAATGCTGGAAA
AATTTGATGGAAATTGAAAAAAATGAGATTTTTTTTTAGTTATAAGTGAGAAAGTGAACC
TGCCCTGCTGTTCTCATGGCTGTTTTGGTAAGGTTGGAG
>contig_24
GGAGTTCAGACGTGTGCTCTTCCGATCTCTCGGTTGTTATACAAAACTATCTTCCTACAG
TCATCCAGAATACCCAGAACTTACTACGTGGAGGTGAGATATGGATTACAGTAACTCTCA
GGGTTTACACGCCACTCGGCGTATATAATACAACCCTGCATGTATGTAATACCAAAGTTT
TGCTGCTTCCCTGTGCTACTGCACGTGAGGAAAATTTTCATTTGTAATTCCACAGATTAC
AAACTTGCCAGCCATGTGGAATATATTATAAAGTATTTTTTTGTGATTTGTAAGGATAAT
ATCGCTTAAATAAATCCGAAGTGCAGAGGCTCGTCGTGTGGGAGGAGTGCGAGGTAAAAT
TCTGAGAATATTAATGGATAAATGTTGATGTATTATTTCGTGGTCCTTTTCATTTTGTTT
AGTCCCCTCCCCCCCAAAAAAAAGCAAATTGTAATTTGTTGCTTATTATGTTTTTTTCTG
GTAATGAACAATGAAACATCAGCTATATGTATGACGACTCGTAGTGCTCTAAATTTTTAG
TTCAGCTGAGACCACATTTGTTACACATGTGAATATTGCCATGCTCAGGTTCATATCATA
GGGATATATGTTGAATACATTTAAACTCCTGTTTACACCAACATAACATACGGGTATTCC
TTAATTAAACTATGGTTATTTCGAAGGAATAAATCAGCACTGGCATAAAACATTTCAACG
TTTATTGGACAATAATATAGAGAGATGATCGCATCAGCAGTCGACCATGCCCGATGTTAA
ACTGGTCGGACGTCCTTTGGGATACGACCAGGGACAGCGCGCGCGATCCCCACTCCAGGA
AACCCGGCTAGAGTCGCCAGCGACTGGGTCGGCTGCCGCAGGCGGTGTTAGTGCCTGACT
TGCGGCTTGGCGTCAGAGGGAGATGAGTATAAAAATGATGCGGTGAGGTACTGGTCACTG
GTGGGTGTGAAGGGCGGGCACTAAGGCCGACCCGGGATGCTCATGAGCAGGATGTCACCC
ACAGCGCTGGGCCTCGCGCGTGGGGGGCAGCGTCTGGGTAGCCTCAAACGCACATTTACT
CCACTACCTTCAGGGGTCCGAAAAGGTAGACGGCGTTGCAGGACTCATCGGGATTAGAGA
TGAACTGAGCGTAGAGCTCCTGGTAGCGTGCGAGGCTGATGCCGCCAGCCTTCTTGTCGT
CATCAGTTGTGAGCTTGCTGTATGCGTCGTCGATGTCCTTGATGCTGGAGAAAGCAGCCC
TAGAGATGCAGTCCAGCCTGTACTCATCAACACCAACGAGGCCATCACCGTTAATATCAA
CCGTCCTGAACAGCCTTGAAATGACAGTCTTGAAGCATGAGGGGAACTCATCGTACTTCT
TGCCAACACA
>contig_25
GGACCGGCCCTCAGGGGTGCTCCTGCCGCTGGATGCTGCCGCCTCCATATTAACACTGAG
TTTCGCTGGTGATGCCTCGGCCGATCCTCCACTAGCGGCAGACCTTATGTCGATGGCATC
CAGGTCATCCTGTGAGCGGTTGAGCTTGCCCAGGGTCAGAAAGGAGTCGGCCAAGACGGC
CTTGGCCGTGACCAGGTCCTGAGAGAGGCGGCTCACCATGGAGCCAGCTCGCTGAGCCAT
CTCGTGCAGACCAACCAGGGAAGTCTCTATCTCAGAGTCGGTCTCTATGCGGTCTAGGCG
GCCACGGGTCTCATCCTTCTTCTCGTTGTCCAGACTCTTGAGCTCCGACTTGAGTTGCTT
CTCGTAGGCGCGTGCGGCGTCAAGCTGGCGCAGCAGGTACTTACGTTGGTCGTGCCGCAG
CCTCCGCGTCTCCTGCAGGAGGGTGCGAGCCTCGCCTACCGTGCACCGCACCTCCGCCCG
CAGCACTGCCACCGCCTGGTCGTGGTCACGCACCTTGTGCCCCTGGGACTCACGGTGGGC
CAACACTGTACAGTCCCTGCAGAGAGGCAACCTGCAGGAGTCGCACCAGAAGTTGATGCG
GGCGGCGTGGGCGGTGCAGGTATCGCGGGAGGGCGTGGTGGTGGCCACCTCGTGCAGGTT
GAGAGACGACATGTTCAGCAAGATGGTACACAGCTGTGTGTTGTCAGGCAGGGCGTCAGC
TGACTTCGTCTCCGTCACTCGCTGACATGATGGACATTTGACCTTGCCACTAGAGAAGGC
CTTGCGTATGCAGGCCAGACAGATGGTGTGGAAACAGGAGAGGAACTTGGGCCTGTGGGA
GGAGTCATCGAACCTGCGACAGCAGCCTGCGCAGGTCAGCACTGAGCGCAGGGGCGTCGC
TAAGCCCTCTGTCATGCTTGTCCGTCCGC
>contig_26
TCTCCTTGATGTCACGTACAATCTCACGCTCAGCTGTGGTGGTGATTGAGTAGCCACGCT
CAGTCATGATTTTCATGAGATACTGAGTCAGGTCACGACCAGCAAGGTCAAGACGAAGGA
TGGCATGAGGAAGAGCGAAACCTTCATAGACGGGGACCATGTGAGTGACACCANNNNNNN
NNNNNNNNNNNNNNNNNNNNNNNNNNNNNNNNNNNNNNNNNNNNNNNNNNNNTAACGTAT
GTTGCTGGCAAGTTGAAGGACTCAAACATAATCTGAGTCATCTTCTCACGGTTGGCCTTG
GGGTTGAGAGGAGCTTCAGTCAACATTGTGGGGGACTCCTCAGGGGCAATACGGAGCTCA
TTGTAGAAGGTATGGTACCAGATCTTCTCCATGTCGTCCCAGTTAGTAATGATACCGTGT
TCGATAGGGTACTTGAGAGTCAGGATACCTCTCTTGCTCTGGGCCTCATCACCGACATAG
GCGTCCTTCTGACCCATACCGACCATCACACCCTGGTGACGAGCGCGGCCGACGATGGAG
GGAAATACGGCGCGGGGAGCGTCGTCACCGGCGAAGCCGGCCTTAACCATGCCGGAGCCA
T
>contig_27
TGCCTTCTATATTCTTCTAAAATCTGATATATTTTATCTTTTTGTCGTGTGGCAGGTTCA
CGAAACAATTCACTGACAAAACTAGCCAAGCCAAGAGAGCGTCCCAGGTCTGCCCAACGT
CCTCTTAAGTTTTCACTCAGGTATTCACACACCTCGTCAAAGACTGGATTATAAAGAGGT
GGATCAGGATGAACACTAATATTCTGCATAACAGATTGCCTTTCATCCTCATGGGTGCAA
GGAAGAAGAGAAACCTTCTTGTACTGCTCTATGCGTGCTCTCACCATGTGTGTGTGGGGT
CCAACTTGCTCAGTCAGCCATAGTAGAATGTCAACTTTCTGTGGTGTCAGAAGCTTCCAC
TTTTCAAGCAGAACAAGAGCAGATGATAGATCAGAACATCTACTGATCTCTCTCATTCGT
GGAAATTCCCCAACTGAGCTAGAAACTCCTAGTAGAGCTAAACGAACTTGTGCCATTTGT
TCAGCAGTTAATTGCAGCCAAGTATTGCAAATCTCATCTTTTAAGTCATTGTAAGCCATC
GTTATAGGATGTCCACTGTTTTCGAAACCTTAGAAATAATTTCCACAAGA
>contig_28
AGACATGGGAGGTAGAGCTGTATACCCAACATTTATCGTGTAAGGAAGAGAAAGTTCAGA
GTAAGCTGCAAATTCCACGAGGAGAAGCGGACAATGGAGGATCTTTCAAAACTTGAGAGA
CTTTCACTAGTGTCCAAGATCTGTGTTGAGCTAGAAAACCACTTGGGCATAAATGATAAG
GATGTGGCGGAGTTCATCATCTCTCTGGCTGAGAAAAGCAAACATCTTGAGAAGTTCAAG
AAGGAGCTAGAAGAAAATGGAGGAGATCAGTTTGCGGACTCGTTTGTTGAAAGCCTGTGG
CGACTGATCCAGCACATGATGCCTTCACTAACAGCAATTCCTGCTAGTGATAAATTAAGA
GAGGAGGCAAACCAACATTCAACAGAGAAGGAACGGAAAAGAGCACTACTTCCTTTCTTA
GCATTGCCTAATGATCCAAAGGTTATTCATATGCTGGATGATGAATTCAAACCTGAAGTG
AAAGTAAAGGAAGAGAATCTTGAAATATATAAAAGCAGAGACAAAGAGAGGGAACGGGAC
AAAAAGGAGAAGAAGAAGAAGAAAGAGAAAGAACGTGTTAAAGATAGAGAAAAGCAGGAC
AAAAAAGTTAAGAAGGACCCTGAAGGTGAGGTAGATGACCTCATGGCCTTCTTAGAATCC
CAGGCTCCATCAAAACAAAATGAACAGCCAAGAAGTAGGAGCAGAGAACGAAAGAGGAGA
TCAAGGTCCAGAGACAGAAAGAGAAGCTACAGTAAAGAGAATGAGAAATGGGACAGAGAT
AAAGAACGAAAACTATTCAGAAGCCAGGAGAAGCACAAAAATAGAAGAGATCGCAGTCAC
AGCCGAGAAGAAGAGAGAAGACACCGTAGTCACAGCAGGGATAGAGAGAGAAGAAATCGC
AGTAGTAGCAAAGATAGGGAAAGAAGAACAAATGGTTATGGTAGGGATTCTAATCGAGAC
AGGCACTACGATCGGAAGGAGCGAGACAGAAGAGACAGGAGTAGGTCTAGAATCAGAGAC
AAACATAGCAGACATAGCAGGAGCAAGAGTCGGGAAAAAGACCTAAATAGGAATCGCATG
ACCAATCGAGATGTATTTATTAATCGTCCCCCTGATGAAAATCCTGTATTAGGTAAGGTA
TATGAGGGTAAAGTGACAAACATCTTGAATTTTGGCTGCTTTGTGCAGCTAGAAGGCTTA
CGGCGCAGGCTTGAAGGTCTTGTACATATTTCACAGCTGCGACAAGAGGGTCGTGTTACT
AATGTGTCTGATGTAGTTATGAGAGGACAAAAAGTAAAGGTGAAGGTGCTATCATTTACT
GGTCAGAAAACTTCTCTGTCTATGAAGGATGTGGACCAAGAAACTGGTGAGGACCTGAAC
CCTCATGTTGCTCCTCTGGGAAGCAACAGCCAGGAGGAAGAAGCTATGAGAAACCCAGAT
AGACCCATGTCCCTCATGGAACTGACTAAAGGTACTGATGAAGAGGATCTAGCAACATAC
AAGCGAGTTAACCGAATTTCTTCACCTGAAAGATGGGAACTAAAGCAGATGATGGCTGCC
AGCTGCATCAGTAAATCAGAAATGCCAGACTTTGATGAGGAGCTTGGAGTGATGGGTGGT
GAAGATGATGATGAAGAAGATGTAGAGATTGAACTTGTAGAAGAAGAACCTGCCTTCTTG
CGGGGCTATGGCAGGGTGAGGGAGGAACTTAGTCCAGTGCGGATCATGAAGAACCCTGAT
GGCTCATTAGCTCAAGCAGCAATGATGCAGAGTGCTCTTGCAAAAGAGCGTAGAGAAATA
AAGATGGCTCAGAGAGAGAGTGAAATGGATTCACAGCCATCCAGTCTTGGCCAAAATTGG
AATGATCCACTACCTGAAACTCAGCGAAATGACCCAGCTATGTCTCGTGGTTTGCCATCT
CAGCAACAAGAAGTGCCGGAATGGAAGAGACATATTACAGGTGGAACCAGAGGTTCATAT
GGAAAGAAAACCAACATGTCCCTTTTAGAACAACGACAAAGCCTCCCTATCTATAAACTA
CGAGACCAGCTTATCAAGGCCATCGATGACAACCAGATCCTCATTGTTGTTGGTGAGACT
GGATCAGGCAAGACCACACAGATGACACAGTATCTTGCAGAGGCAGGTTTTACTGCTAAG
GGAAAAATTGGCTGCACCCAGCCAAGAAGAGTGGCAGCCATGTCAGTGGCTAAGAGAGTA
TCAGAAGAATTTGGGTGTAGACTGGGGCAAGAAGTAGGTTATACTATTCGTTTTGAGGAC
TGCACTAGCTCAGAGACTGTTATCAAATACATGACTGATGGTATGTTATTAAGAGAGTGT
CTCATTGATCCAGATATGTCATGTTATGCTTGCATTATGTTGGATGAGGCTCATGAAAGA
ACTATTCACACAGACGTTTTATTTGGTCTCTTGAAGCAAGCCGTGGCTAAAAGACCTGAA
CTTAAGCTTATTGTTACCTCTGCCACTTTGGATGCTGTCAAGTTCTCTGAGTACTTCAAT
CAAGCTCCAATCTTCACTATTCCTGGTAGAACTTTCCCAGTAGAGATTTTATACACAAGG
GAGCCAGAAACAGATTATCTTGATGCAGCCCTTATAACTGTAATGCAGATTCACCTCTCT
GAGCCACCAGGTGATGTATTAGTTTTCCTCACTGGTCAAGAGGAAATTGATACTGCATGT
GAAATTCTCTATGAACGCATGAAGGCACTCGGGAGTGATGTACCAGAACTCATCATTTTA
CCTGTGTATTCAGCATTGCCCTCTGAAATGCAGACAAGAATATTTGAACCAGCACCACCA
GGCTCACGAAAGGTGGTAATTGCTACCAACATTGCAGAAACATCTCTTACTATTGATGGC
ATCTATTATGTTGTAGATCCAGGTTTTGTAAAGCAGAAAGTATACAACCCTAAGACAGGT
ATGGACTCGTTAATGGTCACACCAGTTTCCCAAGCAGGAGCCAAGCAGCGAGCAGGCCGT
GCTGGGCGCACAGGTCCAGGGAAGACCTACAGGCTTTATACTGAACGTGCTTACAGAGAT
GAGATGTTACCAACAAGTGTACCAGAGATCCAACGGACGAACCTTGCTGCAACAGTACTC
CAGCTGAAAGCGATGGGGATCAACGACTTGCTAGGCTTTGATTTTATGGACCCTCCCCCA
ACTGATGCCATGGTCATGGCTCTCGAGACTCTTCACTCACTCAGTGCGCTGGATGATGAA
GGTTTGCTGACACGATTGGGTAGAAGAATGGCTGAATTTCCTCTGGATCCCAATCTTTCA
AAGATGCTAATTATGTCAGTGCATTTGCAGTGTTCTGATGAAATCCTCACAATTGTCTCC
ATGTTGTCTGTGCAGAATGTATTTTATAGGCCTAAAGAAAAGCAGGCTTTAGCTGACCAG
AAGAAAGCTAAGTTCAACCAAGCTGAGGGGGATCACTTGACACTGCTTGCTGTTTACAAC
TCATGGAAAAATAATAAATTCTCCAATGCGTGGTGCTACGAAAACTTTGTACAGATGCGC
ACACTTAAGAGAGCTCAAGATGTCAGAAAGCAATTACTTGGTATTATGGACAGACACAAA
TTAGATGTAGTATCATGCGGTAAGAATGTAGCAAGAGCCCAGAAGGCAATTTGCTCTGGG
TTCTTTCGTAATGCAGCTAAGAAAGATCCTCAAGAAGGGTACAGAACACTAGTGGACTCC
CAAGTGGTGTATATTCATCCTTCATCAGCCCTCTTTAATAGACAACCAGAATGGGTAGTG
TACCATGAACTGGTGCAGACAACGAAGGAGTATATGCGCGAAGTGACAACCATAGATCCC
AAGTGGCTGGTTGAGTTTGCCCCATCCTTCTTTAAGCAGGGAGACCCAACCAAACTTAGC
AAATATAAAAAGAACCAAAGACTCGAGCCCCTATATAACAAGTACGAAGAACCCAATGCT
TGGAGAATATCTAGAGTTAGAAGGCGAAGAAACTGAGCCAGTTTTATTTTTGTTTGTACT
GTGTGTATATTCTCATCATTTGGTAATAACTTGAGAAATTTAATGGTCGAAAATTTTATA
GTTAGACTTTTTTGTACTTGGAGCAAATAGATCGGAAGAGCA
>contig_29
GAGGCCTTCGGTAACGCCAAGACCACCCGTAACGACAACTCCTCCCGCTTCGGTAAGTTC
ATCCGTATCCACTTCCAACCCAACGGCAAGTTGTCTGGTGCTGACATTGAGGTCTACCTG
CTGGAGAAGGCTCGTGTTATCTCCCAACAACCCGCCGAGCGTTCCTACCACATCTTCTAC
GAGATGATGTCCGACCAGATCCAAACGATCAAACCGTTGTGTAAGCTGAGTGACGACATC
TATGACTACCATTACGTGTCTCAGGGCAAGGTTACTGTCCCCTCCATTGATGACGGCGAG
GACATGCAGTTCTGTCACGATGCCTTCGATATCCTTGGCTTCTCTAAGCAAGAAATCGAC
GAGGTTTACAAGATCACAGCCGCCGTCATGCACATGGGTGAGATGAAGTTCAAGCAGAGG
GGTCGCGAGGAGCAGGCCGAGCCTGACGGCACTGAGAAAGGTGAAGTTGTTGCTAGTCTC
CTTGGAGTTGAGGGAGCAGACTTGTACAATAATATTACCAAGCCCAAGATCAAGGTCGGT
GCTGAGTTCGTATCCAAGGGCATGAACGTGGATCAGTGCTACTACTCCGTCGGTGCCCTG
GCCAAGGGTCTCTTCGATCGTCTCTTTAAGTACCTGGTGACTAAATGTAACATCACCCTT
GAAACTGGTATGAAGCGTGCTTCATTTATTGGTGTGCTCGACATTGCCGGCTTCGAGATC
TTTGACTACAACGGCTTTGAGCAGATCTGCATCAACTTCTGTAACGAGAAGCTGCAGCAG
TTCTTCAACCATCACATGTTTGTGCTGGAGCAGGAAGAGTACAAGAGGGAAGGTATTGAC
TGGGTCTTCGTGGACTTCGGTATGGATCTGGCGGCTTGCATCGAACTTTTCGAGAAGAAA
ATGGGTCTGCTCTCCATCCTAGAGGAGGAGTCTATGTTCCCCAAGGCTACTGACAAGTCC
TTCCAGGATAAGTTGAACGCTAACCATCTAGGCAAGTCTCCAGTGTTCATCAAGCCCAAG
CCACCCAAGCCCGGGCAGTCTGAGTCCCATTTCGCCATCGTTCACTACGCTGGTACCGTG
AACTACAACTTGAGTGGCTGGCTGGAGAAGAACAAAGATCCCCTCAACGATACAGTCGTC
GACCAGCTCAAGAAGTCCTCAAACGAAATCATCGTGTTCCTCTTCCTTGACCATCCTGGA
CAGTCTGGCCCAGCTGACACTGGAAAGGGTGGTCGCGGTGCCAAGTCTGGTGCATTCAAG
ACTGTGTCTTCTTCATATAGGGAGCAGTTAAATAACCTAATGAAGACCCTCAACTCCACT
CACCCTCACTTCATCCGTTGTATCGTCCCCAACGAGACAAAGTCCCCAGGTGTGACTGAC
GCCGGTCTGATCATGCACCAGCTTACTTGTAACGGTGTACTTGAGGGCATCAGGATCTGT
CGTAAAGGCTTCCCTAACAGGATGCAGTACCCCGACTTCAGGCATCGCTACAAGATCCTG
GCTTCCACGGAGATGGCCACACTCAGTGATAATAAGAAGGCCGCCCAGGCTTGCTTCGAC
AAGTCTGGTTTAGATCCAGAGCTCTACCGTCTTGGTAACACTAAGGTGTTCTTCCGCGCT
GGTGTTCTGGGTACTTTAGAGGAGATTCGTGATGCACGCCTCAGCAAGATCATCACCTGG
CTGCAGTCATGGGTACGTGGCTTCAACGGCCGAAAGGAATACGGAAGACTGCAGGAGCAG
CGCGTAGCCCTTGTTGTCGTCCAGCGCAACTTGAGGAAGTTCTTGGCCATGCAGTCCTGG
GTCTGGTTCAATCTCTGGCAGAAAGTTAAGCCTCTTCTTCATGTTACTCGCATTGAGGAC
GTGATTTTCGCTCTTAAGGATCGAGCAACTAAAGCTCAAGAAAATTTGGATAATGAACTT
AAACTACGTCAAGAACTTGAAGCATCCAATGCTGCTCTTCAAGAGGAAAAGAACAATCTC
CTTTCTAGTCTTGAGTCCAGTAAAGGCAGCATGACTGAATACCTCGAACAGCAAGCTAAA
ATACAGAGTCAGAAAGTCGAACTCGAAGCTCAGCTTTCTGACATCACAAACCGCCTACAA
AAGGAGGAAGAAGCTCGTACTGCACTTGCTCAAGACAAGAAGAAGACTGAACTGGAAGTG
AACACTCTGAGGAGAGACTTCGAAGACTTTGAGTTAAGTATTCAGAAGCTGGAGCAAGAG
AAAGCTGGCAAGGATCACCAAATTCACAACCTTAATGAGGAAATTGCTCATCAAGAAGAA
CTTATTAATAAGGTAAACAAAGAAAAGAAGCAACTTCAAGAATACAACCAGAAGCTCGCT
GAAGACCTTCAGGGCGTTGAGGACAAGTGCAACCATTTCAACAAAATGAAAACAAAGCTT
GAACAGACCCTTGACGAACTTGAGGACTCTGTCGAACGCGAGAAGAAGTTGCGTGGTGAG
GTTGAGAAATCAAAGAAGAAGGTTGAAGGTGATCTTAAACTGGCTCAAGAAGCCGTCGCT
GACCTGGAGCGTAATCACCGAGAAGTAGAAAACGCAATTCAGCGTAAAGACAAAGAGATC
TCTGGTCTTGCCAACAAAGTGGAGGAAGAACAAGGCCTTGTTTCTAAGGTCCAGAGACAT
GTCAAGGAACTTCAGTCCCGCATCGAAGAGCTGGAACAAGAGGTTGAACATGAGCGCCAA
GCTCGTGCGAAGGCTGAGAAGGGTAAAGCTAGCTTGTCTCGAGAGTTGAATGAGATTGGC
GATCGTCTGGACGAGGCTGGAGGAGCTACATCCGCCCAAGTGGAGCTGAACAAGAAGCGC
GATGCTGAGCTGGCCAAGCTCCGCCGTGACCTCGAGGAGACTAGCATCCAGCATGAGTCT
GCTCTTAACCTCCTTCGCAAGAAGCATAATGATGCTGTTGCCGAAATGTCTGAGCAGATC
GACCATCTCAACAAAGCGAAAGTCAGGACTGAAAAAGAGAAAGACGTTCTGAAGCGTATC
GCAGATGAAGCAAAATCTGCAATGGACAGCCTTTCTCGGGATAAGGCTGTTGCTGAAAAG
GGCAACAAGCATCTTCAACAACAGATCAACGAGGCTCATGGAAGGCTTGAGGAGGCTAAC
CGCACTCTGAATGACTTCGATGTTACAAAGAAGAAGCTCGCAGTTGAGAACGCTGATTAT
CTGCGTCAGTTAGAAGAAGCTGATAACCAAATCAGTTTGTTGACTAAGCTGAAGGTGTCT
CTTTCTACTCAGCTTGAAGATGCTAAAAAGTATGCAGAAGAAGAAAGCAAGGAGCGCTCA
ATTATCCTTGGAAAGTATCGTAACTTGGAGCACGACATTGATGGTCTTCGCGAACAGCTA
GATGAGGAGGGAGAGGGTAAAGCAGACAGCCATCGCCAGTTATCTAAGGCCAGCGCTGAG
GCTCAATTGTGGCGTGCCAAGTATGAGTCTGAAGGAGTTGCCCGGGCTGAGGAGCTGGAG
GCTGCTCGCCTTAAACTTGCTGCTCGCCTCGAGGAAGCAGAAAACCAGATTGAGCATCTG
AATCAAAAGAATATTTCTCTTGATAAAGCTAAGCAGCGCATTACTGCTGAACTTGAGGAA
GTGCAGATCGCTGCTGAACGTGCTCAGAACCTTGCTATTTCTGCAGAAAAGAAGCAGAAA
CAATTTGATCGCATTATCAGTGAATGGAAGGTAAAGGTGGACGACCTTGCAGTCGAACTG
GATTCATCGCAGAAAGAGTGCCGCAACTATTCTTCAGAGCTATTCCGGGTTAAGTCTGCT
TACGAAGAAAACCTAGGAAGCCTGGATTCCGTCCGCCGTGAGAACAAAACCCTTGCTGAC
GAAATCAAAGATCTGATGGAGCAGATTAGCGAGAGCGGTCGATCCTATCATGAACTGGAG
AAAACTGGCAAGCGCCTAGAGATCGAGAAAGAAGAACTTCAAGCCGCGCTCGAAGAGGCC
GAGGCTGCTCTTGAACAAGAAGAGAACAAGGTCCTCCGTAGCCAACTGGAACTCAGTCAG
GTTAGACAAGAAATCGATAAACGTATCCAAGAGAAAGAAGAGGAATTCGACAATATTCGA
AAAGTTCATGTGCGTGCCATAGAAACGATGCAGTCTTCTCTTGAGGCTGAAGCTAAGGGC
AAAGCAGAAGCCCTTCGTCAGAAGAAGAAGCTCGAGACTGACATTAGCGAGCTTGAAGTT
GCACTGGAACACTCCAGCAAGAACAACGCCGACCTTCAAAAATATATCAAGAAGATTCAG
GTTGATGCAAAGGACCTACAAGTGCGTGCTGAGGAAGAACAGCGTTTGGCTTCAGAGTAC
CGTGAGCAATACAGCGCTGCCGATCGCAGAGCTAAATCCCTGAATGGTGAGCTGGAGGAA
TCCCGCACACTTCTGGAGCAGTCTGACCGTGGTCGTCGCCAGGCTGAGTCCGAGCTCAGT
GATGCTAATGAACAGTTGGGCAGCTTGGCAGCCCAGAACAATTCTCTTGCCATCTCTAAG
AGGAAGCTGGAGGGCGAATTGGCAACACTTCACTCTGATATCGACGAGATGCTGAACGAG
GCTAGGAACTCCGAGGACAAGGCTAAGAAGGCCATGGTTGACGCCGCCCGCCTTGCTGAC
GAACTCCGCGCTGAGCAGGAACACGGCCAGACCCAAGAGAAGTTGCGCAAGAGCTTCGAA
GCTTCTATTAAGGATCTTCAAGTTCGCCTTGAAGAAAGTGAAGGCAGTGCCGTCAAGACC
GGCAGGAAAACTCTGTCTAAACTTGAAAGCCGTGTCCGTGAACTGGAGGTACAACTGGAC
GACGAGTCTCGCCGTCACGCTGATGCCCAGAAGAATCTGAGGAAGTGTGAGAGGCGCATC
AAGGAGCTCACCTTCCAGTCCGACGAAGACAAGAAGAACCACGAGAGGATGCAGGACCTT
GTTGACAAGCTGCAACAGAAGATCAAGACCTACAAGCGCCAGATCGAGGAGGCTGAGGAG
ATTGCTGCTCTGAACTTGGCCAAGTTCCGCAAGACACAACAAGAACTTGAGCAAGTCGCG
GGCAGTGCATAAATACTTGACGTCCATTAAACCAAATACAAGGGCATTTGTTATACTACA
ACTGAATGGGAAGATATTCCAATCCAGTCGATACATATCTTTTTTTTTAACATAGTTGTT
TAGTCCAGTTTACCTATGATTATTTCATAGGTAAATGATATACTTGTTGAAACACTAACA
ACAGCAGGAATTAAAATATTATATTAAAGTGATTGAGTTAAGTTTTAAGATATCTTATGC
CCATAATTCAAATTTTAACTCATATTCACATTGTATAATTAAAGAATTTAATACAGGTAA
ACTTTAATAAAGTTTAAGAAAAAGCATTTGTTTTATTGGCATGAAAATTTAACTCATTTT
GATAATGTGAAAGTCAGTGTCCAATGTGAAACTATCTCAACTCCGAGAAACTTGCATAAA
GTTACCTTTATTAACGAAACAAGAAACATTGTTAAGTTCATATTTTATGGTCCACACCAA
CATTTTTGCTTGATTAACATTATTTACTTTAATACACCACATTCGAGTGTTGTTAAACAT
CACAACACACAAGTGTTGTCAAACATCATCACAAC
>contig_30
AGGAAGAGTACAAGAGGGAAGGCATCAACTGGGTCTTCGTGGACTTCGGTATGGATCTGC
AGGCCTGCATTGAGCTCTTCGAGAAGAAAATGGGTCTGCTCTCCATCCTGGAGGAGGAGT
CCATGTTCCCCAAGGCTACCGACAAGTCCTTCCTTGAGAAGCTCAACGCCAACCACCTTG
GCAAGACTCCAGTCTTCATTAAGCCCAAGCCAGTGAAGGGAGGAACTGAGTCCCACTTCG
CCATCGTTCACTACGCTGGTACTGTCAACTACAACTTGACTGGCTGGCTGGAGAAGAACA
AGGATCCCCTCAACGACACCGTCGTCGACCAGATCAAGAAGTCCTCTAACGAACTGGCTG
TTCTGATTTTCGCTGACCATCCCGGCCAGTCAGCTGCGGCTGATCCTAAAGGAGGACGAG
GCCAGAAAGCTGGTGGCTTCAAGACCGTGTCGTCAGCGTACAGGGACCAGCTCAACAACC
TCATGAAGACCCTCAACGCCACTCATCCTCACTTCATCCGTTGTATCGTCCCCAACGAGA
CCAAGTCTCCAGGTGTGATCGACGCTGCTCTTGTGATGCATCAGCTGACCTGTAACGGTG
TACTTGAGGGCATCAGGATCTGTCGTAAAGGCTTCCCCAACAGGATCCCTTACAAGGACT
TCAGGCACCGNNNNNNNNNNNNNNNNNNNNNNNNNNNNNNNNNNNNNNNNNNNNGGTGTT
CTTCCGCGCTGGTGTCTTGGGTACTCTTGAGGAGATCCGTGACGACAAACTGGCTCTTCT
GATCACAGGATTGCAATCATGGATTCGAGGCTACCTCAGCCGTGAAAACTACAAGAAGCT
GCAAGAACAGAGAGTCGCACTGATCGTCGTCCAGCGCAACCTGAGGAAGTTCATGAGGCT
GCGTAACTGGGGTTGGTTCAGGCTGTGGCAGAGGGTCAAGCCTCTCCTCAACGTCACTCG
CATCGAGGACGAGATAAAGGCTCTTGAGGAGAAGGCCGCCAAGGCTCTGGAAGAACTCGA
GAAGGAGAAAAAGCTTCGTCAGGAGCTGGAAGCTGCCAACATGGCCCTTCAAGAGGAGAA
GAATAACCTTAAGGCTACTCTAGATTCTACCAAGGGCAACGTCTCAGAATTTTTGGATAA
ACAAGCTAAACTGCAGAGCCAGAAGGCCGACCTGGAAGCTCAGCTGAATGAAGTTACTGC
TCGCCTCCAACAAGAGGAAGATGCTAGAAATATGCTTTTCCAAGGCAAGAAAAAGACTGA
CCAGGAAATCGGTGGCTTGAAGAAAGATCTTGAAGATGTTGAACTTGTAGTTCAAAGGCT
CGAACAAGAAAGGGCCACTAAGGACCACCAGATCCATAACCTGAACGAAGAAATTGCTCA
CCAAGAGGAACTAATAAATAAGGTTAACAAAGAAAAGAAGCACCTTCAGGAATGTAATCA
AAAGACCGCTGAAGATCTCCAGGGCATCGAAGACAAATGTAACCATCTCAGCAAAGTTAA
AAGCAAGTTGGAACAGACACTGGATGAACTCGAGGACTCGCTGGAGAGGGAAAAGAAACT
CCGAGGGGAGATTGAGAAGTCCAAGAGGAAGGTTGAGGGTGACCTCAAGCTGACCCAGGA
GGCGGTAGCTGACCTGGAACGTAACCAGAAAGAAATCGAGAATACTGTTCAGCGCAAGGA
TAAAGAAATCACCAGCCTTTCCGGGAAACTTGAAGAAGAACAGATTCTTGTTTCCAGAAC
CCAGAAGCAGGTGAAGGAGCTGCAGGCTCGCATCGAAGAACTGGAGCAGGAGGTTGAACA
TGAACGTCAGTCTCGTGCCAAGGCTGAAAAGGCTAAAGCCAACTTGGCTCGTGAGCTGGG
AGATCTCAGCGACCGCCTGGAAGAAGCTGGTGGTGCCACAGCAGCTCAGATCGAACTCAA
CAAGAAGCGAGAGTCTGAGCTGGCCAAGCTCCGCCGTGACCTCGAGGAGACCAACATCCA
ACAGGAGGCTGCCCTCGCCAATCTCCGCAAGAAGCACAATGATGCTATCAACGAAATGTC
TGACCAGATTGACCATCTCAACAAGATGAAGGCCAGGTCTGAGAAGGATCGTGAGGCCAT
GAAGAGGGAGGCTGACGATGCCAAGGCTGCAATGGATGCTCTGGCTCGTGACAAGGCCGC
TGCTGAAAAGACGACAAAGCAACTTCAGCACCAGATCAATGAGATTCACTCCAAGCTGGA
TGAAGCCAACCGCACCCTCAACGACTTCGATGCCTCCAAGAAGAAGCTCGCTGCTGAGAA
TACAGACCTTCTGCGCCAAGTGGAAGAGGCTGAGAACCAGATTGGTCAGCTTTCCAAGAT
TAAGCTTTCGCTCACGAACCAGCTTGAAGACCAGAGGAAACTTGCTGACGATGAAAGCAG
GGAACGTGCTACTCTTCTCGGCAAGTACCGCAACCTCGAACACGATATTGACGGTCTTCG
TGAGCAGCTTGAAGAAGAGAGCGAGGGTAAGGCTGACCTCCAGCGACAGCTCTCCAAGTC
GAACGCTGAGGCTCAGATGTGGCGCGCTAAGTATGAATCTGAAGGAATTGCTCGCTGCGA
GGAGCTGGAGGCTGCCCGCTTGAAGCTGGCAGCTCGCCTTGAGGAAGCCGAGGATCAAAT
TGAGCAGCTCAACGTCAAGAACATGACGCTTGAGAAGACAAAGCAGCGCATTGCCACCGA
GCTGGAGGACATGCAGATTGAAGTAGAAAGAGCCCAGGCTCTGGCCAACGCTGCCGAGAA
GAAGCAGAAGAACTTTGACAGGATCATCTCTGAGTGGAAGATGAAGGTCGATGATCTTGC
AGCTGAACTCGACGCTTCTCAGAAGGAATGCCGCAACTATTCTACTGAGCACTTCCGCAT
TAAGGCTGCCTATGAGGAGAACCTCGAACAACTTGACGCTGTCCGCCGTGAGAACAAGAA
CCTCGCTGATGAAATCAAGGACTTGATGGACCAGATTGGCGAAGGTGGCCGATCTCTTCA
CGAAGTTCAGAAGACTGCTAAGCGTCTTGAAATTGAGAAGGAAGAGCTCCAGGCCGCATT
GGAGGAAGCTGAGGCTGCCCTGGAACAAGAAGAGAACAAGGTGCTTCGAGCTCAGCTGGA
ACTCAGCCAAGTGCGACAGGAGATTGACCGACGCATCCAGGAGAAGGAAGAAGAGTTTGA
AAACACTCGCAAGTGCCACCAGCGAGCTATCGACTCTATGCAGGCTTCACTGGAGGCTGA
GGCCAAGGCCAAGGCTGAGGCTCTGCGGCTGAAGAAGAAACTGGAGTCTGACATTAATGA
GCTGGAGATCGCCCTTGACCATTCCAACAAAGCCAACGCTGACCTCCAGAAACATATCAA
GAAGCTCCAGGGTGAAATTAAGGACCTTGGTATCCGGGTCGAGGAAGAGCAGCGCCTGGC
TTCAGAGTATCGGGAACAGTATGGCATCGCTGAGCGCCGTGCTAACGCTCTCAATGGAGA
ACTGGAGGAGTCTCGCACTCTCCTTGAGCAGTCCGACCGTGGACGCAGGCAGGCCGAGGC
TGACCTGGCTGAGGCTACCGAAAATATTGCTGGTCTTGCTGCTCAGAACGCTTCCCTCAA
TGCTGCTAAGAGGAAACTCGAGGGAGAGATGCAGACCCTGCATGCTGACCTGGACGAGAT
GCTGAACGAGGCCAAGAACTCTGAGGAGAAGGCTAAGAAGGCCATGGTTGACGCCGCTCG
TCTGGCTGATGAACTCCGCGCTGAGCAGGAACACGCCCAGACCCAGGAGAAGATGCGCAA
G
>contig_31
TTGTGTTTTAAGTGTCATTTCCATATAATATGTACTGGAGGAGGGAAAATTATATTATAA
TTAATGACATTTCACATTACAAAAGTATTTCAGTTTAAAAAAAAAAAAGTTTTTTACTGC
TCTTCAAGGCACTAAAATTTTCTTGTTTCAATGAGAAGTTGATTACCATTTACCATACAT
TATATCTGCATAAGCATATGGCATTCAATATGAATGTATATTACTTAGCGCCAATAAACT
CAAATGTTTTGGTATGACCTTCAGCTTCCTCCAACTCCTGCTGGGCCTTNNNNNNNNNNN
NNNNNNNNNNNNNNNNNNNNNNNNNNNNNNGCTGCAGCTTGTCAACAAGGTCCTGCATCT
TGTCGTGGTTCTTCTTGTCCTCATCAGCCTGGAAGGTTAGCTCCTTGATGCGTCTCTCAC
ACTTCCTCAGGTTCTTCTGAGCATCAGCGTGACGGCGAGACTCATCGTCCAAACTTCCTT
CCAGCTCACGAATGCGGACTTCCAGCTTGCCCACAGCCTTCTTGCCGGTCTTGGCGGCGC
TGCTTTCGCTTTCTTCAAGGCGGACTTGAAGCTCCTTAACAGAAACTTCGAGGGCCTTCC
GCAACTTCTCCTGGGTCTGGGCNNNNNNNNNNNNNNNNNNNNNNNNNCTTGGCTTTGTCC
TCGGAGTTCCTCGATTCGTTGAGCATTTCATCCAGGTCAGCCTGAAGGGTTGTCATTTCA
CCTTCCAGCTTCCTCTTAGACAAAGATAGAGTATTATTTTGAGATGAGAAGCTGTTGACT
TGTTCGAGGACTTCGCGAAGTTCCGCTTCAGCCTGGCGACGACCTCGATCAGACTGCTCA
AGCAGAGAGCGAGACTCTTCCAGCTCAGCATTAATGGCATTTGCTCGGCGTTCAGCAATG
CCATACTGTTCACGGTATTCAGATGCAATACGCTGTTCTTCTTCAGCACGCAGCTCTAAG
TCCTTAACGTCAGTCTGAAGCTTCTTGATGTGCTTTTGTAAGTCAGAGTTGGCCTTATTT
GAATGGTCAAGAGCTATTTCTAGTTCGTTAATCTCAGACTCCAGCTTCTTCTTCTGACGA
AGAGCTTCAGCCTTGCCCTTGGCTTCAGCCTCAAGAGAAGCTTGTATAGATTCAAGAGCA
CGCTGGTGGCATTTTCGAGTGTTATCGAATTCCTCCTCTTTCTCCTGGATACGTCTGTCA
ACTTCCTGCCTGACCTGGCTGAGTTCTAGCTGACTACGGAGTACTTTATTTTCTTCCTGT
TCGAGGGCGGCTTCAGCTTCTTCAAGAGCACCCTGAAGCTCTTCCTTTTCAACCTCAAGA
CGCTTATTATTTTTCTCCAGCTCGTGGTAGGTGCGGCCGCCCTCGCCAAGTTGATCCAAC
AAATCCTTGATCTCATCTGAGAGGTTTTTGTTCTCACGGCGGACGGAATCAAGAGTTTCT
ATATTCTCCTCGTGAGCAGACTTCACACGGAAGAGCTCGGAAGAATAGTTGCGGCACTCC
TTCTGTGAAGAATCCAGCTCGGCAGCTAGATCGTCAACCTTCAGTTTCCATTCAGAAATG
ATTTTGTCAAAGTTCTTTTGCTTCTTCTCGGCAGCTATGGCTAGAGCTTGAGCTCGCTCA
ACGGCAACTTGAAGTTCTTCAAGTTCAGAACTAACACGCACCTTACTCTTCTCGAGGCTC
AAGTTCTTGACGTTGAGCTGCTCAATCTGCATCTCTGCTTCTTCAAGGCGGGCAGCAAGT
TTCTGGCGAGAAACTTCGATTTCCTCGGCGCGGGCAATGCCCTCAGATTCATATTTAGCA
CGCCACATTTGAGCTTCAGCATTGGCTCTGGACAACTGCCTCTGGATATCTGCTTTTCCT
TCAGCCTCTTCTTCCAGCTGCTCACGAAGAGTATCAATATCGTGTTCCAAGTTACGATAC
TTTCCAAGAATAGTTGCACGTTCTCTGCCCTCCTCATCTGCGAACTTCTTAGCGTCTTCG
AGTTGGTTTGTAAGCGATAACTTCAACTTCGAAAGTTCATTAATTTGGCTTTCGGCCTCC
TCTACTTGGCGCAGAAGATCAGCATTTTCAACTGCCAGCTTCTTCTTGGTAGCATCGAAA
TCATTGAGGGTACGATTAGCTTCATCAAATCGGCTGTTGACTTCGCTGAGCTGTTGCTGA
AGTTGCTTGTTTGTTTTCTCAGCAGCAGCCTTATCCCGGGAAAGGCTGTCCATTGCAGCT
TTAGCATCGTCAGCGTCACGTTTAATGGATTCCTTGTCCTTCTCAGTCCTGGCCTTCATC
TTGTTGAGATAGTCAATTTGTTCAGAAAGCTCATTCACCGCATCATTATGCTTCTTGCGG
AGAAGATTGAGAGCAGACTCATGCTGGACGTTCACCTCCTCGAGGTCGCGGCGGAGCTTG
ACCAGCTCACTCTCACGCTTCTTGTTGAGTTCTATCTGAGCGGCGGTGGCCCCACCAGCC
TCGTCGAGGCGATCACCAAGTTCTCCCAACTCGCGAGCGAGAAGAGCCTTACCTTTCTCA
GCCTTGCCACGGGACTGTCTCTCGTGCTCAACCTCTTGCTCTAGTTCTTCAATGCGGCCC
TGAAGTTCCTTTATCTGCCTTTGGATCTTATGCGCGGCACCCGCTTCTTCGTCAGCTTTG
TTGGCAAGAGAAGCAATTTCCTTATCTTTACGTTGTAGCGTGCTCTCCAGCTCTCTGTGA
TTGCGCTCCAGATCAGCAATAGCTTCCTGAGTCAGTTTCAAGTCACCTTCAACTTTCCTC
TTAGCCTTCTCAACCTCACTACGCAGCTTTTTCTCGCGTTCAAGGGAGTCTTCCAGCTCG
TCAAGAGTCTGCTCGAGCTTTGATTTCACCTTATTAAAGTGATTGCACTTGTCCTCTATG
CTCTGAAGATCTTCAGCAGACTTTTGATTGGATTCTTGCAGGTGTTTCTTCTCCTTATTA
ATCTTATTGAGGAGTTCTTCTTGCTGAGCAATCTCCTCATTAAGAGTATGAGCCTGCTGA
TCTTTAGTAGTCTTATCTCCCTCCAGGCTTTGGATCTTTGCTTCAAGTTCTTCGAAGTCT
TTCTTAAGGTTGCCTATTTCTTGTTCGGATTTCCTCTTGCCTTGAGACAATGAATTACGG
GCTTCCTCTTCTTTGTGAAGACGTTCGGTGGTTTCAGCAAGTTGAGCCTCGAGTTCAGCC
TTCTGACCCTGCAACTTCGCTTGTTTTTCCCTGAACTCTGACATGCCGCCTTTTGTGGAT
TCAAGAGCGACCAAGAGGGTGTTCCTCTCCTCCTGAAGAGCAGCATTGGTAACCTCAAGT
TCTTTGCGAAGTTTAACCTCCTTTTCGTACTCTGCCTCAGCCTTTACAGCCTGGCTTTCG
AGTGCGTTAAGCTCGTCCTCAATGCGAGTAACATTGAGCATGGGCTTAATTTTTTGCCAG
AGGAAGTACCAACCCCAAGTGCGCATTTTCAAGTACTTCCTCACGTTGCGCTGCACAACG
ATAAGGGCAACTCGCTGGTCTTGAAGTTTCTTGTAGTACTTACGGCTCTTGAAGCCTCGA
ATCCAAGCCTGAATCCAGGAGGTCATCTTTGCAACACGTTCTTCACGGATCTCCTCCAGG
GTACCCAAGACACCAGCACGGAAGAACACCTTAGTGTTACCACAACGGTAGAGCTCCTCA
TCAAGGCCGGCCTTATCGAAGCACACCTTGGCACATTTCTTGTTATCAGCGATTCCACTC
ATCTCTTTTGAGGCCAGTATCAGGNNNNNNNNNNNNNNNNNNNNNNNNNNNNNNNNNNNN
NNNNNNNNNNNNNNNNNNNNNNNNNNNNNNNNNNNNNNNNNNNNNNNNNNNNNNNNNTTG
GGGACGATGCAACGGATGAAGTGAGGATGAGTGGAGTTGAGGGTCTTCATCAGGTTGTTC
AACTGCTCCCTGTATCCAGAGGAGACAGTCTTGAAGGATCCAGATTTTGCACCACGACCA
CCTTTAGCGTCACCACCACCAGATTGTCCGGGATGGTCAAGGAAGATAGTGACGACAAGT
TCGTTAGAGGACTTCTTGAGCTGGTCGACGACAGTGTCGTTGAGGGGATCCTTGTTCTTC
TCCAGCCAGCCAGACAAATTGTAAGTGACAGTACCAGCGTAGTGAACGATGGCGAAGTGG
CCCTCAATTTGATTAGCCTTTGGTGGCTTAGGCTTAATGAACACGGGGGACTTGCCAAGA
TGGTTGGCGTTCAATTTATCCTGGAACGTTTTGTCAGTAGCCTTTGGGAACATGGACTCT
TCCTCTAGGATGGAAAGAATGCCCATTTTCTTTTCGAAGAGCTCAATGCAAGCCGCCAGA
TCCATACCGAAGTCCACGAAAGCCCAGTTGATGCCTTCCTTCTTGTACTCTTCCTGCTCC
AGCACAAACATGTGATGGTTGAAGAACTGCTGCAGCTTCTCGTTACAGAAGTTGATGCAG
ATCTGCTCGAAGCCGTTGTAGTCAAAGATCTCGAAGCCAGCAATGTCGAGCACACCGATG
AACATGGCACGCTTCATGCCAGTCTCAAGCGTAACGTTACATTTCTGAACCAGGAACTTG
AAGACACGGTCGAAGAGACCCTTGGCCAGGGCACCGACGGAGTAGTAACACTGATCCACG
TTCATACCCTTGGACACGAACTCAGCGCCGACCTTGATCTTGGGCTTGGTAATATTCCTG
TACAGATCCTCACCCTCAACGCCAAGCAGTTTAGCAACAGTGTCACCAATCTCAGTGCCG
TCAGCTTCGGCCTGCTCCTCGCGACCCCTTTGTTTGAACTTCATTTCACCCATGTGCATG
ACAGTGGCTGTGACCTTGTACACATTCTCAACCTCTGTGGGAGTGAAACCCAGGATGTCG
AAGGCGTCATGACAGAACTGCATGTCCTCGCCGTCGTCAATGGAGGGGACGGTGACCTTG
CCCTGAGATACGAAGTGGTAGTCATAGATGTCGTTGGAAAGGTAACACAAAGGTTTGATT
GCTGCGATCTGGTCGGACATCATCTCGTAGAAGATGTGGTAGGAACGCTCGGCGGGTTGT
TGGGAGATAACACGAGCCTTCTCTAGCAGGTAGACCTCAATATCAGCACCAGACAGCTTG
CCGTTGTTTTGGAAGTGGATACGGATGAACTNNNNNNNNNNNNNNNNNNNNNNNNNNNNN
NNNNNNNNNTGGTCCTCCAGGTTCTGCTTTTCTGCTTCGCCGGGTTTCTTTTCTGTTGCG
CCGACGTTGGCGAAGTAGGAGAGTACCTTCTTAGTGTTCTCAGTCTTACCAGCACCAGAC
TCACCGGTGATAAGCATAGACTGGTTATCACCAATTTCCATCATGTTCATGTAAGCACCG
TCAGAAATGGCAAAGAGATGGGGAGGCACCTCATTACGCCTCTTGCCCTGGTAGATCTTG
ACCACACGGTTGGTGTAGATGGGGTAGCGCTTGTAGGGGTTGACAGCAATACAGAAGAGA
CCAGAGTAGGTGTAGATGAGCTTAGCGACATAACGAGTCTTCAGGTTGTAGAGGACGGAG
GCGTCGTTAAGGTAGGTCAAGTTGGCCATGTCCTCGCATTTTTCATACTTGGGAGGGTTG
ACTTGACCCACCTGATCCTTCTTCCAGTTCTTGGTTTCACCGTTGGCTAGAACTGTAATA
AGATCGCCCTTGGTGCCCTGAATCAAGCCTTCAAGAAAGCCCTCCTTCGGATCAGGAACC
CAACAGGATTTCTTAGCATCATAAGGCTTCGATTGATCCTTTATCCTCATCTCCCTGGAG
ATGAACAAAAACTCGGTGGGATCTGGGTCGGGACCCGTGCTCTTTTTCACGTGGCCGGGC
ATGTTGGTGGTGGGTGCCTAAAGTTGTCGAAGTAGTTCTTAAACTTCGATGGCAAAGTTC
TTTCTAGTATTCGACACGCTTCACTGCACTACCACCAGAACACCACCGTGTGAAGCACCC
ACCGGAGCGCGTCTGAAGGTGAGCGGCAAGCAACGTACCAGGTCAGTTAGCTCCAACACC
AATGTGGAAGTTGGGAGGGACTGGGGGGACTGGCAAGCAAGTGACACAAAAATAGCACCA
AGCGATCACACTGACCATCGCCTTTTCGAGCTCAGGACCACATTACGCTCAGGTATATGC
CACTCCAAACAATGCAGTCACAATACTA
>contig_32
TTTATATTAAAATAAATGAAAAATACTAGATGCAAATTATGATGATGGTATTATTATTAC
AAAAAAAAAAAGAAAAAAAGACACTCATTTCTCGTCAAATATTGGATGATGAAGGGGCTC
TGGACAGGGAAGCAGTGATGGCATTGCCTTGTACGTGAAAGACGAGTGACTCAAGAAAGG
TTTCCCATTTTGTCCTATTTATGTTCCTAGAGCAACATGGCTGGTCGGTGACATTGAAAG
TGCTGGAAATGACTAAATGAGTGCCAAGATGATGCAGGCATGTTTCACCCCTCACATATA
TATTGTCCCCTTACAACACAGGATAATTTATCTGGATAGTTTGTATACTTGGCAGAAAAT
GGGACTGGCAGTTTATTTCATGTAAGTCTTCTGGGAGAGCTCAAAGTTCCTGATAGATTT
TCGGACATCATCGAGGAGTGAGGCGGTGCGGGTGTCAGGCACAGTGCGGCGGATCACATT
GCTACGGATACCACGCTCTGCGAAGGCCATACGGCGAGGGTAATCACCAGATTTGGTATC
CATATACTTGACGAGCGAGCTGTAATAGTTGTCCCCGTAGTCCCAGTTGTAGTCGTAGAA
ACGGGGCTTGCGCCTGTTCCAGTGTACGAAGAACTTGGGCTTCTTTTTAGGCGCTGGAGG
TGGTTCAAGAGCTTCTTCCCCTTCAGCGGGAGCCTCACCCTCGGCAGGGGCAGGTGCCTC
CTCGACCGGGGCGGGTTCTTCCTCCCAGTAGCTGACGACCGTTTCCGAGTCTGGTTCACC
TCCAGCAGGTTCAGGCTCAAGTACAGGCTCAAGCACAGGCTCAGGTTCAGGTTCTGGTTC
TGGTTCTGGTTCCGGTTCTGGCTCCAACTGAGGCTCAGGGGGAGCCTCCGTCTTTTCTTC
CTTCTCTCCCTTTTTGGCCTTCTTCTTCTTCTTTTTGTCTTTATTAGAGGAAAGTACAAG
TGAGTGTTGGGTCCCTGGTCACTAGAGTTGCTACCTTCTTCACCTACCTAAAGTTCACCT
CCTAGTTATTTAGTTAAGTCAAACAAAACATAGCAATGTTCAATGAAGATTAAATAAATC
CATTCATATTAGAAACAAAGTATTAAATAACGACACCGTCCGTGACTCGTAAGGCAGAGA
CTTTTTGTTACACAAATGAATTTACAAGTTATCATCTGCACTGTTATGACTAAAGATGTA
TATCTCTTAATGTATACAGTAAGAGTTGATTGTTTTAGGGATTAAAGTATTGACCTTGAT
GGTGATAAGTAAGACGTGCAACAGTCAGGTATCTTTATTCCGAAACGTTTCGCCTACATA
GTAGGCGTCTTCAGTCACGTACAGAAGACATAGCAGGAGTAGAGATGTGAAGACGATGTA
ATCAGTCCATCACCCTTATAGTCTTAATAAGTAAGTTTATTCAGGTATACACAAATACAG
TTACATAGAATTATCATACATAGCAGCATATGTGTAGAGAACCTAGGATAACCCAAAAAA
GTCAGAGTGACCCTCGTGTAGTCGGTAGACTTGAAACTAAATCAATTTGAACTTTTAATA
ACTTGGTGTAATAGGCATTCAGACATTTGAAAATTTATCTCAAGAATATTAGATTTATAG
TGTGATCTTCGGTCCTCTTGCAGGGCATGACCCCTCAGGGAAGGTTCCTTNNNNNNNNNN
NNNNNNNNNNTCCACATCCCCCCCAGGCGCTGTATAATCCTACGGGTTTAGCGCTTCCCC
TTGATTATAATAATAATAATTGCAGGGCACGAAGCATATTATATGCTGCTGCCGGATATA
AGATGAAAACTATTAATTTAAGTGATATTAAGCATTCTGGTGTTGGGATTTTCCCGTATA
AATATTGGTAGTCTACGATGAGAATTTCTTTTGCCAGATATTTGAGAAGGAAAAAAACTA
ATATTAACCTGTACATCTCTGCCTGCAACACTTCAGTGCGATACACACAATACTTAACCA
GTTAAATATCAGATTCGCAAATTTGAATTCTTTAAGATTTTTAGATTTTTTTTTTTTACT
TCTTCGTACTGTGGATTTAGAAAAGAATTTCTAGTGCTTGCCTTTCAGTTAATGAAATGT
AACTGACAATTTCCTTGATGTTTTGTCGTTGAAATCACAACTTAAGAATTGTTTACATGT
CAGAATGCAAAATTAAAAGACATTTTGATCGAGCAGTGAAGTAGCTAGTCTTTGTGAATT
AATTATGACGATCCAGCAATGACTGTAAAGGTAGGTTGCAGTTTCTTTGCTTTGAAATTA
ATTAATTATTTTTCCAGTCCAGTCCAAGTCATACAGTGACCCAATCCAGCCAGGTCTAAC
TCACACTCACTCATGTGTTTGTCTAACGTATTCTTAAAACTATACAACGTTTTAGTTTGA
ATGACGGTACTCGGGAGTTTGTTCCACTCATCCACAACTCCACTGGTAAACCAGTGCTTT
CCGATATCGTTTTTAAATCTAAAATTTTCCAGCTTAAACTCATTGCTGCGAGTTCTGTCT
TAGATATTTTTAGCACGTTATTTACACCCTCTGTATTTATTCCTGTTTTCCATTTATACA
CCTCAACCATATCCTCCCCAGTTCTACGCCTTTCTAGAGAATACAACTCTAGTGCCCTCA
GTCTATCCTCGTAGGAAAGATTTCTGATACATGGGATCAACTTTATCATCCTTCTTTGTA
CGTTTTCCAATGCATTTATATCCATTCTGTAATATGGTGACCAGAACTGTGCATAATCTA
AATGAGGCCTAATCAACGATATACAGAGTTGAAGAATAACCTGAGGACTCTAGTTATTTA
TACTTCTTGATATGAGGCCAAGAATTCTATTCGCTCTATTGCGAACACTTACGCACTACT
ATCTTGGTTTTAGATTACCGCTAACCAGAACTCCCAAATATTTTTTCGCAATCACTGATA
TTAAGATCTACATTGTTTAGTTTATAAGTATCATGGTTATTTTCCTTTCCAATGCAAAGA
ACTTTGCATTTGTTTATATTAAACTGCATCTGCCACTTCTCCGACTATTGTATTAGACTA
TTCAGATCTGCAGCACTCTTGTGTCCTCGTCAGAATTAATTTGATGGCCTATTGTGGTGT
CATCGGCAAACTTGCTTAT
>contig_33
CAACTTATCGGTTTTTTAAAACCATTTATCACACAAAGTATACACTAACAACATACGTTT
GAAAGACACATTTAACTTTATTAGGGAATCATTTTTTCCAACAAGGAACTTTATGAAATG
ATAAATTCTCTGGTGGAAGATAATATTGTAATCATAATGTTTTCTAATGTTGGACATGTG
TCCCATTTATACAGAAACCTTATTGCTGATGAGAAACCTTAAGTAGCTTATCAGTATCAA
AGGATGCACATGACAGGAGTGTTTCTGCTGCCAAATCATTACAGGGTAAACAAAATAACT
ATGAGGCCGGGGGCGTAATGATGACTTTATCTGCCAAAAGGATTTCTAAATTTGTGTCAT
GGTAAAATCGTGATCTTTATAAATGAGGTGAGGAAAGTTAGCTACCAGGCTTAGAAAGAG
AGACAGAGACAGAGACAGACAGACAGAGAGTAACAGAAGATAGCAAAAAAAGGCACAATA
CCGTGACTGGAACAATACGTCGTCGTAAGCTCCTCTCTTCTATGTGCGGGTTATTTGTGT
AGAGTAACAGAAGAGACTACTAACACTGAGTTTTGTATGAATCATTGTCTAAACCATGAA
AGATACATCTGAAACACATGACTGTGTGGACGAAGGAATTACTAAACAGTATATGTAGTA
AGAGAAGAAACTGGTGAAGCATTCCTTCACGTAAGAAACATGAGCACAGATTTAGTTTAA
ACTCACCTCATGTTGACAATAGTTGAATAGGAGGCTGCAGGGTGAAAGACTAGAGGATGT
GTGTGGCTAGACTAGTTCTACCAACTGTTCTTATATACGGCCTCTATCCCCCCTCACAAA
CAACAGCCACCTCCAACACTCACTTGTCTACGTGTCATTTAGGGTGCCAGTGTTCTCCAG
GCCACAGCCTCGTTGATACCCAGTTGATGCTGTAACCGACACTCCCGTTGATTTATAACT
TTAAAGAAACTCTCGTGAGTTCTGAAATGGCGAAATTTTCGATGCGCATTAAGGGAGATA
GAAATAATTGCATGTGATTGCCACTGATGCACAGCGGCCCTGACACGCACACCTGTGTGG
GCTATTGTTGTACAGTACCTCGTCATCAACCCCGTTAGAAACTCTTGATGCCAGATGAAC
TCTCCTGTTGATAGATTTTATTGCAAATTATATGCCGATTTATTAAGTAGTTATTGCTCA
ACAGAAAAGGAGATTATTATTGCAGGTCAGAACAGAGGAGTATTTAAGAAATGAGGTCAA
ATAAGGGCAAAGGGATCAACGTGGAACTTGTGAGCCACGACAGAGGGAGGGAGAGGGCAG
AAGCTTGGGTGGGGAGGGGTAGTGAGGTAAATGCCACCAGAGGGGTTGCTAGGAGAGGGG
AGTTACGTGGATGTAGTTGAGGCGTCAGTGACAAGGGGAGAGGGGGAGAAATCGGTTAAA
AGCTGACTGTTAGGGTAAGAGTTATATTTACTGTTAGATAGAGTGGAAAATTAATGTTTA
TTTGGAGATGAGTGGTTTGTAGGTGACAATGTAGTGTTGGTTTATTGTTTCATGTTGGTA
CACTATTTTGTACCTAGATGTCTCTAGTTTTATTGTTAGTGTTACCAAGGCTTCCTTTAT
TGGTAGTGTTACCAAGGCTTCTTTTATTGTCAGTGTTACCAAGACTTCCTTTATTGTTAG
TGTTACCAAGGCTTCTTTTATTGTCAGTGTTACCAAGACTTCCTTTATTGTTAGTGTTAC
CAAGGCTTCCTTTATTGGTAGTGTTACCAAGGCTTCCTTTATTGGTAGTGTTACCAAGGC
TTTCTTTATTGGTAGTGTTACCAAGGCTTCTTTTATTGTCAGTGTTACCAAGACTTCCTT
TATTGTTAGTGTTACCAAGACTTCCTTTATTGTCAGTGTTACCAAGTCCTCCCTTACTGA
AATGTTCACAGTTTTGTGTTATTGTACATATAACTCTCGACTGCTACTGCTACTGTTACT
GCTACTACTAATGGTAAAGCTGTCAGTAGTACTAGCAGCGGACGTAATAGTATCAGTAGT
AGTTGTAGCAGCACTTCTTGTAATATTATTACTACTAGTAGTACAACATGAACTACGATT
ACTATTATCATTTCCACTTCCGACACTATAGCGGTTTCGCAGTAATGTAAATGTTTATTA
TTATTATTATTATTATTATTATTATTATTATTATTATTATTATTATTATTATTATTATTA
TTATTATTATTATTATTATTATTAATATTGTAGGACACGTCCTACGTGTCCACTTGCTTC
AAGAGTAGTTTAATCACGTGACGATCCGCTCTTTCAAGCGCTTAGATCCACCTGCTTGGC
ACCTGTGCCAGTCTTACCCAGCACCTGTGCCAGTCTTACGAGCATTACTGAACATGAGTC
TTCTTGATAGCAATGCACACGTGGTTTCAGTCTAAGACCAACTAGCAGATAATAGAGGGG
TTTTCATCCTAACATGTATGTGTGNNNNNNNNNNNNNNNTGTGTGTGTATGTGTGTGAGT
GTATGTGTTAACCAGTATGGAGAAAAACACTGGAAATGCGTACGCATTTACTGTAATATT
TCACTCATTAAGAGCGAAACGTTTTTACGTTGTCATCTATTCGTCAGCTCGTTTACCTTT
TCTACATTAGTTCTTCCCAAACTTTTCTGTATAAACCATTTTGAATTTAAATTTCTTTTC
AACCTTGCATTAATGATTCCGTATTAGTCTATGAGTCCCGCAAAGTCTGTGTCGTTAGAG
GCAACCCAGAGATCACAGTACTGTTAATGTGATCACAATGGCGACTGGAAAAATAGAGGC
AACCCAGAGATCACAGTACTGTTAATCTGATCACAATGGCGACTGGAAAAATGGCTAGAA
ATGTAGGTTTGCGATTGAATAAAAGGCTGAAGTATATAATAATTATAATTCAAGATTTAG
TCTAAATATATTTCAGAACACAGACATTTCCAGTTGTAATCTGTTGACATGAGCAGATTT
GCAACTGTACTATCTTGCTGTATTTACGGGTTTGCAAACCGTAATATGTAAATAAACGAA
AAAAAAAATACCACAGTGAAAGTAGAAAATAAAACCTGAGATCTCGAGTTTCATTTCCTG
TTTTCAATGTGGTATTTTTTTTTATATTTTCAATCACGCGTTTTATTGTGATTTCTTCCA
TGCAAATATACATTAACAGACTTCCCATTCCGAAATATACAACCTAAGAGATTTAGCATA
TATAAACTACAGTCAAGCATTAAGTAATTCTAGGAGTGTAGTCTACCAGAAGGTTGAACA
CTCCAGTAGTACCATATATTGTGACGGTCTAAATAAGATTGAGGAAATGGTGCCAACTTA
ATTCTGATGATGCATGCATTCTGATTGATTCATTTAGACATTCCCGATTATTTAAATCTG
TTTTGTGTTAATATAATACAGAATAACAGGAATGTGTCGTACAAGTAAATGAAATGTAAA
GGGAGATATAAAGATGCCTTAAATTTATAGCTATATGTCGACCTGGGAAACAAGTTGACG
TGTGAACTTTAAACTAGTTTCTGTTTTTTTCGTTTTGATTGTGTGTGTTTTAAGTTAATA
TTCCCAGCTTTTGTTCACTTTGTTTAAATAGAGAACACAAGGAATCACCGACATTGCACT
CATATACAGATCACCAGCCATACACAAGTGTACAGATCACCAGCCATACACAAGTGCACG
GATCACCAGGCTTACACAGGTGCACAGATCACCAGGCTTACACAAGTGCACAGATCACCA
TCCTTGCACAAGTACACAGATCACCAGCCATAATCAAGTACACAGATCACCAGCTTTACA
CTCACACATATAATTAACAGCCATGATCACGATAGTTAGTGAAATACCCACATACGAGCA
CATACCACAGTCAGAGCTCAAGTACCGGTAGTCACGGTATTATTGTGCCCTGTTTGTTCT
TTAACAATAAGAAAAATTGTTATACCCTAATGTTTACTTACATTCTTCCTTTTTTTCAGT
ATTTTTTTATATCATTGTTATGAAAGGAAATTTATTAATTGGTCAAGAGTTGAGGGGAAA
GAAGATGGTCGACTTACGGCTGG
>contig_34
AAACATTTTCTGTGTCTCTTGTGTGGTCTTCTCTCTCTCTCTCTCTCTCTCTCTCTCTCT
CTCTCTCTCTCTCTCTCTCTCTCTCTCTCTCTCTCTCTGCTGCCTCGCCCCGGCAACACA
CGTACCTGGGCACCACTAACATGTCCGAGGAGCTGCAAGCAGATTTTGAGGGTGGTGATT
CGGGTGCATCTCAGGTGTATCCCGCCCAGTGCTCCTCTCTTCGCAAAAATGGACATGTTG
TGATCAAGGGTCGTGCTTGTAAAATTGTGGAAATGTCGACCTCAAAAACAGGCAAACATG
GACATGCTAAAGTTCACTTGGTTGGAATTGACCTTTTCACTGGTAAGAAATATGAAGATA
TTTGTCCCTCCACCCATAACATGGATGTTCCTGTGGTGAAACGTGCAGACTACCAGTTGA
TTGACATTTCCGATGATGGCTTTTTGTCTCTAATGATGGAATCTGGTGACTTGCGTGACG
ATATTAAAATTCCTGAAGGTGAAGTTGGTGTCGAGATAAAAACAAAGTTTGAAAATGGTG
AAGACCTTCTGCTGACAGTGCTTTCAGCAATGGGTCAAGAAATGGTGGTAGCCACAAAGC
CAAATATGAAGTAAATCATTCCTTCCAGCTGCTGCTGCTGCCGCCACTACCGCCACTACC
ACCGCCACACCACAACCATCTTCACAACCAACCATTATCTCGTTAAAATATATTTTTTTC
ATATTAGACAACTGCAAGACGGTTAATGGTTGTTATCTGTGATTACAATGGGACTTTAGT
AAACCTGGTTTGAGATTGGGTAATCCATGAAGCAAGATAGTGTATATTATATATATGTGC
CCAGCTCTGCCTCAATGTCATCACCCATTGTGGCTCTTATTTAAGAGTATTTAAATTGCT
CTAGGAATAAGAGGAGGAAGGCCTTTACCGTTGTTAACTGGTACATGCAGGTCCTTCTGG
ACACTGTTTTTAGAAGTTCGGCACTTTTTTTTTTTTTTTTTTTTTTTTCTTTTGTGGAAG
GGCAACATCCCAGAGTGTATGAGCTGAATTTATACCCTTGTGGGTTGGTTTATTAATCTG
TGACCAAATGAGGAGTAAATGGCATGTTTAAATGGCATTTGTTTAAACAACCCAAGCTAT
AGTGCAGGAGAGCCTTTTCCTTTTTTACTCTATCGTATAATATGGGCCCATTACTTGGGT
TGGAGGAAAGCTTTTATCTAACTTGTTTTTTTGTACTTCATTGTGCATAAATAATATGCT
GAATATTAGAATAAAAATTTATAACCATTCCAGTGTTAAGATGATGTTTCATTCACATAT
CCCCAGGATTGAATGTTTGTAAAATTTAAATAATTGGATTGATAGATTTAGATCACAGTA
GTAAGCTTGCATTATCAAAACTTGGGGATTTATCTTGCTGTTCATATTCACAAATTAATG
GTTATCATATTAGTGTAAAGTATTAAACTGGTGTGAACAAAAATTGTGATAATTGATTTC
TAGCATGCATCAGAGGACATTCGTGAAACTGCCAGGGATTTTAAATGTAACGTTCCTGCT
TTTTTGTTTGTAATAGTTTATATTATTGGAATAATTTGTCATGGTTTTGTAGTTTAGTAG
GTAAGCTCTATCTCTGGTGTTTCAGCAAAGGGAAATTTTAACACTAAAAGCTTTTAGCAA
GTATACAAAATCTGTTCTCAGTTATAAAGTTTAATTGCTCAGATGCTTGTTTTTCTTAGT
GTAACATCAATTTAGATTATCAGCAAATCTGAGCCCTTCAAGGACTTTGTGCAAATATAA
GTTGTACATTTAAATATTAAAAAAAAACCTGATAAATTGTAGGTTTTGCAGATGCAATTT
TTTCCATTTTATAAGCAAGCTAAAGAAATGGCTGAGCATAGTTTCCACCCATTGTTAAAG
TTAATTGACCTTCCATGAATTAAAAAGCAGTTTTAAGAAGTTAATGTGATACACATTGGA
ATTCATCTGCATGCCACGATGTATATATCAATGTGATTATGCAAAAACATTCATTCTACT
TTAATCGAGCTATAGTGTATGCATTATCCGTAAAATGTTTTGAGATTGGGGAGTAAGGAA
AGGTTGGGTTTTCTTTTGTTCACTTAGACCATGAGGGGATATTAAAGTAGGTGTTTTTTT
TTGTACAGGGTTACTTTTGCCAGTTACAAATAATTTAGATGTTTGATAGGGAAAGTAGGG
TTTGAATTGGAGTAATATTTTTGAGATTCTTTTTTTTAGTGGAGTAATATTGGTGAAGCA
TTGTAATAAGGTAATGAAAGTGATATAATCAATGTGTAACTGTATAAAGATAATGTTTTC
TTCAACTCTTCATGATCATATTACTTGCTCATGTGTTGAATCTAGAATGCAGTGTAAATT
GAGTTAAAGGGTTTGTGAACTTAAAATTATTTAATTCACTGCTGTGTTGTTACAGCTGAA
ACTGTCATTGAATACTGTATTCACATGCTTGTGGAATGTTTAAAAGTTTTTTCATTGAGA
ACGTTTGCTGCAGACTGATCTGTGTAGAAAGTGTACAAGTGATTAAAATAACAATTTGGG
TCCTTTACATTATATATATACACATGTATAGAGACTGAAGAGGTGGTGCAGTGGGTGAGG
ATCATGCAGGGTAGGGACGGACACTCGGTAGTGTCTCA
>contig_35
TACTTACGCTCGGGAGGAGCAATGATCTTGATTTTGATGGTAGCAGGAGCCAGAGCAGTG
ATTTCCTTCTGCATGCGGTCAGCAATACCAGGGTACATGGTGGTACCACCAGACATGACA
ATGTTGGCAAACAGGTCCTTCCTGATGTCAATGTCGCACCTCATGATGGAGCTGTGGACG
GTCTCATGAACACCAGCGGATTCCATACCCAGGAAGGAAGGTTGGAAGAGAGCCTCAGGA
GCACGGAATCGCTCATTACCAATGGTAATGACCTGACCATCGGGAAGTTCGTAGGACTTG
TCCAGGGAGGAGGAAGCAGCAGCAACATTCATCTCATTCTCAAAATCGAGGGCGATGTAG
CAAAGCTTCTCCTTGATGTCACGAACAATCTCACGCTCAGCTGTGGTGGTGAAGGAATAG
CCACGCTCAGTCATGATCTTCATGAGGTAGTTGGTCAGGTCACGACCAGCGAGGTCAAGA
CGAAGGATGGCATGAGGAAGAGCGAAACCTTCATAGACGGGGACCATGTGAGAGACACCA
TCACCAGAGTCAC
>contig_36
TGTACTCGGGAACTTCACGACGTTTACCACGAGGACTGGGTGAACGTGAGGGAACGTCTG
GGCCTGGGTGATACACTAGGAAAAAGCAGTCGTGAGTTGTGTCTGCAGGAAGGATATACC
TGGGTCCCTCCAGGCATGACCAGTGAACAGATCTACGACTATATGACCTGTCTACCCGGG
CACAAGGTACCCAGGGTAGCTACCCCAGGTGAGAAGGCTAGAGAGAGGCAACTGATGCTG
CAGCTACCCAAGCAGGACCTAGCACTAGCCTTCACCAGACATGTGGAACCCCAGTACCAC
ACATCCTTCAGAGACTTCGTGGCTGCCAGGAATGACATAGCCCTTGACATCGGCATCGTT
AGACATCACATTCCACAGAATATTGAGTGTCGGGGATGCGGAGGTGTGATGAGCAAGGGG
TCAGTGGGTGTGGTGGCACCTAGATGTGGTGAGGAGGCCACCTGGCACCCAGCATGCTTC
ACCTGTGCCACCTGTCATGAACTGTTAGTGGATCTGGTCTACTGTGTGTGGGAAGACACA
GTACTGTGCGGCAGACACTACGCTGAGAAGCTGAAGCCTCGGTGTTCTGCCTGTGATGAG
CTCATTTTCAGCGGGGAGTACACCAAGGCCATGTCGAAGGATTGGCATTCGGGGCACTTC
TGCTGTTGGCAGTGTGACGAGACCTTGACGGGCCAGCGCTACGTCCTGAAGGATGACCAT
CCTTACTGTATCAAGTGCTACGAGGCCGTCTTCGCTAACTCCTGCGAGGACTGTAGCGCT
GTGATTGGTATCGACTCTAAGGACCTATCGTACAAGGACAAGCACTGGCACGAGAAATGC
TTCCTGTGCAACAAGTGCCAGGTGTCCCTCGTAGACAAGCAGTTCGGCTCCAAAATGGAC
AAGATCTTCTGTGGTCCGTGCTACGACGCCCAGTTTGCTACGCGATGCGACGGTTGTGGA
GAGATCTTCAGGGCAGGTAACAAGAAGATGGAGTACAAGGCTCGACAGTGGCACGAGAAG
TGTTTCTGCTGTTGTGTGTGCAAGACTCCCATTGGTACCAAGAGCTTCATCCCCAGGGAC
CTGGAGATATACTGCGCTGCTTGCTATGAGGAGAAGTTTGCTACACGTTGTGTCAAGTGT
AGCAAGATCATCACTTCCGGGGGCGTGACATACAAGAACGAACCCTGGCACCGAGAGTGC
TTCACGTGCACCAACTGCAACGCTTCCCTGGCCGGCCAACGCTTCACCTCCAGGGATGAC
AAGCCTTATTGTGCCGACTGCTTCGGCGAGTTGTTTGCCAAGCGCTGCACTGCCTGTGCC
AAGCCTATCACAGGCATCGGCGGCACTCGCTTCATCTCGTTCGAGGACAGACACTGGCAC
AACGACTGCTTCATCTGCGCCGAGTGCAAGGGATCCCTGGTGGGCAAGGGCTTCATCACA
GATGGGGCAGACATCCTCTGTCCTGAGTGTGCCAAGCAGAAACTTATGTAAAGGACTCGT
CTCGCAGTGTTACCATAGTTACTCATGATGTGGTCAGCTTCAGCTGAAACCAAGCTTAAT
CAAGATTCCTTAACTTGGTAAATGTTACAGCTTATTACAAGTAACTTTTGAAATTGTATA
AGGATACAAAACAATGAGTAACCCACTTGTTTCTATTTTGTTATAGAATTTGAAAAAGTT
ACTAATAAATAGTATATCATTGGTTTAACTTCAAGAAACAAAGACGATCTAAACGAACTT
CATTGCCAATTTCAGTTTGCGAGAAATTGTGAAGAGTGTAGAGCTTTCCTTCCAGTCATT
GTTATGCCATAAATACTGAAGACAATTTGCCATTAACGGTAACACTGATTATAAAGTGCC
TAAATTCATACATTCTTTTGCTTTACAAGTGAAGCAGCACCGAGGTTAAGCACCGCACTA
TAAAAGCAACTCTGCGCTTAGCCGAGTTACGGAAGTTTAGCCGGAGTGGTATTTCACGCA
TCCCACCAGGCACGTGACATTGCTCCAACAATGTTGTGTGCTTGGTGGGCCCTGACCTGC
ATGCTTGAGAGTACTGCAGCTTATAAATACCAATAAAACTGTGCTTGCATATTTGGGACA
CGCCTGCAAGATATCTGGTGCCATTCACAAGTGACGGCTGATGGAATTAAAATTTTGGTT
TAAAGTCCGGTTTGGATTCTATTCCTTGCAGAGTTTGAGTTGCTTGATTGGTTAAGTAAT
CCAGATCTTTTCAGTCATTGAATAGAATTTAATCTTTCTTATGCAAATGATTACATCCCA
CTGGCTTGCTTTCTAGAATGGTGCCATGAGTGCCATTAGAATGGCACTATGATTAAAACA
ATGACAATTTATATTGTAGTATATAAATGTTATATATATATCATGACAAGATTTATTATA
GATGCAGATTGAGGCACTTTATCTTAATATCAATAATAACTTTGGTAAAGTTAAATTTTA
AATGTTGTAATGTTAAGTCTTATTCTTGAGGTCCACTGGGCGTAAATGCGTAAATTTATT
TTTAAGAGCTTTTGTTGGCCACTTGGTGACTTATCAGTAGGGGAGAGTTTCCATAAAATT
AACTTCTTTCACTGTTACATACTGTATTTAACTGTAGACACTAAAATTATTTAAAGAACA
ATACCACGTGTCTAAGCAATTTATTTTAAGGACGAGATACCAATGTTTATTAAGATAGAC
TAACCATGTTGCCTTACTATCATTGAAATTGTTTATATGGTTGTCACTGCCATTGTTATG
TTTACTCTTAACCTATTATTAATGAAGTCGAAAATGCATATTTATTGCTCGAGGATGGAA
GCTGCGCTGAAGTAAGTTTCATCGTAACGAAGCAATAATTGTGTTATTTTTGTCACAAGC
TTAGTCGTCCCCACCCACTCCTCCCCTAGCAGCAGCTCGGCCATTTTGAGAGTCGTTTAT
GCAAGATGACAGTTGAGCTGCAAGCACAAGTCACTCTCTGGGCTGCTACAAGCTACCACT
TCCCCAACACCACGAACCTCACGCTGGAGCGCAGCGATACACTCAGACTCGTCAGTAACT
CCTTAGTCGCTCGATATGACCCGAGCATCAGTTTTCCACCGTAGCCGTTGCAGGGTTTAA
ATGATATGTGGAGTTTTTGATATTATTATTTTTACAATACACTTTTGTTGCTTGTAATTT
TTCTTACAGTGAATTCTGACCTAACTTAGGGCTGGACTGTAGATTATTAGAGAAATGACC
TTCTGTTAGCTGTGTTCGGTTCCCTGACTTAGAGTACCGAGGAGGCGGAGGCAGCAGGGT
TGCGAACATGCTCCTGCTTCGCTAGCATTGTCCCTAACTTAATATATTATAGTATATTCT
TGCATAGATTTATTCTTGACAGTTATGCATAGTTTATAGATGAACTACTCCATTGCAAGT
GTCCTCAGGAGTTTTGTTAAATATCGACGTGTTTTGTGAAGATTCCCGCATCGAACTGCT
ACACACAGATCTATAGCAAAGAATCGTCATTAAATACAAATCTGTGTTGACAAATAAACT
CTTAAGAACTTTGCAATTGGAGCTCCCAAGAACAATTTATAAGCTGAGTTATTTTTTTGT
ATATAATGAGATAATATACCTAGCTTGCTTAATAACAAGTGTATCGCTCATCAGAGCACT
GATGTGCGGTAATTATAAAACACCGCTCTGTCGCTATGCGATTTTCTTCATTTGATTCAA
ATTCTCACTCATAGTGGTTTTTTAATTCATCAAAATTAATACAGTGTACTATAATCCTGC
CAGATATGGAGTGTTATTCTAGTATCTATCTTCATTATTCCATTGTCCCGA
>contig_37
ATCTGGCACCTGGTGAAGATACTTTTCAAGTTTCCTCTTGAACACTTCTGCACTTGCCCT
AGCAGTGTTTGACATCTTCTGCTCTGCATCGATGTCCACAAGAATGAGAGCAGTCCATCT
TGGCTCATTAGGTCCACAGCAACACCTACACATTTTGAGATAAACATGCATCAGCAACCA
GAATTTAAGAGGCGCTCTGATATGGCAGTTTAGAGGTCCTTCCAAACAGCAGCAGTAGTA
GAGGGGTTGCCAAGATGGTTCATCAATCAACACTTATGTGATGCACCAGGATTTTGTTCC
TGCCAAAAAGTTTTTCTGAGGTCTACACAAAAGGCCAAGCATCAACAGGATGGCAAGAAT
GATAGCAGAGGTGTTTATTGTGCAGCATTTCCACAAACTGGGTTTGTCAAGTACATAAAA
CATGACAAACTTATAATTTATACAGTGCATCCGGGAAGTCAGGTGCTGAGTGTAAGAGGT
TCGAGGCATTATATGTTGAGTGGTTGAGCAGAGAAGCACTGTCGCAGGACTAACAGCCTA
TGCTAGGTTTGTTCTATTACATTGTGATCTATGGGTTTGGATAAAGCACTCATTAAACTG
TTTTGTTCAGTTGTTTTAGTATGATAGATTATTCAAGATATTTACATTTAATTTTGTTAC
TTTCATAACATAAAAATTTTACTCTATCCCACGACACGAGATGAGAGTGGGTGTCGCAAT
GTTAGATTCAGGGGTTGTTAGACTGCAGGAACATTACAGTGCCCAGAAGGCATTTTAATG
TTCCTGCAGTTGTATTGGAAAACTCTTGGCAGATCCCCGATGTAAACCCAAATACTCCCT
CCATCCAGTGTACCTCTGATCGAGTCAAGAGAGCTTTTTCTAACCCCATTGCCCTGCCCC
CAGAGTCTAGCCTTGGGCCAGGCTGCTGCTGCTGATGGCCCACTGATGTTGACCCACATA
TCCATCACAGCCTGATTGATCTGGAGAAGATACTTATCCAGTTTCCTCTTGAAGATTTCT
ACACTTGTCCCAGCAGCTTCTGATATCTTCTGGTAAGATGTTGAATAGTCTGGGGCCACA
GATGTTGATAGTTTTCTTACTGTACCCATGCTTTTCATTGGGTTTATTCTGCACTTCCTC
CTGTACCTCTCGGTATGCTATGGCAGTGTGCAGACGTAGGACAAAGCCACCAAACTTTTC
AAGTATATATTATCATGTATCTTTCTCTCCTCTGCTCCATTGAGTACATGTTTAAGACTT
TCAGGCATTTCCAGTAATTTAAATGCTCTATTGGCTCTATGCATGCCATAAACAATCTCT
TGCACCTGTTCCAGCTCTGATATTTATCCTGCCTTGAAGAGGATTCAAAAGCAACCTTTG
GTTTCATGTTAGTTATAGGAGTCTTCCTGAGTCCCTTATGGTCTTGATGCTGATTTTTGG
CATGCTAGGATTTACTGTAGATCCTAAATGACCAATATGTGAAAAGAAGTGTATGAGGCC
GTCCTTATTAGTGGACTTCCTGTATAGTCTGTATTAGTTACTTTGTTTTGTGAGGCAAAC
ATCCAGAGGTAGTGAAGCCCACCAATAAGGAGACACTTGCACACTTCTCACATCATCATA
TGCAAATTAAGAAAGGTGTGGTGATCTTGTTCTTGCAGGTGATCAGAATTAGCAGTAATT
AAGAGCTCAAAAGAAAACAATATTACATAATAATAATATAATTACTTCTACAAGTACATG
TACAAGGTATACAGGCCTGGCTGACATCAATGCCATACTACTATATAGAAAGCTACTTGT
TATGCAGAGCATTTCTGGCAAATTAGGTCAGTGTTGTCCCCAGGATCTGACCCACACCAG
TCAACTAACACCTAGGTACCCATTTTTACTGATGGGTGAACATAGACAACCGGTGTAAGG
AAACACGCCTAATGTTTCTACCCTCGCCGGGAATCGAAACCGGACATTTACCATGTGAAG
TGAGAGCTCTAGCCACACCACAATATTCCACTGTAAATAGAAG
>contig_38
TCTGGCACAATTAAGTTAGGAGTAAACCTTCAAGATGGGAAAAGTCAAGAAACTTAAAAG
GATGGGTGGAAAAGTGTCATGTCCCGGTCCACTTGATGAACAAATGGCACGTGAGGAAGT
TGCTCGACCAACTGGGCGTATAAAAATTCGTAAAGAGAGAAGGGATGGAGATGATGAGTA
TGTTGAGGGACAACTTGGGAGGTCCATCCTTAAGCAGAGTGTTGCTCAACTTAAAGAGAT
GGAAGAGGAGATGGAAGATATGGAGGAAGAGGACTTTCCACTTCTGGGCACTCAACGTCC
GAGAGTTACAGAAAGGGTAACTGCAGTAAAACTGAGCTCCAAATCTGAAGAAGGTGAAGA
AAGTGATGAGAGCAGTGATGAAAAAGTTGATGAAACACATGCTGCTGTGCCTCAGAATGT
TGACAGGGTTATTAAGGACTTTGAAGTGGAGCTGAATTTGGCAGAGGAAGATGAGAAAAT
TCTAGAACATTTCATGAATAAGGATGCAGTGCCACAGAAAAAATTAGCAGACTTATTTAG
AGACAAGATCACAGAAAAGCAGACAGAAATACAAACACAAGTGGATGCTAGTAGTGTGCA
AACAGTTAATCTCAGCCCTGAGATACAAGAAATGTGTGTACAGGTTGGAAAGGTATTGGC
TAAATACCGTAGTGGACCCTTACCGAAGATGTTCAAGGTTATACCAAAGATGCGCAGCTG
GGAAGAACTTGTTTACATGACGAATCCTGATAAATGGTCTGCTGCTGCTATGTATCAAGC
TGTTAGGATTTTTGTCAGCAACCTTAAGGAAGCAATGGCTCAGCGGTTCTTCAACTTAGT
TCTCTTACCACGAATTCGTGATGATATATCTTTCTACAAGCGGCTCAACTTTCATCTTTA
TCAATCATTGTATAAAGCCCTTTTTAAGCCAGCTGCTTTCTTCAAGGGTGTTTTGTTACC
TCTATGCATGTCTGGCAACTGTACTCTACGTGAGGCTGTGATAGTAGGGTCTGTGCTTGC
CAAGAATCGCATACCAATACTTCATTCTGCTGCAGCCATCCTCAAAATTGCAGAGATGGA
TTATACTGGACCAAATTCAATATTCTTAAGAATATTCTTTGATAAGCAGTATGCCCTACC
CTATAGAGTAATTGATGGCTGTGTCTATCATTTTCTCAAGTTTGAGCATGATCGCCGGGA
CCTACCTGTTTTATGGCACCAGTCATTACTAACATTTGTGCAGCGCTACAAAGAGGACCT
TAGTCCAGATCAGAAGCAATCCCTTTTGGATGTTGTGAAGTTCCATACTCATCATGCCAT
AACTGGAGAGATAAGAAGAGAACTCATGAACTCCAAGTCCAGAGGTGAAGATAAGATGGT
TGTCAACTAATACTGTTGACCGAGGAGGAAGCACAATTAACTTTTGTATTTGTGGCTGCA
AAGAATGTCAGTTTACCTGACTTGCATAGTCATTCATGGTTATTAGAGAATTTACGAGAT
TTTTAAAGTTCATGAATTT
>contig_39
GAGCGTGGATCTGTGTTTGGACAGTTTAAGGGTTAAAGCAGCCCATTGTGATATTATTAC
CATCGACATACATTGTTCACTGAGTTTAATCATTTCTAACAAACTACCTTTAGATGGCAT
CATAAATGCAGGGAGAAGTGATGAGAAGAAATCATGCCAAGAATTGTAAACAAAGCCAAA
TGTGTTAAGGGGAGTCATTGGGTCAAAGGCAGATTGATACACATTTTCTCTGGTGCTGGA
CCAGAGAAAATGCAATTCTTTTCCTCCATCTGGTTATGCCTCATATTTATGTGAAATTCA
TTGTATGGTGGGTGTATGTATCATGTTTATATGCTATGTAACATGTTTCTTATATAATTT
TGAAGAAAATATCATAGATGGATTAATGAACAATGTCTATATTAATGTAAAATAAGACAT
TTACTGTGCCCAGGAGTGATTATTATTATTATTACGTATTAGTATTGTTGTTATTAGTAT
GGCGTCAAGATTAGAGGGACACTCTTAGTGATTTTAATGTGTATCTGCATGCCAACACAG
TGTGTATGTACAGTAGTGTAGGTACAAGTAAATTAAGTATAATTATCAGAATATATATGT
GTAATATGTGTAATAACTTCAAAACACTTGAAATTTTGGAAAGTTTCTAGACATTTATTT
ATTTATTTATTTATTTATTTATTTATTTATGTCTTTGCAAATA
>contig_40
GTTGCGAGTAGATGTGAGAGTGTGGGTGAGTGTGGGTGGGTGTGAGTGCGGGGACATGTA
TGAGTGTGCGCGTGTGTGTGTGTGCGCAGCGAGCGCTGGGTGGGTGTACCTATAAGGATC
TATAAATTCGACACAGCTAGGATCCAGCATACAGCCACTGCCAGGGTATACACTCCACTC
TATCATTGTCTTCCTTGTTTATCGTTGTTTAATTTCAGTGAATATGCGTTCGTTTAATGC
TTTATTTCTTCTAATCACATAACATCCTCAGAAGCAGACACATCACTAAACGGTAGATTC
GGAAAGAAGATACACATAGTGTCTTCTATTATTCTTCAGCATTCACTAGAGGCAGGAGAT
CCCTCTCATTCTCCCTCCACTCGCTGAAAAATCTTCGTATTTCCTTTAAAATAATAAAAA
ATAAATTCCCTTTTATTTTAACGTAAGTCTTGGTACTACTACTCTTGTCTGTAACACTCG
CTTGTATTAAAGAGGATTGGATGCCACGAGCGAAGCTCTAAGTAACCACCGATAAGTAAT
TGAATACAATGTTTCTAGTTGGGTTAACATTCCCTGAAGTGAGGGTGCACCGTGGAGCAG
GAAGGAGCGACTATCTCTGCTGCAGTAGAGGCTGAGGTAGTAAGCCTCGGGCACACTACG
TACACGCATGTTCATTCATAACTGAGCAAGGTCGGGAGGTAACAGGAGCTGGGCGACTCG
AGGCCAGACACTGTCAATTTGGGTCCCACTAAACTCCGCCCCTCCCTCTCTATTTGCTAA
CTGGAGAGCCGGCCGCTGGGGGAGAGAGACCTTTCCCTCCCCCCTAAATTTTGGGGCAGA
AAGACGGTTTTGTCTGCATTCTTTGTCCTAACCTGTGCGAGGGCATTCTAAATATACCCG
CGGGAGGGCAGAGCGTTTGCGAAGGCTGGCCAGTCTGCCTTGCGGCTCCGGGAACTCTCT
GTGGTCCCGCTCCCTGCCAGGTTCGTGGACGTCCGTCGCACCGCTCCGACACCTCCACTC
CAATCATCGACACCAGCTCCTGAGCTAACGGATTTTAACTGACGATTTCTCACGTAAATC
TTCAGCAAGATGACGTTCTGGCAGGAGAACTACGGCTTCGTGAAGGATGTGTACGACTTC
CGCCTTCAGAAGTATCAAGAATGGATGGACAACTTGGAGGGAATCGTGTCGAAGGTGATG
GCCCAAAATGTCCAGTATACCTACAAGGAGTTCAAGAACATCCAGGACAGTCTTGCCTCC
CTGTGCCGTGACCTGGAGAAGGAGGGCATGAAGGAGTGGCTGGACATGATGCTGGAGAAG
GTAGCTATGCGAGTGTCTGACGAGGCCACCGTCAGTTCCAAGGACAAGGAGTTCAAGGCA
GCCGAGAAGAAGAAGCTGCAGGCGCTCATCGACCGCCACAACAAGTTGATGCCTTCTACG
CAGGAGTCTCAAGCCAAGGTGGACGTGTATGCCAGGTGCTACGCTTACGGTGACGACATC
AGTGCTTGCCTCAAGACCCTGGAGGAGATGCGTCACTTGTCAGTCAAGGAGATCCATCCT
CACAACATGAACATGGTTGAGGAGCAGATCGAGAAAGTTGAAAAGATTATGAACACCATC
GACGGCCAGAGGGAAACTTACGAGGAGCTGCTCAAGCGAGGTAAGAAGCTCCTCCAGAAC
CCCAACAAAGCTCCCTTCCTCACCGATCTCATCGAGAAGATGGAGAACACCTGGGTGGAG
GCCAACGACCTCTCCAAGAAGAGGCACTCCATGCTCGTCAACTCCGCCAAGGACTGGGAG
AAGTACGATGAACTCCGAGCTGCCATCAACGATCCTATAGAGAAGCTGGAGGGCGAGCTG
AAGCGCTACAGGAAGTTCTTCGACCCCGTGATGGGCGCTCGCAAGCTGGCTCAGAAGAGA
ACCACCTGGGAGGAGCAGAAACAGTTAGCTGATGACATGTTTGCCAACATCAAGAAGTGT
TACAACACCATCATCGTCCTTGCCGGTGATGACAAGAAGGAATTCCTCGACAAGGAGGTT
GCAGATGTTGAAGACAAGAGAAATGTCATCGAAAAATGTAATGTTAAACTGAACAAGCTC
TTCGAGTACAACGAGAAACTGGCCAAGGCAGTAAACCACGCCAAGGCTCTCCAAGACTGG
GCTAGCCCAACCAACACCAAGCTCAAGGAGATCACTACCGACCCTGACCTGAGCCCCGAG
GACCGTGTCAAGGAGATCCTCATCCTTCAGGAGCAAGCACAGGAGAGGCTGCCACAGATC
GACCCCCTCAATGCCGAATATAAGGCTTTACTCACAGACGAGGACCTTGAGAAATCCGAG
ACCGCCAAAAAGACCCTGGCAGATTGGAATGAAACCAAGGCGTTCGTGACTGAAGTGTGC
CAGGAGGTGGAGAAGGAGGCTGGGTCCATCTCACAGGACCAGCGGTTCTACGCCGACTAC
CTGTGCGGAGTGAAGGATTTCAAGCCCTGGATGGAGTCTGCTGAAGCCAAGATCAAGGAG
CCTGTCCCTAAGCCCACCTCCCTGGAAGACGCTCTTGCTCTGTTGGAGAGTGCCAAGGAG
TTCGACAGTGTGTGCGCTAAGGAAAAGGAAAAGCTGGACTCTGCTGGCAAGGCCCGCGAC
TCCATGGAGAAGGCTAGCAGCACTGAGAATGAGGTTGCTCCTCTTTCCAACCGTTGGGAC
ACTGTCAAAAAGACCGTTGTGGAACGAGTAGAGAAGATCCAGACCCTCGTGAAGACCTGG
GAGGACCTGAAAACCACCACAGACGACCTGTCTGTCAAGGTGTCCGACGTGACCGCCAAG
GAAGAGCCCAACCTCGAGGAACTGGAGAAGGTTTACGCCTCTGTGAAGGTTCTCTTTGAC
AAAAAGAAAGAGCTTCTTGGAGCTATTTAAACATTTTTTACTATTTTGGAAAATAATAAG
AGAAGAAAATTATATATTCTATGGATTGCACTTAGCATTCAATACACATCTTTCATGTTT
ATAATTCTAGCCCCAGTGGGCCGTCCGTGATCAGTTTCAAAGCTGCAAGAGATTGAATCG
AGAACGAGAGAGGAGAAAAACAGTGTTTATTTTCATTCACTAGGTACTACTTAAAGATGT
TGAAAATATTACTAAGCCATAAATATTCCCAAAACATATCTCTGGCTATATGTATAAGGT
GGTTATATCAGTAAATTGTGTACTGTCGCTGGCCGCGCGTGTTCTATGTTGAAAGAGTCC
CCCCCCCCCCTTCCCTCGCTGTTGTCTGTCTCCTTTCAATACACTTCCCTTCTTATTTTC
TAAATATTTTAATCTATTTCCTTCCAGTGGAATTATTTATTATGTTATTGAATATTATTA
CGATTGTTGATGGCTAAGAGAAGCATATATATATAAATATATATCATCTCATATTCACAC
AACTCTGAATGAGATATTAGAGCAACATGGTAAGAGGCGTTCTAAAAGAATATCACAGTA
ATTCTTCAGTTCCTGGCACACCCCCGAGTCCCCACAACAATGGGTGTACTTTCCTACTGT
CATTCACTGCTGGATAAGCGACACATGTTTCCGTACGTCGATACACACTTCCGTGTTTCG
ACACCATATCAACCAGACCCAATATAATTTCTGCTTTCAGGCAAGGAAGTTCCAAGTGCC
ATCATTGCATAGTATAATAAACTTGCGAAATGTAACACATTCTTTCAATCCCAAAACCAC
ATGTGGTTCACAGGCAGAAAGAAGCAGGTTCACATTTTTTACGTACAGATATTTTCTACT
TTTGAAGGAAATATGTTATAAGAGCAAGTAAATGGTATAAATGGGAGAAAAGAGATGAAT
TCAATGCATGAAGAGAGTCACAGAAAATAAGAGAAAGAGGGATATAAAGAAATGTTTACT
AAAATGTTATATAAACTAAAATAAAGAGTATTGTACACTGATTATATATATATATAAACT
CCATTTTCAACATTTTTAATCCTAACACAAGCCCATATTATCGACCTTCTGCCTTCCCTT
GACATCCAACTTGCTTCTACGGGGAAAATACCATAGTGTCAATTGGATGATGAGAACACC
TGGCGCTCGATGATGAGAACACCTGGCGCTGGATGATGAGAACACCTGGCGCTGGATGAT
GAGAACACCTGGC
>contig_41
TTTTTTTTTTTTTTTTTCATGTTGGACACTTTATTAAAAATGTTTTTTCGGCTTTTAATT
TTTTTAACGTGGTTACAGTAACAATTGGAAGCCCCTAGTAATAAAGAGCTTAAACTTTAT
TAAAGGCTGCTACATCTACTGATTGAACGAAATCCTCAAATTCTTGAATCTTCTCAATGA
GGTCGTCAACAGAGACTTTTGCGTCCTCCACTGTACACAGGATGCTCAGTTTCATTATAC
CAAATGCCAGAGGGTTTAATTTGCTGGCACCCCAGACGAGACCATCCATGGCAACAGTTC
GAACTTTTTCCTCCATTGCCTTCATGTCAGTCTCATCATCCCAAGGTTTGCAATCTAAGA
GAATCTGGGATTTAGCAATAGGGCCAGGTTTAACAGCCTTCTTCGCTGCATAAGCTGCCA
AACGCTCCTCCCTCACACGTGCTGCATCTGGGTCTTCTTCCTCATCATCTGAACCGAAGA
GATCCACCTCTTCATCATCATCGTCGTCATCAGCAGGTGCAGCAGCAGGAGGTGCAGCAG
GAGCGGCAGCAGCGACAGGAGCTGGAGCTGGGCCGTTACTTAGAGCTTTCTTCTCTCCAG
GGAACTTAAACTTTTCAACAACAAAGGAAGCAATGTGGTTAAACCACCGCAAAGCGTGGG
CAAAATTTTCTGCAGGGGCTTTGCCAATGCTTTCATAAACGCTCACGTCTGCCTGAGACG
GTGAAAAACCTTCGATGTAGCTTTTATCCCCGAGGTAATCGTTAAGGGCTTTGACACCAT
CACTGCTCTTCAAATTGCCGAAATTAGTCATATTGATGGTTATTTTTGTCAAAATATGAG
CGCCCTGTGCTCAGCCTTGCCACTCCGGCACCA
>contig_42
GGAATTTAGTCAATAGTGTACGTTTGCTGCATTACGGAGGAATATGGCACTCTGAAACTC
TTGAAGAATAATGCAGTCTGCAAACACTGTGTAACGATGGTGAAGTCAACACAAAGAATA
TCAGTGTGTCAGAGGATGGGCTGTCAACACTACGAGAGGATGGTGGAGTCAACACTAAAG
GATATTAGTGCATCAGAGGATGGTGAGGTCAATACTCTGCAACACTACTGTGTCAGAAAA
TGGTATAATCAGCACTTATAAGTATTACTGTGATGATGGTGCATTCAACACTGAGACAGG
ATAGTGCAGTCAACACTCAGCAGCATCACAGGCGGCATCCTCAGTAAAGATGCCACGGAA
GGTTTCATGCGCCATGGCTGCCTCTCGTAGCACAATTAGGTGGCGATCCATGTCCTTAAG
AGCCTCATTGATGAGAGTGACAGTGGAATTTGAGGTGGAGTAGCGAGCATGCCAAGCCAA
GAGTGTTAATGTGAGGATGAGTGCTGAGCACCGAGCCTCCAGCAGCCTGGGGTCCAGAGG
TGGATACATTGCTCGTGCTACATCATCTATCCGTGGAGAGAGTCGCCTTGTCACCTCGAT
AATGTCGTGGAGTCTTTCCTTGTGTATGGGAGTCATGGTGGTGGCCACTAGTCTCTCTGT
CATTTGATGACACAGCTTGAGGATGGCCAGGCAGTGCGGGATCAAACCAGTAGCATCGTC
GACCCACTGTGTATCATTGAGGATCTTATCAATCTGTGGTGCCAGGCGAACATCATCAAG
TTCCAGTTCACTCCACAGTTCACCACTGTTCATCAGCACCTCGGGTCTTATTTCTTGTGT
GTAGAAGAGGTGCGGCTTGGTGCGGACTGCTCTGCGGTAGCAGACCAGAGCCAAGGCAGC
CAAGGAGCCCAGGAACACCACAGCCAGCACACCCAGGGCCACCACCACTAACATCTCCAC
CACCTCCATCCTCATTGTCTGCCGCCTTCACACTACCTGTTTGTGGTTGACGGGAAGTTT
TGAGTGGTAGAGCC
>contig_43
TGTGTTAACAAGTCATTCTTTCACCCAGTTATGTACTACCTTTTACTACATGTGTACCCA
ATACTTGCTTCTCAGATTGTACTGTCTTTGTGTCCTAAAACATTATCTCTCGAAACTGTT
GTCAGGGCTGTAGTCCCATTAGCCACGACTTAATCCTCCTGCNNNNNNNNNNNNNNNNNN
NNNNNNATCTTCCTACTACTGCTAGGTGTTGTGTGTATGATAATCGCTCTGGAGCAGGGT
TTAGATAGCGAGCTACCAGTGACCGTAGGGCCGGCTCTACCACTCAAAACTTCCCGCCAA
CCACAAACAGGTGATTTGTACGTTACTCCTCAGAGGGGACGTCCATCCAGATGCCTGATG
TACGATGCTCGCTGTACGATGCTCGCTGTACGATGACTCGTGCACCTCGCCCTTCCGCCG
CTGACTTCTTCAGCTATTCTTTTCTCGTTGCCCTTTTGAGTCCTCATTTACCACACTTAT
CACTTGTATACTGCTACTTTTATAATTTACACTTCACTTTTGGTAAGTACACTTCTTATT
TGTGATGACACCCAACCT
>contig_44
GGCACCAGTGCCCGTGAGGGGGGCAGGGGGGGACGCGTGTGGCACCAGTGCCCGTTTGGG
GCAAAGTAAGGTGATCTTGGCTCTGTGCTGGGCTAGTGGAAGCTAAGTTAGGAGTATCTC
GCTGGCACTGGTGTCAGTCTCCTCCCGGCACTCCGCAAGGCAGGCCCAGCGCTCCTAGCG
TTCTCAGTTCTTTTTGTTGGTTGGGAAACTCCTAAAACACCGCCACAATGGACGCCATCA
AGAAGAAGATGCAGGCGATGAAGCTGGAGAAGGATAACGCCATGGACAGGGCGGATACCT
TGGAACAGCAGAACAANNNNNNNNNNNNNNNNNNNNNNNNNNNNNNNNNNNNNNNNNNNN
NNNNNNNNNNNNNNNNNNNNNNNNNNNNNNNNNNNNNNATGCTGAGGGTGAAGTGGCTGC
ACTTAACCGTCGCATCCAGCTGCTAGAGGAGGATCTGGAACGCTCAGAGGAGCGCCTTAA
CACAGCCACCACAAAACTGGCAGAGGCTTCCCAGGCCGCCGACGAGTCTGAGCGCATGCG
CAAGGTGCTGGAGAATCGTTCCCTGTCAGATGAGGAGCGTATGGATGCTCTAGAGAACCA
GCTTAAAGAGGCCCGATTCTTGGCTGAGGAAGCAGACAGGAAATACGACGAGGTTGCCCG
TAAGCTGGCCATGGTTGAGGCTGATCTTGAGCGAGCTGAGGAGCGTGCAGAAACTGGTGA
ATCTAAGATTGTTGAACTTGAGGAGGAGCTGCGTGTTGTTGGCAACAACTTGAAGTCTCT
TGAGGTGTCTGAGGAGAAGGCCAACCAGCGTGAGGAGGCTTACAAGGAGCAGATCAAGAC
CCTAGCCAACAAGCTGAAGGCGGCTGAGGCTCGGGCTGAGTTCGCCGAGAGGTCTGTGCA
GAAGCTCCAGAAGGAGGTCGACAGGCTTGAAGACGAACTGGTTAACGAAAAGGAGAAGTA
CAAGTCCATTACCGACGAGCTGGACCAGACTTTCAGCGAACTGTCTGGCTACTAAACACT
CTCTGCTCCAAACTGTTCTGCCATCTCTCTTCCTATGCCCTCAGCTGGCCTGTAACCTAT
TTTTTCACAAGCTTATGTAATTCAGTTTATAAGAACTCTTTTTACTTTCCTTCTTTTTAT
GTGTTGCATTTGACCTCCAGTTAAGTCAGTATCATCACTAAATCATTCGATAACGTTGGT
TAAGTCTGCCATTGAGGTAATTTAAATGTTATTAAACTTAAATTTATTAAGAAACCTTGT
TTTTGAAGTTAATTCAAAAAGCTAGGTTTCATGTACACTATGGCTTAATAACATACAGAA
ATAAATATTTATTATGAAAATGGATTTTGTTCTTGTTTTTCGCTCTAATCCCGATACGAC
CACGAGTAAAGAGATCTGAGAGCGAGTGGCCCTAAGATGATCCTAGGACCACTACTGCCA
CAACTAGCCAGTGGAATGCCTGTAAAATCTTTCACCCATCTATTACAGATGAACTTGTTA
ATGAGAAAGAAAAATATAAGAACATTGCGGATGAGATGGACCAGGCGTTCTCAGAATTGT
CAGGATTCTAAGTGTGGCAAACTGGTGGGCGCCAACACGGTGCTTGGACGGGCGTATGTG
TCCGTGGGTGTGTGGGCGGGGTGGTGCACTCCTTCCCCACCTGCGGCACGTTCACGCCTC
TGCGGACTGACTTGACTGACGGCCGACGCGCCCCACATCACCACCACCACTACCAACAAC
GCCTGGCCCGCCACACTATCGTCCGCCGTGTATAAGGCCAAGCCCCAGAGGAACCGAGCC
TCAATAAAGCCCACACCATACCTTGAGGGGA
>contig_45
TCACTCTTGGGCACATTAAATGTTTTATTTTAGGTTAATATAGACATTTTCATTAATCCA
TCTATGATATTTTCTTCAAATTTATATGAGAAACACATTACATAGCACAAACATGCATTT
GTTACTCGTTCGCTAAGTGTCCCTCTAGTCTTAATGCCATAGTTATAATAATACGCAATA
ATAATCACTCTTGGGCACATCGCATATAAACATGCAATGTTTATATGTGATGTATGTTTA
ATAATAATTACTCTGAGCATATTAAATGTCTTATTTTGGGTTAATATAGACATTTTCATT
AATCCATCTATGATATTTTCTTAATAATTATATAAGAAACACATTATATAGCATATAAAC
ATACATTGTTTATATGCTATCGAGTGGTGAGTTGGTGGAGGGAAAACATTACGTTTTCTC
TGGTCCAGCATTAGAGAAAACTGTGAATCTGCGTCTGGCCCAGTCACTGCCCTTAATACG
CATTTGTTTAAAATTCTCGGCATGAATTATCATTACTTCTCCCCTTGTTTATGATGGCAT
CTAAAGGCAGTTGTTAGAAACAATTAAACTCGGTGAACAAGGAACAGGTCTCCCTCCACA
TTCGCGAGGGTTAGGGAATGAAGAACCTCACGAATGTTGAAAAATCGCGAATGTCTGATG
CACAAATATATTGTAGGGAAATATAATAATAGCATTTATTTAGCCTAACAATACTGCTTC
CTTAACCTAGTGAACCATGAACAATCATAAAACACATGAAAACATAGTAAAATATTGTAC
TAGTGCCAGCCCTTTGGTAAAGAAGGTGAAAAAGACTCTAGAATTCAAGAAAGAACTTGT
AGCAGAGTACCAAAGTGGAGGAGGAAGAGAGAAGGGAGAATGTGCCTTCTTCAGTGATTC
TACGATATGTACGATACTAAAGCAGCACAAATCAATAAAGGCTATAGCGCCAGCCAGCGA
TAAAGTGTAGCATTAACAGTGTAGCAAATAAGTTAAG
>contig_46
TGTGCGGGTTATTTGTGTATCGATCCTTACTTTTCAATGAAATATATAAGCAAAAATGGA
AGACATAGAAGATTTAGTACGTGAAGGGGCAGACTTGATAGCTCCACGGTCACGTAACTC
TGTGATGCCAAGAGTGAGGCGCAGAAAGGTACTCCCTTCTGAAGAGGCTATAGAAGAGCC
TGAGTGTGAGAGTCAGTGTACAAGTATCATCCCAGGCACCCAGAAGGTATACCTTAAAAC
ATGGGGATGTGCACACAACAGCTCCGACAGTGAATACATGGCTGGCCAACTGGCAGCATA
TGGATACAAAATTGTTGATGAAAAGTTTGATGCTGATGTATGGGTACTGAACAGCTGTAC
AGTGAAGAATCCAGCCGAGGACCATTTTCGAAATGAGATCAAAGCTGGGAGAGAAGCTGG
TAAGAAGGTGGTGGTAGCTGGATGTGTCTCTCAAGCGGCTCCACGTTCAGAATTTCTTGA
AGGTTTGAGCATCATAGGAGTGCAACAAATTGACCGTGTGGTGGAAGTGGTGGAGGAGAC
CCTGAAGGGAAATTCCGTGCGAATGCTGGGTCAGAAGAAGCAGGCAGGCAAGAAACAAGG
TGGAGCCTCACTTCTCTTGCCCAAAGTAAGAAGAAATCCTCTTATTGAAATTATATCCGT
CAACACCGGGTGCTTAAATCAGTGCTCATATTGTAAAACTAAACATGCACGTGGAGAGTT
GGGATCGTACTCCATAGAAGAAATAGTGGCTCGGGCAAAGCAGTCATTCAGTGAAGGTGT
TTGTGAAGTGTGGCTCACTTCTGAGGACACTGGAGCTTACGGACGAGACATTGGTGTTTC
CTTGCCAGAGCTGCTCTGGCAGCTTGTTGAGGTCATACCAGAAGGTTGTAGATTAAGACT
GGGAATGACAAACCCACCTTACATTTTGGATCATTTAGAGGAAATGTCCAAGATTATGCA
GCACCCTCGTGTTTATGCCTTTCTGCATGTACCCGTCCAATCTGGGAGTGATGGTGTGTT
GGGGGAAATGAAAAGAGAGTATACAGTTAATGAGTTTTGTAGAGTGGTCGACTTTTTGAA
GAGCAGGGTGCCTGGTATTACAATAGCAACAGATATCATCTGTGGCTTTCCAACAGAAAC
TGAAGAAGATTTTCAGGAAACAGTCAAACTTTGTAGCAAATACAAGTTCCCATCCCTCTT
TATAAACCAGTTTTATCCTCGCCCGGGGACTCCTGCAGCAAAAATGCAAAGAATTCCAAC
GAAAGAGGTGAAGAATCGCACTAGACGTTTGACAGAAGTGTTTCAGTCCTACCGTCCATA
TGACCATAAACTGGGAGAAAAGCAAACAGTTCTTGTAACAGAAGAGGCTCATGATAAGGA
GCATTGGGTTGGCCACAATAAATATTATGAACAGGTATTAGTTCCAAAAAATGAAGATTT
TTTGGGAAAGTTGGTTGAAGTGGAAATCATCGAAACTGGGAAGCACTACATGCGTGGACG
ACCCATTGAAACCTCCAAGCCCATTTCCCCAGCTATGACTGAATATCTTCCCAAAGGTGA
AATTTCTGGCTTTTTAAGCACTCAAGATATTTCAGATTCCAACAAGAGAAATCAGATGAA
GGAAGATCTAGCTAAGCAGGAACGATACATAATATTAAGTTTTATATTGCTCATATCAGC
CCTCCTAGTTAAACTTGCATGGGTTTGTTTTAAAATGTTAAATGGAAATATGA
>contig_47
AGACGGCGACCACCGAGATCTACACGATACTCCACACTCTTTCCCTACACGACGCTCTTC
CGATCTGTGCACTTGAACAAGGAAGGAGAGGTACCTGCTGGTGCAACCTTGTGTTATAGT
GGTGCACCAGGCATCGAATGGCAGAATTGGAAAACAAGAATCTCGTCTTCACGTATATCA
TCCTAGTGGTGTTCTTAGTGGTGCTTTATATGGTACTGGAGGGGCTCGTGTTCTAAGAAC
ATGAGTTTGTAACCCTTACCCTCTCCAGACCCTTTCCCAACCCATCCTAGTGACATAATT
TGATCACACTCCAGCGTATTCTGAGCCCAACTCCCCCCTCGGTGCGAAGCCTTCGTTCTC
CATCATCCCTCGTCGCAGTAAAAGGGACCATAGGACCTCCCGATATCTGCATCCTCTCTC
CACGGCCCAGACAAAGGAGCTCAGGACCTTCCACTGACCCAAAGTTTTTGCCCCAACTCT
CCCGGATTGTTATGATGGAGCACAAGTCACTGGCCAGCACCTACATCATCCTACTCTCCT
TTCTTGCCTTCCTCTACGTCGTCCTGGAGGTACTCTAGGATACCACACCAACTACAGCAA
GCCTCAGTATTGAAAAGGTTAAATAAGCTGAAGCTTCAGTTGTCATAGAAGTATTAACAG
CGTTCTAGAGTGAGAACTGGCAAGACTTCAACCCATATCTGACTGAAAATGGTTGTCTTT
GAGAACCAACATCTTGCATATACATACGCAATTCTCTTGTCTTTCCTGGTGGTGCTTTAT
CTCTTCATGCAAGGCACCTTCCTGTAAGTGCATACTGCATTTTATATTTTAATATTACAA
GTCAGTACTCGATAAGATGTCAGTCGGTGAACACCAGAACCTGGGTTATACCTATGCCAT
TCTTCTAGCTTTCCTAATTGTCCTTTACATCGTTTTGGACAGCGCCTTCTTTTAATCTTC
TATATCTAACAAAAGTAAAGTTGACTTATTTTTTCTACAAGTTCCTGAAACTAGATCAAT
ATGGATGAAAAAAGAAGCCTGTTTTGCACCTATCTCATCTTGGTAACATTCCTGGTGGCA
CTTTATGCTATCCTGGAAGGTGCAGTGTTCTGAGCTGAACTTGTTAATATATTTCTTCGA
GGCTGTGTGAGTATACAAGTTTATCAGCTACATTATCGTCGACGGCTTCACCAGCTAAAC
ACAAGTCTTCGTTTTCTACTTTAAATCTGAAGCCTCCAGCTTTGAAGATAAACTAAACTT
CACAGATTATATAATATATACATAACGTGTCAGTAAGATTACCAGGAGCAACATGGAGAC
CCAAGTTTTTGGATGCACTTACGCTATTCTGCTGTGTTTCCTCTTGGTTGTTTACGCCAT
CTTCCAAGTCTGACCCGTGGCCAAGACAACATTACTCCACGAGCATCTCAAAAGCTCATC
CTAGAGTACCCCTAGGTGCAGACCCTTGAATACGCTGGAGATCCTCGTCCTCCCTGCTTC
TAAATCCTATTACCTCCTATCCCAAAATCTCCACTCCCACCTTCAGTCTTTAGGAGCGTA
CAAGATTTTTGAGAGAGATATCAGTCGGCGCTGTTACTCAGTTTGGATCATCGCCGCCTG
TAGACATTATCAAAAGTGCTCTCCATCTCTTGTCAGCGCCAAAGCGAGGAGCAAGTGAGA
TTATATAAAAGCAGGGAAGACAGTGACCATCGCGTTGAGCTCACCTTGAAGACAGACTCC
AGCCACCACTCTCCACATAGTGGCCAGAATCAGTAACAACAAACCAACATTTGCTCTGCT
GTGCGAAGTAACTAAGTCAACACAGTATTATCGCCCAACTTTTCCAGATAATCTTTGTCA
TTATTTAGTTTTCGGTATCCGACGTCAGTCATGGATTTGTACCTCCTGTCACCGGTATTC
ATGAAAAAGATGATGCGTCGACCTTCCGCCACAGTGGAAGGTGCTCCCGAAAGCGGCCAA
GATAACACTGAACCTGAAGACACATCGAGGCTTCTGGGTCACCAAGATGATGATAACGTC
AATGCTGATCCTGAGGCAGAAATGGAGGCGGCTATGGAAGCCTCTCGAAGGAGACGACGG
TCTAGCCTGGACAGCTTGCTGCGCCAGCATGCCTACATTATTATCTGCGTCCTGTGTTAC
GCCTGTACATTCCTAGGACACAGGAGCTGAGCCCGCGCAGCTTGCACCACCACCTACATT
GTCAAAATTATCTGCCCTTTATTTTTAGGATTTCTTTATTTTTTCATTTTTTTCAATATT
AACATGCAAAAGTGCATGATTTCTTTAATGTTATTTTAGTAACTGCATATTGTACAATTT
CTAAGAGCCTTTGGAGGTAATTAGAGATACATTTCTTTAATAGAGGTGAGAGCAAAACCA
TTGTTTATATTGCGTTGGCAGACATTGGTTTACTCACTGTGATTCCACAGAGAACGTCAG
TGACAATAGATGTAGGGAGGAGGCATATGGTAAGACTTGAGTTACAGAAATAGACATTGT
TGTTGTTTAGTTGGAAGATTGTTAATAAGTATTTATATCTACAGTAGAGTTAATAGCTTT
AGTAGAGGCAAATATCGTGTATAAACTGTAGCATTATCTTCTGGAGCAGTGATGAACAGA
ATCGTGTTACCATCACTCAGAAAAGCAATAGACCTTCTCAGTCATGTAAATAGCCGGTCA
GCTTTTAGCAGTCTCTAGAACTGTAGTAGATGTTGGTTCACTTCTAGCCTCCGTGTCTGA
CTTGTAAATAACCAGCGAGTACATAGTGTGTAATACTGTAACCCATGTGGCTTGAGACGG
AGGTAGACAGGTGCCAGCACACACTTCCAGTGATCAGCTGGCTGCTGTGTGCTCGTTTCT
GTAATACATTATTTAAATAGCAACTTTGCTCAAACCTCGTCTGTTTACAAGTTTCTAGTA
CTGACACTTCCTGTAAAGGAAAAAAAANNNNNNNNNNNNNNNNNNNTCACATTCTTTGTA
GCTTAGAAGAAGCAGAAATGAAATTATCAGCATTATCATTTGTTTTTGTTGTTAGCTTCA
AGTTGCAGAATTTTAGGTTGAAAAAGCTGTATTATAAGCATTGTAACCATAATACAAAAA
CAGTACCTTTTTTTATGTACTGGCATTATCGTTTCTGGCGTTTATGGTTGGTTATTTTTA
CTAATTTGCATCCAAGCAAACATACCAGTAACTAGTTTAACGCAATTAGTATTCCATCAA
GCAGTATGGTTCTTTTTTGTTTCACGTATATGCAAGTTATTGTTTATATCAAAATGTCAA
CTGTGTTAGATGACTCAAAATGAGTAACAAGGCTAGTGTGTGAATGGAAGTAGGTACATA
ATTTTTTTTATTTTTTTTTTTTTTTTTTTAACTTCTTGTATTTTTATTGGAACAGCGTGC
ATATACAGACGGTGACGATAAACAGTTACTGAGAAAAAGGCCACAGGTGTGGGACCAGCC
TAGTGACAACCCTTCGCGAAGCGTCTTCACGGTCAACGCTTGTTCCGTAACCTGTAGCCC
CTTTCACATTACTCTGGGCAGCATGCCATCGTATTCAAACACTAACTGTAACAATAACAC
ATATTGGATGCCACTATCTTAGTGTGTGTTCTTGTGACTGAGTCGCAGCCGGAGCCGGAC
GTTGTAGGAACGTACTTAGAGCCGGTGAAGGAGAGACATCGTACGTTGTGAAACAAGCTT
ACGACAGCGTTTCTCTGTGTAAAGAAATTTATCAAGTCACACCGCTAACTTGATAAACCA
CAGGGTGAAACGTTGGCCCAGTAAAACCTTGTTTCGCAGCGTGTGTCTTGTGTTCCTTAT
TCTCGGTGGTACGATACTTGGATCCCTCATAGCTAGAACCAGTTTTGGTCTTGTCACTTT
AAATCAGTTAAATTTCGGTGATAATCATTAATCTGCTTAATCATCTCAGTTGCCAGAAAA
CAAATGATGAATTTGATATATTTTATAAAACTGAGATTCAGTTTCTCTCGCCACGAAACG
TATAAACGATAAGTTTGATACGAACTTACTAACACACACACAGACACACACGCACACAGA
TCCACTCAACCTTATCATGAGGCCAGAAAGTGAACACTTTTGCGATAATGAAATGATTTG
AAAGATGATGTGAAGAAGGGAGAATAAGAGTAGAGCAGAGAGTATGTGATGAAAAGGCAT
TTTGTGAAAGGTAAACAGTGAGGCCTAGACAGTGTTACCATCCCATGTGTCTCTTACGAT
AATTTGTGAAGCAAAATGCAGAGTAGTGCATTAAAGTCTCGCTGAAAGTCGAAAATCGAT
ATATACTGAACTTTGAGTTTCGCGCAAAGTGCCCAAGCTCCTGAACACGAAACCGCGTTA
AGAAAAGAATGGTAATGAATAGAATTACAAAAATTTGTTCTCTAGAATGAAAGCTTTCGT
GGTCTCGAAGAGGTTTGCCTACTCAGAATATCTAGAATTTAAGGTTACTAACTGAAGCGA
ATGCTTTGTTTATATATATATATANNNNNNNNNNNNNNNNNNNNNNNNNNNNNATATATA
TATACATATATATAAAGATGTATATTTATTAATGTATTAATTGATGTTTGTATGATGTGC
GTCAGTATGCTTATTGTAAACAAAATACTGAGCGGGAATCAATGGGGAGAAAAAACCTTA
ACATAAATGAAACTGAAATGTAAATAATACCCAAAAAGTTCTTAACCTACAAAGAGACTG
AAAACTACTTGTGAACGTAGTTCTGCTAAGCTAAAACACGTTGTTTAATGCGATAAATAA
GAAGGCATCAGCAAACGATAAATGAAGCTTTGTACAGTGAACAATCTGTAAGCGATTCAT
CATGATTTAGGTAGTGAACAACCTACAAGCCATCAGCAGTGGTTCACATAGTGAGCAATA
TACAAAACAGTTAATATAGTTTCACCCTAAATAAAAAAAAAAGAAATTAATCAGCAATCT
ATCGGTCAAGTTTCGGTAGTAAACAGTCTACAAAAAAGTCAGCAAGTTTCACCTAAGACT
ATATAACTTCAACTTATTTTCAGTAAATTCTGGAAGGACAAACGTTTATTATGTCTCAAG
GAACAAGTATTCGACAAGCAACAACTCAGATTATAGTGAGTGTCTGTCGTACAAGTGACT
CAGTGAGACGGCTAGGGTAAGTGATTTACAAACTATAAATGGTTTCAGGTACCACTGAAA
CTAAAAATATAAACTACTTTTAGGACATCGATCTTGAAACCATTAACCCATGTGAAAAAA
ACGAGATGTAGGAGATCTATAATGCTTCAGGAGAATGTGATCTACTTATTTCATTTCCTA
GGAGAAAGCTATATACAGTTAAGTCAGTCCTAAAGACCGGAGGAATCAGCAGAAGGGCAT
ATATAAGATTACGCTTTATGTGGGCATACGCGAAGCTTAGGTTACAGAAATATTCCTACC
CACCTGGCGTCTTCCTTCATCACAAATTATAAAGTCCATAAGGCTCCTCCGTACATAAAG
AAAGCTGAATAATCAAAAGAATATAGAGCATATTAGAGTCTTTGCAGATTAAAGGAAGCC
TTGTATAGCTTGTCCTAGAGTCGAGGGTATGCCAGTGTGGTCCTAGTATAAGTAGGCAGA
AAAATACTATCATTTTTGAAAAGGGGAGAAAAAGGGGATTTAAATATCACTTCAAATCAC
GAAATTATAAACAGGAAATCAATAACAGTTCCGAAATAATTGTGTAAAGGAGGAGCAGTG
ATGCATTCAATCCACTCTGTGGCAAGGAGTTTAGAATTGTTCAAAGTGGAGAAGGTGACG
CTGAGGTGCATACATCAATATCAACAGTGAAGGCTATACGCTAATCAAACATAGCACTCT
CAAATATGAAGGCAGTGAAATATAAACTTCTTGGAAACCTCCCAGGGGGGGAAAAAATAA
ATATTAAAATATCGAGTCATAAATATTGCTTGAAGCAGCACGCAGGAATTTTACATGCGA
AGCCTTTGAAAAATTCCTGTCAGCCATATAACCTTAAAAAAAAAAGGTCATTGTGAACAA
AATCCATTCGAGTTGAAAGCCTATCTGAAATTATTGCGAAGAATTTAACAAGTAATCTCA
CACACACACACACTCATATACACATGTTTTAAGCACACATAGCAGAGCAACATACGTCAA
TTTGTAAATTTTCCAATGAGGCGAAATACAAGCTTGTTTGCTTAGAGCCTAGATTATTTA
TTAGGCTTAAAAAAAAAACACTTATCTATTGCGAGGCAAGAGCCAGCATCGGCTGGGACT
ACTAACACGAAGACACGGAAACGAGACAATCTATATTAAAACAACGTATCGCCCAAGGAG
AGCTCTTGAGCGAAACGTTGTCCTGATAAACACATTTTCAGTCTTCGTATTATTCACCTC
AGCTCTCAACCATCGACAAAAACATAAACTTGGCACCTTCTTCACGCAACGAAAGCTCTC
ATCGCACAGAAAGTCATAAAATAAATCGTGTCTCCTTCGGTTCGAAAATCGACCAGTAGA
CAAAATATGGGAATTTGGATTTTTTAATGTAGTTCTGGGTCCAACGTGAGCATGAAATAG
CTATATTCCTGCCTCTGGCCAGAGACATCTGGGGATCAATTCTCAAGTGAATATTCTAGA
AAAAAAAGGGTAAAAAAATATATGGCAATTTAGAAAAATACGAAGTATCGAGAGAAGGGA
AGAAACAACAGGTGGGTGGTGAGTTGGGCGATGAGTAGTGGACAGTGGCGACAGACGGTG
GCTAGGCTGGTGGTCCTGCTCTCCACCCATCATCATTTAACCAGTCATCATCTTCATGAA
CTCGTTAAAATCGATGGTGCCAGAGCCATCCTCGTCCACCTCATCAATGATAGCGTCCAG
GTTATCCTCGGTCAACCTGTTATCCAGCTCACTCAAGATATCCCGGAGCACCTGAGTGGT
GATGTAGCCGTTCCCGCCCTTGTCGTAGATACGAAAGGCCTCTTTCAGTTCTTTTTTCAG
CGCCTCCTCATCCTCTTCACTCAGAAACTTGGCGGCAAGCTGAACGAACTCCTCGAACTC
AATCTCGCCAGAGCCATCTTCATCAGTCTCAGAGATGACCTCTTGTAAGTTTCTCTCAGA
GATCTTCACGCCCATCATTCTCAAGATGATGCCCACAGTCTCGGGCGTGATGAAGCCTTT
GCTGTCCGTGTCGAAGGAATTAAAGGCCTTCTGAAGAGCCTCGATCTGTTCCTCATCCAG
AGTGGCCATGTTTACAGGTGTGAGGGGGA
>contig_48
CATCAACCCCAAATTTTTTTTTTTGAAATTAAAGTCTTTTATTGGCCAATATTAGTTGGT
CACAGCCTACATAATATTCCATTAACATACGAGACAATACAGGCCATAGACTAAACTTTA
ATGGGAACGCTTGTTGGAGGTGATGAAATCCATCGAATCCAACCAGTTTTACTAAACTTT
TGATCACATTATGTTCTCTACATTAAAGTCTAGGATCAGTCTAGGCAGATTTGGTAAAGA
AATTTAACACAAAGTCTAAATTACAGAACAATGCCAGTCTTGCAAAAATAATAGTGGGTT
AAGCATATAACAGCCTGGCTACTAATTATCATCAACCCCAAATTTTTATTTTTACCCATC
TTTCATTCATCCACCAGTGCCCTTCACGTACTTTCAGCTGGAACCAATCCAGACATATTA
GGCACCATCCACCTTCTGCATGTGCTTGAGGAGATCTATTACACGGGTAGAATAGCCAAA
CTCGTTATCATACCAAGAGACTACCTTTACGAAGGTCTTGCTCAGCTGGATACCAGCTTT
TGCATCAAAGATAGAGGATCGTACATCACCAGTGAAGTCAGTGGATACAACGTCATCCTC
GGTGTAACCCAGGACACCCTTGAGGGGTCCCTCTGAAGCAGCCTTCATCGCTGCCTTAAT
GTCATCATAAGAACATTCCTTACCAAGCCGGACTGTCAGATCTACAACAGAGACGTCTGG
AGTGGGTACACGGAAGGCCATGCCTGTCAATTTTCCATTGAGTTCTGGAATGACCTTGCC
AACAGCCTTAGCAGCACCAGTGGATGATGGGATGATGTTTTGGGCAGCACCACGGCCACC
ACGCCAATCCTTGGCAGAGGGACCATCTACAGTCTTCTGGGTAGCAGTAACAGCATGTAC
TGTGGTCATCAAGCCCTCAACAATTTCAAAGTTCTCGTGCAGAACTTTAGCAACAGGAGC
AAGGCAGTTGGTTGTGCAGGAAGCATTGGATACCACAGTCATATCCTTTGAATATTTTTC
CAGGTTGACTCCACAAACAAACATTGGAGCATCAGCAGAGGGGGCAGAGATAACTACCTT
CTTTGCACCACCAGTGAAGTGAGCCGAGGCCTTCTCAATAGTGGTAAACACTCCAGTGGA
CTCGACAATGTATTCTGCACCAGCCTTGCTCCATGGAATGTTTTCTGGTTTCATCTCATT
GAAGACTGCAATCTTGTGCCCATCGACCACCAGAGCTCCATCCTCTATCTTCACCTCCCC
CTTGAACATGCCATGGGTAGAGTCGTACTTGAACATGTACACCATGTAGTCTAGAGCAAT
GAAGGGGTCATTCACTGCCACCACCTCTGCGCCATTTTGAAGAGCGGCACGCAGAACAAG
GCGACCGATGCGGCCGAATCCATTAATACCAATCTTCGACATTATGGTGGTAGTGATGGT
GGCGAGGTGTTCAGAGAGGACTTCTGCAAAGATAAGTTACGGGTTTAGTTAAACTGAAGA
AATGGGATTTTAGTTTCTCAACTGCACTAGGGCGTTGTCCAAATCTGTACCACTGGAGCC
GGCAACTAATACTTAAAATATAACGGGCTTTAAAATATAAACAAGTATCACTTAGCTAAA
AGCCGGTTAAGATTTTTTTTCCAATATCGAACCCATGATAATGTATCAACAAAAATTTTT
TTTTTCAATATGCTCCACCCACCACACTGGTCTGGCTAGACTGACACCGAGCGGTTCGCT
GCAGCATTATTTAAGGCAGAGACTACGTCACCGGTGGTACGATGTTGCCAACCGCGTACT
TTTTTTTTTTTTTTGTTACCACTACTTTTATCTTACTAATCATTTATTACCAATCCAACA
AATTATAGTCATTCAGCTTACTCTTGTCAAAGAATATCCCTATATTTAAAGATTTAATTA
CCAACACAATGCTTATTTTCAATGGCAATTCACGCCGGCCGGCACTGCGCGTGCTCTGGG
TGTCTCTTGGCACCCTTGGCCGACCTTCAGATCAGGGCGTAGAGGACATTTTCAAATACA
CTGATAAAAGTCGAATCACCGGGGAAACTAGTTGTCCTGTATTATCTCTAGCATTGGCCA
ACTACGGCTAATGATAATTTAGATTTTTATATATACTTCTGAGTCTACTGTACCTAGACT
AAAAATAAACTAGGACCACGTCAAGTCACCTTTAACAGTCAATGACAAAGGTCAAATGAA
GGAGACCTTCAGTATCAAGGAGAGATCATTCGTACGGGAATATTGAAAGCCAAGAAGCTT
ACCATTAACCTTTTATCCTAGAGGCTGGGGAGGAAAGTAAATATTAAAAGTTAGATACGT
TTACATGATCAGTCCTAGGCCATATTAGTTTCAATGTTTAAGATAGTGGATCGAGCTAAA
ATTAGCGAGGCAGTGTGCAAAACCAAGTTTGCGAAGTCTGCAGCATTATGCATCTTTGTT
GAAGCTTTTTTTTTGTGTAGTCTGCATTCACAGTATCTTATCTCAGCTCTGAGACAAGTT
GCCTATAATTTCCAATTTTGAAACTATCAGGCGTATGACAAATTACAAAATTATGGTTGC
AGAATTTAGTAGCATCTAAACTGTAAATTTATACCCGTGTTCTTTAAGCCAGCCGAAATA
TATTTGTCACTAATTAGCCAGTATTAACAAACAGTAACTGTTCACATGATTGAATTACAA
ATTACGCTTTAAATCTGGCTCAATTTCTCAAATTAGATAAAGG
>contig_49
TAACTGTATTTGTGTATACCTGAATAAACTTACTTACACAGATGAAGATCAAACTAAATG
CAAATTATGTGATCAGGCATATGGTTACTGTCACTATGAACACTATGTGCTTAAGAACAT
AAGAAAGAAGGAACACTGCAACAGGTCTACTGGCCCATGCGAGGCAGGTCNNNNNNNNNN
NNNNNNNNNNNNNNNNNNNNNNNNNNNNNNNNNNNNNNNNNNNNNATATGTAGATATAAA
CCCATATGTATACCTGTTAACCCTTTTGGGGCCTTGTTCCTAGGCCTTTCAGCTTCACGC
TTAACGCTCCTTGATACAAGTGCGTCTCTTGTTATTACACTCCTCCCGTTGCTCCTCCTC
TTCGTCCTCCTGTTTCTCGCTTTCCTCCTCGTGTTTTTCTCCTACATTTCGTGCTGCTCC
AGTTTCTCCTGCACACCATACACACCTCTGTATATTTTAATTTGCCACGTCTCTGCTTGT
TTCTCTTCCCCCCCTGCTTGTTGTTGTTGTTCTTCCTCTTCTGTTTCTGCTGCTGATGAT
TATGATGATGACGACAACTTCTTTTTCTCCTTTTTTTTCTGCGGCTGCTGCTGGTGATGA
TAATGATGTTGGTGATGCATTAATTCCCATTTCTTTCCTCTGATTCTCCTTTTTCGAGCG
CTCTGTTGTTTTTCATATCTTCTTCCCTCCATTCTTATTTATATACTAGTATCTATTTTT
AGCATTTTCCTTCTTTTCTTCCTTATCTAGCTTCCCTTCCAGCTTTGCCGGATTCCATTT
GTTTGCTTCTCCACTTCTTTACTGCCCCCCCTCTTCTTTCCAACTTATGTCCCTTTCATT
ACTACCAACCCTTCCACTTTTAACCTATCTTGACCTCTGCCACTTTTTTTCTACTTGAGA
GAAGGTACTTCCCAGGTAATAGTAACTCCAGCCCAGCTGGAACAAAACCTTCGAAGTTCC
CGTACCAAAACCCACAGCAGAATTCTTGACGATATCCTCATCGCCCTTCTGAAAAAGTCT
CCCAGATTTCATCACCAGCAGCAACAGTCTGGTTGACCAGTCAAGCACTCATCAATGGTT
TATCAAAGGTTGATGTACGAAATCCATCCTATGGGATGGATAATGACAGGAATACATAGG
TAACTTTTGTTCCCACAATGCAGTTGTCACATAGTTTATTCTTTTTAAAAGACTTTTATT
TTTTCTTTCTTCATTTTCTTAAACTTCCCATATCACGTTCTCTCGCCACAGTCCTGAGTC
ACGATCTTCCTATTTTTGTCATTCCAGTTCTACCCATTTCTTTTCTCACTCGTTGCCTCT
CTTGTTTCTCACGTTTCAAGTTTCCCTTTAACCCTGTCCTCTCCTAGTGCATTTCCCCTC
GTCTTATGCTATCTCTCGTCTTCTATCATCTCTTTCCTTACCTGGAGTTTACCTGGAGAG
GGCTTCGGGGGTCAATGTCCCCGCGGCCCGGTCTGTGACAAGGCTTCATGGTGGATCAGG
TCCTGATCAACCAGCCGATCAGGTACTGACTTTAGGTGCCTGTCCAGTCCCTACTTGAAG
ACAGCCAGGGGTCTATTGGTAATCCCTCTTATGTATACTGGGAGACAGTTGAACAGTCTT
GGGCCCCTGACACTAACTGTGTTGCCTCTTTTGTACATAAATAATTTGGATAACTTTGAA
GGTGGGTTAATTTATACACATAAGTGAGTACGGGTGAGTTGGTCCTACCTAATATAAACA
AGTAGGCCTACAGCTTTTGCTTACTTTTGCATGTTCGATAATTTGCAACTCCTGTACTTA
TGTTCTGAGAGGTTATAACTTATCCAATAACTTCAATAACAACGATAACACCTTCTGGCT
GCATCACTTTGCATATACATAGTTTTTATTAACTGTTACGCTGAACAATTATATTTAGAA
AGGCTGTAGAGGCGTATATCTGATATTTTTGATAAGAAATTACCATTACAATTCGAAAAA
CCAAAGTAACTCTTAATCACTCTGAGTATGACATTGTATGAAAATGGCTTACAATACCGA
CAGGTTGGTAGGTAAGATACATAGGCAACAGTTAGGCAACTTTATTCCAAAACGTATCGC
CTACACAGTAGACTTCTTCAGTCGAATACAGAAAGTAGGCAGGAACAGTAGAGATGTGAA
GACGATGTAATCAGTCCATCACCCTTGAAGACGTAGAATTTGAGGNNNNNNNNNNNNNNN
NNNNNNNNNNNNNNNNNNNNNNNNNNNNNNNNNNNNNNNNNNNNNNNNNNNNNNNNNNNA
ACAACCTGTCGGTATTGTATACCATTTTGATATTCATCTAGGTGAACAGGAACAACAAAT
GTAAGGAAAAACGCCCAATATTTTCACCAAGCCAGGAATTGAACCTTGGACATTCAGTGT
GTGAGGCGTGACCGCTGCCAACTAGGCCACGGGGTGCTAAAGAAAGGTATAATCAAAGTC
AGTGTAATAAAACTGTTGCTGACAAAAAATCAAAGAGGGAGTCTGTGTCAAAAATGAAAC
TATCAGCAAGATCAGATAAAGGGTTTCAGGGGAGTCTATGTCAAAAATTAAACTGTCAGC
AAGATCAGATAAAGGGTTTTAAGGAATAAGAGCAACAACATTAGCAGTAAAATTTATTGT
GTTAGGTTCTTTACCTGGCTCATCGACTTACAACGAAGAGATCAACAGTAGCTGTTTAAC
GCATGTGCTCCACCGCCAGCCTGGCCATCAATAACTTCATGCAATAAAGAGGTCAGAAGA
GGCACATACAGCAAATGGAGATCTTCATTAATACGACATTACGCCTACATAAGACTTCAT
AGAAAACAAAGTCTCGTGTTGGTGATGCCTTGTACTAATAAAGGTCTTCATTTTTGCTGT
GTATTTCTGTAACCACTTGTCTGCTACGTCATACTTCAACTGCTTATCCTGACGTAAAAT
ATACTGTAAGAGAAGATAAATACATGAACCATAAGGTAAACTAACAAATCCAGCACTGGA
GGGCGCAGTGGGATGCATAGATAGGATTCTCTGTTCGTATGTTACGAAAAAGCAGCAGGA
GAGCTGGAAGCCCCAGGAGCTATAATGTCCTCTTCCAATAAGGTTTTCTTCCTGGGGCTC
AATATAAAACGACAACACAGAACACAATAATAGTTTTGTCTATTAGTAAGCTGTCTCAAT
GAGTTGGGACACAATGGACGGAGTTCCTTCAATGAGTTACAGGCACTGAGTCGGGGTCCT
CAGTAACAAAATATATAAATAATATCAGGGAGTGGACAGACACCAGCAGACTCAATCTCG
TCATCTTGTGCAAGAAATTCTGTGTATGGTCTCCCTCACTTGAAGGAAGTGTACGAAACG
GAAACTCAGATAAAAGTATTACGTACATATTTGCAGATTAAGTGGCTCGTGACTCCCATG
CAGTATACGATAAACCACAGCTGTGAGACCTAAATGACCCAAAAGTATATTTTTTTTTTT
CCAGTTTAGGATGTAATATTTCGATAACCGCAATAACCTATACAAATGATAGGCCTT
>contig_50
GTGTGGTTGGGAGGGTTGGTCATCGTGGTGTTTATTCATCACTATGCTGTGAGCCTCAGC
TGTGTGTGACTGGTGGACGGTTTGCCTATACCTGTAGAATAATGGACGGTCCAATGAATA
ATGAAGAAAGTCCCAGGCGTGACTTTGATGAACTGAGTGTAGCCTCTGACTTCAGCATCA
TACCAGAAAGTTTTGTTAGTCAGGAAGACCAAGGATTTAACGAATCAAGAAGCATGGCCA
GTGAAAGAGCTTTTCTCCAGTGTAAGGACCTTGAGCCATCACCTGCAGCAGAAACTTCAT
TCGGCAAGGTTCTCTTCCAGAACATTCAAGCAACATACACGGCTGATACTGACATAGCTG
TTTCATATGTATTGACTCCTAGCGTGACAGCCAAGTCATCAGACCGTGTTGCTCTATATC
GGGTTGGGTTTGGATCACCCCAAGACTATTTGTGTTACCAGTGGGCTCCAACACCTAGTA
AAGACCACACCCAGAATCATTTACCCCTCACTGTTGTGTTCAAAGCAAGTTGCTTGCCTA
AAGATGCTGGCGAGTTCTTCCAATTCTGTTATGTCACACACGAAAGTCACATCGTGGGAG
TATCAACACCATTCCAGCTTCAGCAGTTGGGGAGCATGGGCATGAATGGTGTGTGTGGGA
TGGATGATAGTGAGGACGGAATGGTGATGGTATGCACCAATGAAAGTATCCTTCATGACA
AAGTTAACAAGTTGTCAAAGCAAAATGAAAAGCTTCTTGGAGATCTGAGCAGCCAACAGA
AGCTGGTGGAAGAAAAACAGCGAGAACTGGAAGACAAGCTTCACCAGCTCAGCATGTGTC
AACATCATCTTCAGGCTCTTGAGACAAAAATGAAGAAAGAGACTAGTGAAAAGTGCGAAT
TGATGGGTAGAATTGGTCAGGTAGTAGAGGAGAAGGGTCACCTAGAGGACTATGCCAAGA
CACTGGACCGTTCTTTGGCCACGTCCAGTGCTCGAGTAACAGAACTTGAAGATTTACAGG
TTACTATAATGGCAGAAAAAAAAAAAACAAGAGGAAGAGCTTTTAGTATCTCGTAAGCAT
CAAGAGCAGCTGGAACATTCCCTATTGGAGTGTCAGGAAGAACTGTCTGAGTGCAAGAAG
AAACTCAAGAACACAGCTGAGAACTTGGAGAAAACCCAAGACGAGCGTGACCATGCAATC
AAGGAACTGGAGTTTTGGACATCAAGTGCTGCAGCAGACAAAAATGAGAAGAATTCTCTG
GCTCTTAAGTTTTCAACCGTGAATGAAGAATTGATTTATAAGCTTGAAGAGCTTGATAAA
AGTAAGAAGCTTGTTCAGGATCTGGAAGAGAAATTGACTGACTGTGTTATACAAATGACA
AGCACACAGGATAAACTGAAAGATGTTGAGAAGAAACTTGCTGCTGCTGAGGAACAAAAG
AAAATTCATGAGGAACGGGAGGCTGTTGTTAACCAAGATAATCACCAGCTAAAGGCTTCA
ATTTGTCAGCTCAAGGAAAATATGGAACTCTTGGAAAATGCACAGGAAAGAGATCAGAGT
GGTCGTGAAGCTGCAGAAAGGATTGCTAGTGACTTGAGTAGTCGCCTTCAAACTGCCAAA
GCTGAATATCAAACAGTAGCTCTTACCAACCTTCGCCTTGCTAAGAAAATTAAGAAGCTC
CGTCAAGCCATAAATTCTCAAAGGGACAATGATAAACAGTCAGTCATGACATCATCTGCA
TTATTACAAGCTAGTACATGGTTCCATGTAGATGATGAAGCAGATGATGCTGAAGACTTG
GAAGTTGGAGCTTGCGCAGATGAAGTAGTAGAATCACCTCCAATTATGACACAGTCATGT
TCCACAGTACTAACTGGAACAAGTTGCAGTAGTTGTTCGCATACCACTCAGCAGCTTAGT
GAAGCTGTTCACCGCAAAATGGAAGACATAGTTCGAGAACTCTCTCAGCAAATAAACTCT
CTTAAGTTGCAGTTACAAACACATCAAGAGGAACAAGAGTCACAGTCGAAGAGTGTTGCC
CATGACACCCAACACTCGGAGTCAGGACCTCAGTTAAACACACATCAACAGCAGGAGCAG
GAGCAGGAGCAACAGCAGTTGCCAGAGGAGCCAATGCATGAACAAGGACAGCAGGATGAT
GGACCTGTAGTTCAGGAGGATGATATAACACCAGTAGTTCAGGAAAATATTGATGAGCAG
CAAGTTCTTTACAGCAATAGTTTTTTGCCAGCTCTGCAAACTGCACCCGTCTTTCTCCCT
GAAAATGAAAGGCAGGAGCCAAGTACCAACCAAGAAGCTAATGGTGCCTCTTTTCAGCCA
TCAGCACCATCTCCAACTCCTTCCTCGTATCCTTACCTGCCATGTGGCCAGTCTGGTACT
AACGGCAGTCCTGCCAATATAGTGAGTTCTCCTATCAATGGTGCCCCACTAGTTGTACCA
CCATCACACATTCCACCAATTTCTCCAATGTCTGGTTCTGTTCTCCCTCCTCCACTGCAG
CCAGAGACAACCCCAACAGCCATTCAGGCTGCTGTAATGAGTCAATTCTCTACCCAGCTG
ATGCCCGGTAATCAAGGACATGAATCAGATGATGATGACTTCCACAGCACTAGTGACAAT
GATGACGCAGTACCCCTTCCCACTCAACAGGGGCAGAGCCACTTGATAGAGTGCCCATTG
TGCAGCCTTTCATTTCAATCGGAAGCCATTCGCCTTCTGGAAGAACATATTAATTCTCAC
CTAGAGCATGTCTGTCCAGTGTGCTCCATGGCTTTCCAGAGAAACAACCAAAAACGGTTT
GAGGATCATGTTCACGCACACTTNNNNNNNNNNNNNNNNNNNNNNNNNNNNNNNNNNNNN
NNNNNNNNNNNNNNNNNNNNNNNNNNNNNNNNNNNNNNNNNNNNNCATGTGCATATCAAA
AGCTATATTGGGTTTGTTGCTGGTTGTAATATGGCTGGAAGAACTCTGCACAATAGATAA
AACTATATTACTTTTCTTTATGGCTCATGAATGCAATGTATTCTAGTGTAAAATTATGTA
ATTTTAGCACTCTTTGGAAGTTTCAGTATGTTTGATGTAACTAGTGAAATGCTGAATTAT
CCATTGGAGTATATGTTTTAGCACAATAAATATTGGCCTGGTGATAAGGTTTTCACTACA
ATATGCCTCATGCTTATTATATTGTGTAGGTATGATTAGAATGTGGAACAGCCACAAGTG
CTCAAGGCATACTTTATATGCAGCACTTGTATAGTGGATCATTCTTTTTTAGATATATTG
ACTGAAATTGCAGACTAGTATCAAAGGAAATATAAATTGTAGCTTACTTTAAATTTTAAT
TGTGTACCAAAATTAACATGTAAACTGGCATTGAAAGGAATGCTTCAAATATTTTTAAAT
TTATTTCTTTAATATTGTGCACATGTTGATCACTGAATTTCTGATAACTGAAATTTTGAT
ATTAAAAAAAAAAAAGCTGCTAGCACATAGCTAATAACAGTATAAAGTAACCATGAATTG
GTTACTTTATATTGTAAAGCAAGGAAACCACAAATATATACATTTCTGTTTTGTAATCTA
TTATTATTATTATAATCAAAAAGAAGCGCTAAGCCACAAGGGCTATACAGCGCTGCTTTT
GTAATCTAATTTCTGTAAAACCATTTATTTTTACCCATTACTTGTTATTGTATATATTAG
CTATGCTTATAAGGTTCAGTTTTCCTTAAAGTACTGTATTATTATTACATTCATGGGGGA
GCACCAAACCTGTAGATGTCATACAGTGCCTAGGAGAATAAAAGGTATTTAGGCTTGATT
CACGGAATTGGAACATACGTCCAATTCCTTTAGTGTACACTATTATAAGTTTCAAATTGT
AATATTGCTTTTTAGTTCATTCCAGTTAACTTTTATGGAAAAAATGCATCTTCCTGTTGA
AAGATCAACTATGTATTCCCATCCAGGTTTTTGCATTCTTTCATAAGTTGTGTCATCCAC
TCTTATTTTCTCGAGACCTTTTCAGAGCCTTTAGCTCTAAGCATCACTTAAAGTTCTGGG
ATACATTTGTACTTTTTTGTCATACATTTCTCTTGATTTGGACACTATGCAACAGTTGCA
TATTTTAGATCTAATATGTACAGTATTAAACATTTCTTTGGCAATTTTCCATTTGTGTAC
TTGAAAGGTCATGGACAGTTTGTCTATATATAAAAGAATCTTTTAGAAAATATAGAAGCG
AGCACTGTTGATTGTATTTAATGCTTACTACATTAGAAATGTAAAAGTAATATAGGTAGA
CATTGATGTATAAAAATGCATAACTTTACAACATGCAGTAAGAGTTCGAGTGTTTGTAAT
ATAAAATTTTCTAGAACTCTCCTACAAATTTGTAGTAATAAAACTGCAAAAATTCAGGAT
TTAAGTAAGAGAAAATTAGTTTTGAAATGAACAGAATTTAAATTTGGTATATCTTTATTT
TTTTTTAAAGGATCAAGAATTTCTAGGTTTTGTATTATTATTATAATCAAAAAGAAGCGC
TAAGCCACAAGGACTATACAGCCTAGGTTTTGTAGTGATAATAAAGGCCTTTATCAGAAC
CAAAGGGAAAGCCACACCCATAGGCTGAGAACTTCAGCTGACGCATCTTTTTTTTTTNNN
NNNNNNNNNNNNNNNNNNNNNNNNNNNNNNNNNNNNNNNNNNNNNNNNNNNNNNNNNNNN
NNNNNNNAAGTCTGAAAAGAAGAACTACTATTCCACAATTCTTGACCAATTTGTAACAAG
TCTACAACACATGTATAAAAGTAACATTTATCAAGATAATTGATATCTTGTGTAAGTAAA
TAAACTATTGAAATTATGAAATACAATGTAGTCCTACTCGTCTTGAATGGCATAATTAAA
TTAAAATGTATTTGAAACCAATGGGGCCATCAAAAATTACAGTTGACCAGTCCATTCTAA
ACAAATATGATCCACCATATGCATGAAATTAATGTGCTGCTAAGTCATATAGAGTAGACC
GTCGTTTAACACAGTAGTTACGTTCCTGAAAATGTCGTGTTAGTCAAAACCATGTTAGAC
AAACTGAAGAACTTTGGGGAAAATAGGGTTGCATTCCTGGGAGCCCCCACAAAGCCAAAG
AACTTTTTTCTAGACCTCCAGATCTTGCAAAATCAAAGTGAATATATAATTGGAAATAAA
TGGTATTAAATACCAACACAGTGGAAATATAAACACACATGCAGTATAATGTGATCCTTT
ATTGACAACGTTTCACCCACACATTGGGCTTTTTTCAAGTCTCACACAGATCTACCTGGG
GTGGAAGGTACGGGAGTATTTATAGTCATGTTCAGAATGTTGAGGTCAGGTGGAGAATGC
TGCATCTGATGATCTACCGGGTGGAGTTATAGAGT
>contig_51
TTTTTTATTTTTATTTTTTTTTTTTTTCTTTTATATTTTTTTTTTTTTTTTTTTTTTTTT
TTTTTTTTTTTTTTTTTTTTTTTTTTTTTTTTTTTTTTTTTTTTTTTTTTTTTTTTGAGT
GAGGAATATTTACTTTTGACCGAATAATTTTAACAACTTTGTATAAGAATACAAATCTGA
AACAAAGAAATTTCCGAAGTTCGACAATAAAACTATCCTCACTTTTTTTTTTTATTTTTT
TGTCTTCACCCTCCCACTTCCCCTCCCCCCCCCACCAAACATTCTTTGTCACATCTTTAA
GAATTTTAAAAAATATCCAAATTCAACCATTTTTAAGAGAAAGTATAAAAAATATTTAGT
AATTACCTGCAGATATAATGAGGGTAATCCTTGCTAAACATCATGAACTTAATACAGTAA
TAAACTTGTACAGCAGAATTACACTGCATTTGCCTTTCACAATTTTATTAATGAAAATAA
ATAAGTATTCCCCAGAAAACAAGAAAATCTAATAATTGCATGACATACTCTTACATTTTA
AATTATAGGCTGGTTCAAGAGCAACCTTGAATGTTGCCACTTCACTGGAGGGGGGGAAAA
CAAAATCACTATTACTATCTATTCCATGTGAATTAATGATCTTCATGAAGTATTTCAACG
CTGCAGCCATGATCTACAAGAGCAGCAACTTTCTGCCTTCAGAATTATACATTCTCTGGA
TGGTCTGTTTTTCTGTAACAGAGGAATGTGTTCATACAGATACACCAAGGCATTTTAAAT
TTCTTTAATTATTGAAGATCTAGTGAAGCCTGTATATTATCCAGGAACATACCAATCAAG
CTGGCAATAACTTAATTTTCCATTATTGGAAATTCTGCCAGGTTTAGGAACAAAAATAAG
TTTCCATGACAAGTGTCTTTTCATTACAAAATTTTGAACTTTACAGGACAAAGTATCCTA
GGATGGATGTGTTCAATGCATGATGGTTAGCATTTTTTATGGCATATGAAGCCATTCAAG
TACTGTAATCCTAATTTAGGGGGATAGAATTAAGGAAGAAAACCAGGTAATGATGTACAT
GGAACCTAATCCCATTCACAAAGGAAATGTAGTTAAGTTCCAACTCACCTGGTATGCATG
ACAATGTTATGGGCAGTGGTTACAGGATTACAAGCATCCACTGTTTTAGCCAATCAAAAA
TTTTTCAGTTTCAACCTACACCAAATGTTAATTTAATGTGCTCTTTCCAAATACAGAAGA
GAAGAAAAAGCTTCATCCAACACCAGACAGAAAGTAGAAGAAAAGAAAGAATTTTCAAGA
GCAAAAATTGTTGGATGAAGCTCGGGTGGGTCCAGTTTTAACTACAAGCTGCAGGCACAA
TTTCTCATTGCAGCCAATATACTGTAACCAAATATAGATTCAATGTCTTAACCTCTTCAA
AGTCTAAGATGCCACAAAAGCTTAGGCATTAATAGGCATTTTAGTCATTGAATCTATAAA
TTTATTCAAGTTTCAAAAATCCATCATGGGGTCCATAAGGACCATCATACCCATCACCAC
TAACTTGCAAGTCTCAAAACATCAGACTCGTGGTGCCTCACTTGGAGTCCTTATCTCACG
GCACTACACCGATCACTGTCGGACAATCTCATTCCTGCTACGCAAGTTTCAACTCGATGC
TGTCGGACCTTCACACAGAAAACTGTACACAGAGGAGTATGAAGAACCAGTGGTAGTAAT
AGGTTCACACAAGGACCCACCCTATAGATGGAAAACAAACCTGTTATTCCCACTGGCAAC
TTCAGCCCCATCTTGTATAAAAATAGATTTACAAAACTACAAATGTGCATTGTCACATCA
GTTTAGTAAACCCCAAGTTATAAACTGGGGCCTTTTTAGTTTTTAAACCTCTGAAAACAT
TGAATTACGAGGAAGTCAATTTTTAAAAAAGTATAGAACCATGGTAAACTGTAAAGTTAA
CAATGCACTTTTTCTAACTGTACATAAATATTCAGCAGCCAAGACCACCCGACTTTCCAC
AAGGGAGGCAACATTCACTCTTGCTTGACACAAAAGGGGTCTTGTTCATAATAAGAAATA
CATCACAGACTAACATTTGTATAACCCAATTTCAGGTTTCTTGTATAAGCCAGTCAGTGT
GACTAAAAGTAACATTGTTCAAGAACAAGGCCCAACATTCGTCAAAAACAACTTCACTTT
ACCATGTCACTCACTAGCCCACAGTTTTCAGGACTAGACTATTGAACACTTCGGGCCACT
ATAGGAAGCTATCAACGGTTTAAAAAAAAAAAAAAAAAATCCATGGCACTTCCTCGGTAA
AATCTATGGCCTCTTATACCGAACACTACACTGCATTGCTCTTCAGTTTTCTCAAGTTTC
AGCTGCTTTTATCAGTGGACCAGCCAAGCATCAGAGAACATTGCCTAGGCAGTCCAAGCA
AACATCTGGCAGCAAATTTTATTTAAATATTTCCCAAAACCACTGCTGCTTTTAGTAACT
GTACATTTGTAAAATACCACCTGAGAATAGTGTCACATTCTGCACCAATTAGCCATACTC
TGTAGCCACAAAAAAATTTTTTTAGAATATTTTCAAAGCATTTTATGCCCTTCCTTTCTC
CATCTCGGTTTCCTCCTGATGGACGAAGGTGAACTATGCAGCAAGTGAGGCATTCTGCCT
TCCCTGATGATGGCTGGCACAAGTGGCCTTGGGTCACTTACATAACTGGGAATAAACACC
TTCCTTCCTCCCACACCAATTCATAAAAGGAGGAAAGTTACTTGCTAATATTTCCCTCGT
CGTCATCTTCATAGTGATGCTCCGCAACATACAGGGCTGGATCTATTACCTTTGGAATGG
GCTTTATTTCCGTTCCTAGCTCTTGCTCAATACGGTGAAGTGCAAACCGGTCATCAAATG
TTATCAGATTGATTGCTATACCAAGATGGCCAAAACGTCCTGATCTTCCAATCCTATGCA
GATAAGTCTCTGCCATCTTTGGGAAGTCAAAGTTAATTACCACATTCACAGCTTGGATGT
CTATCCCTCTGGTAAACAAATCAGAGCAAACCAAGTTTCTGCAGAGTCCAGCACGAAAGT
CGTGGAAGACACGATTGCGGTGAGCCTGTGCCATCTTGGCATGGATGTAGTAGCATGAGT
ATCCGAGATCTGTGATTTTCTTTGCTAATAATTCAACACGCTGAGTTGAGTTGCAGAAGA
TTATACTTTGGTTGATTTGTAACTTTGAGAATAACGTATTTAGACAATGGACTTTCTGCC
GTTCTTTAACAAATGCATAGTATTGCGTCACACCCTTCAGTGTCAACTCGTCCATCAAGT
TTATTTCATATGGTGATCTCAAGTGCTTCTGCATGAACTGCTCAACTGTGAGAGGAAACG
TTGCAGAATACAAGAGAATCTGTCTTTCAGGAGGAAGGTACGAGATGACACGATCCAACA
TACCTTTAAAATCTTGAGAGAGCAGTTTATCAGCCTCGTCCAGAACCAGCATCCTGCACT
TGTCCATTATTGCTACTTTCTTCTCCATAAGATCCAGAATCCTTCCAGGTGTGGCTATGA
CCGCATGAACAGTCTCGTAGATTCTCATAATATCATCCTTCAAATTGGTACCTCCAGTTG
TCACCATAACCTTTACTCCAATGTGTTTAGCCAACTCATTGCAAATGTGACTAGTCTGCA
GAGCTAACTCTCGTGTTGGGACGATCACCATTGCTTGAATGTGATCTTGAGTAGTATCAA
TCTGTTCTAAAAGAGGAATAGAATATGCGCCAGTTTTTCCCGTGCCATTTTTTGCCCGTG
CCAAGATATCTCTCCCACTCAGTGCTACAGGGATGGAAGCCTCCTGGATGGGAGACGGTC
TTTCCCAACCTTTCTCAAAGATTCCCATTAATAGGTCCCGTTTCAAGCAGAAATCTTCAA
ATTCATTGCCTTTAGTGTCTGTTACATCGGAAGTACGTTTCCTTCTGTCTCTTGGCGGCA
ACACAATTTGAGACTTCCAAGATTTGTCATCGCCAGGCTTTACAACCTGGTTATTGATCA
TAGTCTTCATAGGAGAATTATGATTGGGTAATGTGGCCATATCCGCCATGGTTCTATGGT
GTGGGTCCTTTGTGGGGTCCCTCTTCCACAATAATTGGTCGCATTGGGAGCTGATCGTAA
ACCGGGGGTCCACTGTATAGTGNNACGCGGAACAAAACCACCGCCGATGTTCGGCGATAA
AAAATTATATTAGTCTTTGTAGTGGTCGCCGCTGCGTAATCAATATGGCGGAGCAGCCTT
AAATTCCGGCGAGACTCGGGTGCCGGACACTTTTTTCCCAGCTTTTTCTAGCGCTCATAC
TCTACACCACAGCTCTCGTTTTACTTCCTCTGGGTCGGCACAAGGTGTAGCGGTTCGCCG
AACATAGTATAAGTGTGTCAAAAGTGGTTTATTGTGCGGAGGAACGCTTGCAAGTGATCA
TTCCTCACTGAGGAATCACGACGAAGGAAAGACCGTTGGTTCCACTGTTTGTTGTTGTCT
GGGAGTCAAATGCCTCACTACCTGCGCAATCTTTACCTGTTTTTCACCATTATTT
>contig_52
GTGGAAGGCATTCAGGCTTAATTCGGGGAACTGGAGCACAGATCCAATTCCCTAAATCAA
GAGCCCCTCACCAACATCAAGGAACCTTCCTTGAGGGGACTTCGATCAAAAGCCCTTAAC
CTTTGAAAAGTTATAGATGCCAGACTGCTACTATTTCAGTCAGCTATGTGCAGGTGTCAT
ATCTTGTGTATTGCTGCGATTTCTCTTTATTTCCTTTTAGATTGTCTCTGCTAGCAGAAC
AATTGAAAAATATGGGCAAAACTGGAAATTACTATGCCTTGCTGAAAATTTATTACTTCC
TATCATACTATGGGATTTAGTCAAGTCTTTTGGAAATCAACTATTCATTCTGAAGAAAGA
TTACTTGTATCAAAAATGACATATAGCAAAGAACTGCACACTTCAAATATGCAAAACATC
TTGCCACTGACACTAAGGTTGTAATATATAACATCTAAACTATTTTATATCTTACTGAGC
CTTTATATTCTTTCAAATGATGAAACGTATATCCTGACTAGCATTCATTTATGATATTTC
AATAATGTATTTGTCTAGTTTGCTCCAAGATTACACAAGTGCCATAAATGTTTACATATA
TTTTCACATTATAAAAGTAACTCGTGTGGTTTTCTTTACATATTTTCATCACTGGCACTT
AAATCCCTAAATTAAAAAATCTCCACCTATTTTTTTTTTTCCAAATAGACATTAAAGCTA
TATTCCTATGTAGGTTTTACATATAAACTTTGGTTAGAATGATCTTTTCAGCTACACTAT
TACCATTAATATGCACACCAGACTTGGCACAAAATATTTGTGCCTTTGTTTTTTTGTGTG
TATATTTATAATATAAACTGTAATGAATGCCACAGCAGAGCATAAAAACAATTATGCATG
AACAAAACTTTGAAATAGTGCTCATTTTCATAATTGTGACCCAATTTTCTTTTAATACAT
AACACCTACACATCTTTAGTTAACATGTGGCACATTATTCAATGAATTTCTGTTTCTTTA
AATACTGTGGTAACTTACACACAAAAAAAAGAACATGCGAACATAAGAATGCTAATGTTC
ACTGTTATTTTGTATAAAGGGCTAATCCCCTGTGGATTATTCTGTACAATTACTAGGGAG
GCTCAATCCTCCATCCACTAAGCATGAGACATACACTACCTATTAAACTTCTGACTACTC
CTTGCTGGCATTCATTAGCCTTGCTTAAGTGAATTAATTCAATGCCTTACTGATTTACAA
ATAAAAAACACTTAGGAGAGGTAACTTATGACATTTCATCCNNNNNNNNNNNNNNNNNNN
NNNNNNNNNNNNNNNNNNNNNNNNNNNNNNNNNTGTCTTAAATTTTCTCTTCTATGTGCA
GGTTATTTATTAACTGTCCCAGCCATAGTATTGACTTTGATTCTTACTTGCTTAACCATT
CTCAATGAGCTTCCATAAGTTGAATGATACCTATACTGAAAATGTCACTGTGGTATATAA
TGACTAAGACATACATGCAGCACATGGTTTATACAATGATGAACAATCCTTTACGTAAAC
AGCCAACAATTGAAGCTATAGAAATACCACACAAAAGATATCAATAACGTGTTAAATGGT
GACGTGATTATCGTTGTGTGAAGAATTACAGTGTAATGATCCTAACACAGGGGCATCACA
CAAAACATTTCAAACATATTAACTGAATCAGTTTATTTTATCTAAGACCTCAGTTTAAAA
ATAGCAAATAATCATTTAATGAGAGTTCTTTGGCCAGCAAAGAGTCTCTCAGTTTTTTTT
TTTTTTTAATTTTTTAAATATTTAAGCCATAATATGGCACTCATTAACAGACAACAAGTA
AGGAATGACAAGCACACAAACTGTACAAGCCTTATAACAGAATTTTCACTAAAGAGCTTT
ACATAGTTATCTCAATATAACTCTCCTTTATTATAACACTGCTAGAATAAAGGCATACGG
TGCTTTATGTGCACGCATGTCATCTATTTGCTTCTCTTGCCCAGCAACTGAAACTGTTGT
AAGGTACATATAGGAATGTGAGCTGCGTACTTAATAGCAAAATATACATATCATTAGATC
ATCACAAACCTTATTACCTTTAAAAGGCTTTCATCAAGAAAGCAAATAAAAAGCTTTAAA
AGTAGTTGTGCTTTACTCTTAAACTAAATTTAAAGTTTCAGTTGAATTAGCAAAGAAGAG
AATCTGACCAGCAGCCTTTTATACTTCCCTGGACTCTGCCATTTGTTATATATATATATT
CATAACATAACTTAAAAAAATACCATTACACACGTGTACCTGCATGACAACGAAAATATT
TGTGAAGTTAAAGTGCTGCTCTCAAATAACAAAAAGCCCTGATTATCTTGAATGTTACAT
TATAACTGCAGTAGTACATTCCATGTTTATAGTAACAAATTTGTTTGAGGGCTCAGTACC
TGCTGTATACAATAAAAATAAATTTATGCACAATATATTATATTCTAACCAATGCACAGA
AAATTTCTTCCACAAATAAAAATAATATATTAAAAGGTGCCAAGTCAAAAAATAGCCTAG
CTGATATAACATTTGTTGATAAGCCACTAAAAGTGATCCCGCTCTCCCTAGCATCGGGAA
GACCTCGTCCACATCGATGCACACATGCATATGCACTTTTTCATTACCCACTGCTCAGCA
AGGGTTGTGAGCAAGGTTTAAATATTGGCTTCAACAAACTTTAGACTTGCATGAAATAAC
TCTTTCATAGTTACACATGGACTTTAATATGGAGTCAGTTATATAGATTCTTCCATTTTC
CTAATATTTCTTTCCTCCCCAACCTCTTTGTCTTCTATCCTTTCTAGGAAAGACTGCTTT
TGTCTACACCCCAGAATATTTCCTATGTTGTAATCATATGCTCTCAAAAGATGTACAGTA
GTTTTAATGGTAATTTACTTATCAAAGTGTGTGCTTGTACATGAATAAATGTGTGTGTGA
CTATACTTGCATAACTATGAGGCTTGTCTCTGAAGGAGTTAATTACATCTCTTGGTGTCC
ACCTTTTGACTATTATGTTATGTGGATACTCTCACCTCAACTGTGATGACTTTACTTTTC
AATCCATGTAGGAGTCAATCTCTGTTACCTCTTCCTAATAGATTTTACATGCTGATTACC
CTCATATTAAAAAAAAATGTCTAGTTTATTTGTAGTTTCTATTTATATCTTTTCATTTGG
CTCACTCCCGTGTATAAAATAATCTGCCCTTGCATACTGCACTTTGATATCTTCAAGCAT
CTAACTTGTCTTGTCTTCTCTAGCTCTACGCCGCTTAACAATATAGTTTAGCTCGCTAGC
CAACCTATCCTAACAGCCCAGCTACATTAGATCTGGGACTAGTGCTTGAGATAAGAGCAA
TTCCTCCTTTCTCTTGAAGAATGAGGAACCAAAATACAAAATACCTTGAGGCATACAGAA
GATTGGTTTTTTTACTAGAAAAGTACTAAGACAGAAAAGTACTAAGACAGATGGAAACTA
CACACAAATAAAAGTGGTAAATAAGTGGAAATTACTAGAGGATGGAGTTAATGTATGCTG
TCTCTTTGTAGGTATTCAAAAGTAGATACAACAAAGTGAACTTCCGTCAGTTGAAAGAGA
AGAGGCAGACTCGCCTTACAAGCTGAAATAAGTTTATTTGGTATAGAGGTAGTCCTAGGA
AAGGATGAAAGGAG
>contig_53
GTTTATTTACAAATTGTTGCAACAAAATGTAGTCTGTGAGTTTTACATGCATTAGGGGTA
ACAGGACTATCCTGAGGAGGGTAGAAATTGGAATATGTATGTGGAAGATAGGGCAAATAC
TCAGGAGGAGGAGCACATAAGGAATGAAAAGTGTGGAGGTAAAAAGAGGGAGGTACACTG
GGCATTCCACACAGTAGCACCAGTTAATATCATTGCTGGTTTACATGATAATATGCTTAC
TATTATTAAATTCTGGAGTCATACATTTATCATCCATGCATATACCCGATATTTATTACA
GCCACTTATTATCAAAATGGAAACTACAAATTAACCGAAAGCAATCATATTAACTAGAGG
TTACTGTAATATAATGAGAATGGGATGTCAAATGGATCAAGGTGAAGAGAATGCATATTG
TAAATAACTGGGAAATGTTTTACAAAATACCTTTACACCATGCTAACTTTTTAAATTTTT
CACAAATAGAAGTGGAAAAAACCCTCAAACAATTATTTAAAAAAATATGATAAAAACATG
ACTTGAGTAAATTAAAGGAATTTTCTAAACAATCTAAATAATAGTGAAAGATATATTTTT
TTAATTGGTTATTAAGGATGAGGCACATGCACAGTGGCAACATAAACTTATGAGCAAAAC
TTTTGATGCAGATTTTTTTTATTTATTTTGAAGATACAAATCACCAAGGACAGTAAGATG
GAGGTGATTTCATAATGCTATGTAAACAAGGTTATTCTTATGTAAAATGTGGTTGCTAAT
TTTCAGCCATAATGTTTATTTTATTTATTTCTGTTATTACATATGACATTTGAGACTCGA
AAATTACACACACATAAACATGTGTTACTGGTACATGTGGTATCATCTTTTAATGATACA
AACTGTATATGAAAGCAACTGTGGGATGTTATCAATGAAAGTGATTAGGACTCATAAGTG
ATTTTATAGGATGTGAAATATAAAATGAAGAAAACTATAATAAGTATTGTATGAGAAAAG
CTGATAACAGAACATTGCACCAGAGATGAAAGCAGCCAAATTCTATTGCATCCCCCATTT
ACAACTTTTGTAGTCAAACCTCTAATACTAACATTAAAGTATTCACTCAGTATATATATA
TACAGTATTTGCTTTTCATGCTACTTATAGATTTAATGTCCTCTTTAACAAACCAGGTTT
ACCCGTCAGGTTGTCAATAACACATCTGAGGTTTGTTAGAAAGTTGATTGTGATAATGGT
AAGGTGTATATTTACTTATGGGACTGGGTAGAAACTCTCAGGTTTGTACATGAGCTTGAT
GTTGGTGACAAGAAAATAACTAGATAGTGACATAAACTCTGAAAATACTTTCAGGAAAAC
AAATTCACCACCTTTAATGGAAAAATTGCAAATCACAGCATTTTTTAGCAAAATTCTGAA
GATGTACTGGAGGTGTACAAAATATGAAATATATTTACTTCAATCTAAAATGACAACCTT
AATAATCAATTTTAAAATAAACAGGGAATAAGAAAATTCACCTTAAGCACATCTTTAAAA
TATTGCCCATGGACTCGGAGTTATAATGAGGCATAGTTATTTTAAGAAGTTCTTACGTGT
TAATAGGAACAAAATTCTAAAACATGAATTGAAAGCTTATACATTGCAAAGTTATTATAT
TTACTAACATAAGTACTGCTCAGAGGAAAGTGTTCTGCAATTAAAATACTGTATATCGTA
ATGTTTTAGAATTTTGTCAGAGGCAAATACAGTGATAGTAAATAACCTGGGGTAAGGCTT
GTTATGTGCATTTAAAATTTTGTACTATGACTGTATTTCAGTACTACTATAATGTAATGT
GTCAATTTAAGGAATCTACTAGTAACTGTTGCCAGGTTCAACAGTAACAATTTTTTTCAA
GTTTATTTCAAGAATGAACATTATTCTTCATTTTTTAATGTTTCCATTTTTAAATTACAT
ACTTTAAATCTTTCCTTTTAAAATTATACAGGCTTAGCTTTGGATATTTTTTTTAATTTA
TAAATATAATTAATTTTTTATATAAATTCCTATACAGAAAAAATACTGTAATACAATTTC
ACTCTGCATCTCTGTGTTTATTTTAACATTCCAAGTTATGGTGAATATTTTATATAAATA
TATGGAGTGAGGTATAATATCAGTCTCCATTGTTTTAAACCAGTTAGATTTGTAATAACA
TTTACAATTATTATAACAATAAACAGTTTAGTTATTTTTGTGATGCAAAATATGTAATAA
TTAATCCTTAAACTGTGCATGTAGGGAACCTTAACTACCTCTGTGATGGAAAGATTTTTT
TTTTTTTTTCAAAAAGTTATATTTGTATGATAGAAAATATTAAGTATAATATATCCCTAA
AACAATATAATTATTATATATACTGTATTGGCATTCCATATAGTAAAGAGCAGATAGTTC
TGAAGCCTAGTGATAAGTAAGCAAAATTTTGTATAGCACCTTAATAATTTTTAATAGTAT
CCTTATAAAATATTTATTTAATTTTTCCTTAGTACAGGTCAGCCATTACTAATCCAGTTC
CATCAGTAATCCAGCACTAATTTTGGCTAGTGTAATTTCAAATTTCCAAGGTCACTGCAC
CAACCTGCCTCATATAGTGGTGCTACTTGCTGTATACGTCATTCCAATTTGTTTTTCTTC
ATTTATTGTTATAAACTGCTCACTTTAAGCCCTAGCCATGGTTCCAACAAATAAAGGAAA
TGCTTCTCATTGTGTAAAGAACAAACACTGCACATTGTCCATAAAAGATAAGGTGGCCTT
GAAGCCACTGTCAGTCCTTTAGTATGATGCCATGAGCTCAGTTCACTCAGATAAGCTGTG
AACAGTAAATCTGGGTCTATATATGAGAGAATAGGTCTGTGTTGTAAGTGTGTGCTATAT
AAAAAAAAATCCTGCAGCATGAAGTGCATGAGAATAAAACCGTGACCATGTTTTTGGTGT
AAAACAGCGAATTTGCAGTGTATTTTCATATGGTTTTTATGGTTGTATTGTCGTTTTTTT
GGTCTCATTTGATAGAATGGAAGAGATATTAGTGAAACAGAGATGATTTTGATTAGTTTC
AGGAAAGAAAGTACCTTGAAACTGAGCTCAAAGTTGCGGAAATGTTCAATTTTTGCCGAT
GTTCAAGAGTAAACAAATCACATCACGTGTCCAATACGTGTCTAACTGGCCGGTGTAATA
TGTGGTCACAAATGGGTTAACATTATTTATACAATTATTACAATAATGCAGTAGTTTGCA
TAACAGTAAATCTTCTGTTTTTTATGTGAATAAAAATTCAAAATGGAAAGCAAGTGTAAG
ATAAGAGGGACCTGGAAACATGACTAATGAACAGAGACAGTGTAATTTTAGTGCTAGGAA
TGTCTGCATTCTTTATTCCAGACCCTATTTTGCAACTGGCACCTCTTGAAATTTGTGTGA
AATTGAACAAATTACCGATTTCTGATCACTTTATTGGGTAGCTGAAATAGGTAAATGGGC
GATTTCTTGTACTCCATCGACATTATAGAAGGAATACTAGCAAAATAGCTATGAGTTTGG
TCGACTTGAACAATGGAATGGGCCAAAAATAGGGCGCAAAGTGGGCGAAATCGCTGTGTA
AATATTGCCATTGGGTTAAGTATATTCTACCCTAACTACTTTGTAAATCGGCAAAATCAC
TAATCCGGCACCCTACAGATTCTGATGATGCCAGATTAGTGATGGTTAACCTATATTGAA
GTACTCACACTATGTGCTTAGGCTAAGTAACAATCTGTCTCTTTCAGTGTATATTCCTCT
CTGAAGGAAATATAAAAATTAAAATGTTTATAAAGTGATATAACACATCAGTATTCTTAT
CATATGCATAATTGTGGAATGGCATGCTTGTTATGTGTACATATATGCCATGTAATCAAC
ATGACTCTCAAAAAAAAAAAAAATTGAGCAGTTAAGAGATATATTTTATCATTTATTTAA
GAATTTTTTGTATTGAAATGTGATATTGTGGCCACTTGTGTGATATGGGAGGGACCCAGG
ATATTTCTGCGCATTATACACCAGTTTGCCCATATCCTTGGTGCAACTATATTTTGTAAA
TATCACTATTGGCATTATTGTCACTGCTGTCTTGAATACCACTACAATATGTTTAGGGTA
GGGGTGGTTTTGATAAGGACCTGCCTTGTATGGGCCAGTAGGCCTTCTGCAGTGCTCCTC
CATTCTTATGTTCTTATATTAATATATAATACACATTAGTATTCTTTGCACATAAAGTAA
CCTTTTGACATTATGCCTGCTTTGTTTCTAACAGTTTTTCCTAATGGGACACAGAGCACA
TGTAGATTTTTTACTAGTGATAAATTTAATGCATAAGACTCGATCTGTTCTAGCACGGTG
TATTCAATTTGAATATGCTAGAAATTATTAGCATGTATGTGTTCGGTTCCCCAGCCTGCA
GTATATATACATTGTAGCCAGTTTCCCAGGGCACAGTATACATATACTTTGTGCTCAGTT
TGAGGGTTAATTTAAATGTGATTTACCATTTTATTAAAATTTAATTACACTTTCCATTAT
ATGCAATACTATCTTAATTCTGATAAGACTTTGCACCCATAGTATTTCATCACAATTTCC
GATTATGTAATGTTTCAGATTGTGTAATTGGTACATTCAGCTAAGCAATAGGCACTTCTT
CAAAAAGAAAATTACATAGCCAGAAAGTGGAACCTAATTCCAGTTATATATTCCAAATAC
TTTGGTTGTCATAAAGCTATACATTACTGCATCAGCAAATAAACTTGGGACCACCAATAT
CAAGCATATCTTACAAGTCATTAGTAAGCTGTAGCATCATTTACATTTCAGGGGCTAAAA
CATGCTTCTTCAAAAAATAAATACTATCATAATTTAAATGCTATTTACTATTGTACCAAA
ATAAAAAAAAAAAAAAGAATCTTGCCAAATATATTAATGAACTAGATAGTAATAATATTA
AGTTTCTTGAGCATTTTTAAGAATTTTAATTCTTAAGGTACAAATAATCTATATGCATTA
AAAAATTTAAAGTTTGTTGTACTAGCCCTTATGCCACTAAAAATTTAAAAAGTACAAATA
TTTCCACCCTTACTGTGGTTTCCTCAGAAACCTTTGAATACAAATATGAGCACAATTTGA
AATGACTATCAACAAAAAAATTCTTATGACTGAAAAGTAGTGTTCTCCATGCAAAGCAAT
TTTGCTGCTATTTTAAATGCAAAAATTTTTATCGCTCATTTTTTTGGTCAAACTGTTTAC
CTTTATTACTGACTAGATTTAATGTCTAGCAATCTACATCTGCTACTTAAATGCCTTGTT
CAGAAACATGTCAGTTACACTGTCAGCAGGCAAGCACACCCCTCAGTATTCAAGGAGGGT
AAGGGTCTTAATTTTTTGGTTTATCATAAAATACTTAAATCCATAAATATGCCATAGCAA
ACAAAAAATATTTCTAGATTATTACTGATAACAATGCTGTATGATCAATATGTAATAGGA
ATTAGTAAGCATTGTTAAACACAAGTAGGATACAATAATTTGAAAACAAGCTGCACCAAC
AATATTGTGCAAGGCATGTTGCTGTATTTCAAAATTTCAAATGCTTCAAAGACATTTAGA
CTCCAAACCTGTAGTTCAGACAAACTAAAAATGATAATTGAAGTGAAATGATACTCAGTA
GATAGTATTTGAATCTTTTTTTTTTCTTTCTAAAAAATGTCACTTGAAGAAAAACATGAG
TGAAGATGGAGATTTTTATCTTGATAAGCATTCTTTCAGCTTGGGTTTTTAAGAGTAGCA
TAGCAAATATATGTGGCATTATAGTGGTATCTCATTTTAGCCAACTTTCATATCCTTATG
TTGCCATAACCTGTTCATACAATTATGAAAATTAAGTAATATTAACACGGTACATTTATT
ATTTCTCACTATTTAAACAAACTGATACCTTCAGTATGAGTGGCTACTCAATGATCATAT
TTTAATTGCCAATATTTTAAGGACATTTTAAATATTACTTGCCAAAAAATTGGTTAAATC
TTAGTCAGCATCTATAAACTTGTTGTTTTGCACCAGGCCAATAATATAATGTAATCTTAG
CGAGAGTTGGAACATACCATGTTCATTAATATTATTACAACAGACTCACAGGTTACCCAT
TTGATAAGCTTAATTAAAGATTCTAGGATATTACACCATGCTAAATAGTGTTGAATACAA
TGCTGACTGTTATAGACTGAAGACCCAGTTCCTACCAAACATGGAGAGAAATGATATAAA
TACTGACACAATAGATAAAGATACAAAGGCAGTATAATGTGAGCCTTCAATGATCTTCAC
TGTGAGGATCACATTATAATGCCTTTGTGTCTCTATCCATCCTACCAAAGATGTAATGAT
CATATGTATAATTTAAAAAAATTGTGGTCACTGGCAAATTGAAAGAGAGTATTACAAAGA
GAATTAAAAAGAGACCAATAAGCATTAATTTAGTGATAATGATGTTAAATGATTATAATT
GTAATGTGGGCGCACCTCTGGCAAGACAGTGATGAAGTGAATGATGATAATTTTTTTTTT
GGGGGCCCCCCTGCCTTGGTGGGTTATAGTGCTGGTCTTTGACTCAAGCTTAGTGGCAAA
TGCCAAAACTTATCCTGGCATGTTAAGAATTTTTTTCATATTTTAAAGCAGTGAAGATTT
GCACATTTGTTACTCAAAGTATACACACTAATACAGTATTTGTAGCACCCAATAGCGGGG
TCTTTAAAATGGTTTCTATAAGAAATGGAAAAATCTAATATCTCCAATGGATTTTAATTT
GCTTTTAAATTGATTAAAATATTTAAAAAAATTCAGGATAAGATCTAAAGCATATTTTCA
ATTAAATTAAGGACAATATAATGTATACTGCATATTAAAAAAATACTTTTTTACCTAGTT
TGAATATGAATTTCAGTGTGAGACGTGCATGCCATTCAGTCAGTCTAAAGATGACTGGGT
TTGGCCAGTAACTGGATGGGTGAGCACATGAACACAGCCTCATGCTTGACTATAGGGAAA
AATTACCCATGGGATTCTGATCCCTGACATAATTATATTTATACAGTACCATATCATATG
CTAATCATTTCTTGGAGGGGAAATACCCTAAGTGTTTGACAGACTGTATCCAGTACAGTT
CTTTGTAAGTAATTTAAAATATATATTCATGAATTATTACTAAAAGGAAACAAACAAATC
ATTAACCAATATGGTACCATGAATAACTAAAACTTCTTTTCCACAATAATGCCATATAGT
ACAGTAATACATTATAGCAATTTATGACATAGTTAAAATATCAGTGTAAATTTAAATTCT
TTTAAAGAACAAGAATATTCAAAAGTGTTTAGAGAAGAAAGAATTAAACAGAAAACTTTG
TTTAAGCTGAACTAACCCTTAATAGCTGTGTGACACTAAGTTGTCTCAGGATATGAAGGT
TTACCACATGTGAGCTATATGCCTGTCCAAGAGCTGAACATAATAAATATAATAGTTAAG
TTCTTGAAAGAAAGAGTTCCAAATATGTTAAATTAAACCTTACTTGTAGATCTACTTTCT
TAGTTGATTTGCATCCCAGATGTTTTCATGTATTTTGATTAGCTGCCTCAATGTAAAGAT
TTATTTCATCTTTACTGTGAGGAAATACTAAGTTCCCAAATGTGTACCAAATTATAATAA
TAAAATATGAAGCATTAGCATAAATAATTCCCAAAATAACTGACAGCATTTCTCTCATTT
GTCACTAAAATTTAAAAATATATAACTCTTTATAGATGTATAGGGCTGTGTTTAAAAAAA
AAGACAAAACATATTTAATGATAGTGATAGCATCACCAAGTGCATGGGCAATGCTTAATT
TTCCCTCTGTAAAATAGTAACTAAAGTATCATTCTGGAGTTTTGGCTTCATAATAAAAAG
TTGTTTAATGCCCAAAATATCAGCTGGATAACTCTGCTTATTTAGTACTTAACAATATAT
AATATATATAGTGAGTAATCTTTGAGTACAAATTATAGATCTCTTGCTATGTAGGAAAGT
GCAATGATACTTCATACAGTGGGATGCTTTGAAGTCAATTTTCGTACTAAAGCTCTGTCT
AGGCAATTAAGTAGTTTATTTTAGTGATGTTATTATCCACCATTACTGTCAAGAGCTAGT
GCAAATAATATTTTTACTATAGAGGATATCATCAACACTGTAGTTCCTATTTATATTGTA
GGTGATATTTTTCATAAATATGTCAGATATTTCTTACAAATTAATTATAGAGCAATTTTA
ATGTATGGCATCAGGAAGGAAGCTGTGTGTTTATTTTGTGCAAATGTTTAGACTCAGTTT
TTATATGATTGTAAAAAAGAGCATTTATATATGTAGGATACTCTGGGCACACATGGGACG
GTGCAGACAGCTGTTTGAAACCTCCCACAGTACATATTATTTTAAGGGAGAGAAGTGAAC
CAGTCATGATGGTGGGAATTATATCCTCAAATGAAAGTCTACTCCCACCTTCTGTATTTT
CCATAGTGTGGCTCAGTTATGCACAAATAATGAATGGCAAAGAATAACAATACCATGACT
GGCTGGAAAAATTCACAAGAAAACTCAGAACTTGGAAATGAAAACTAGATTATGTTTCAG
TCCATCCTGGACCATTATGAAATTGATAATAAAAAAAAGAGAAAGCCTAGATATTGGAAG
CTGAAAAGACAGCCAATGTCAGGTCAAATCATGGATGTTTTGAAGATTAGCCTAGCACAA
GCCAGGTCTATTGCACTGCTCCTTTATCTTATATTCAAAACCTAGGCTAAAATTTATGTT
ATGGAAGTTGTGTATGAGGGCCAGTTCAACAAGATGGCATGTACTGTATTACAGAAATGA
TGTAAAGGGTGAAAATAAAGCAAGAGACAGAGAACCACCTCAAGCTGTAAGGATGAATAT
TATATTTGAGCATTCTTGGGAAGAATTCAAAGGTAATTCTAATTTTGGACTTGTTAATAA
AATTCCAGCTTAATGTTTCTAGTGAAATTTTAGCCCCTAGTGAAAGCAATATTGGCAAAA
AGTAAAGGGTTTCAAATATCCTATTTACAGAAGTCCCAAAAGCTATCTGAAACATCCCAC
ATGTGTTTGAAGCCTACACACGCTTTAATACATATGCACAAATAAACAAGTTTTGGACAT
TTTGCTTTTTTATCATTTGAAAATTTATAACTTCAAAATCTTCCTTCATAGAACAATACA
GAATATCACAGACAAGAGAGTCACAATATTTACCTTTGCTTTGACAATGCACAGTAGGTC
TGCCTATAAAACCTACTTTTATACAGATATTTTTATAGAAAGTGTTCAAAGTATTATTGC
ACTTTTCCATCTAATAACAGTTAACTAAATTTTGACCAAAAATATATAACAAATATTAAT
TTATGTTGTATAATAACACCAGCTGAGCATTCTTTGACTATCTTGAGGTGCAAGTGTTTA
TTTTTATTTTTCCATTTGTTAAATGGACACTTACAAGAAACTCATGGTAGAATAAGAATC
TGTCTGGGTGTAGAAATTGATGCAATTTCATTCTTTGTGGTAGGAAGAGGATACAACAAC
AACAACTGCAATGATGAATGCTTTTGGTCTTAATATTAGTATTAATTACATAAAAAGGTA
CAATAATACCATAATATTTACTTTGGTCAACTTTGAAAGCTTGGTTAATACTCTACTATC
ACATTTTTTCAATAAAGTGTAGCAGCTATCAAGATACTTCAAAATGTTGCTACAGCCACA
AATACTCAAATCCTACACCCTTAAATCAAGACATGTCTCAAAACCATCTTTTTTAAATAG
AGTACTATACAGTATTTAAAATTTAATAAAATAACATTTGGAAGTACTGCTGAATTCCAT
AATTTAATTTTCTTTGCTTTTTTGTTTTTATGCTACCCTAGATATTGCTTTTGTTCATAT
AGGACTTTTTTTTTTCTTAAGACTCTTCTTTGTATTGTGTTTTCCATACTTCTTTACCTC
TCTATTTTTTTTATCCAAATGTATCTGTAGTCAGTCTGTACAGTACAACAAGAAGTGAGA
CAGCTTACTCTCTCCTTTCCAAGAAATCATTTTTATGTACATTTTACATTAGAACATATT
TTAACAATTACTTCATAGTAAGTTATAGTCTTTAAAGCTATTTAAGATGCTGTATGACAT
TATTGGTTGGCAGTGCTGGTGAACAGTGTGCACCCGAGGTACAGACTGAATACCACTTGC
AACTAGGGAACGTGTCCCCTCACTGCAGAGAATTTCCTGCCTGCTTCTTTCATTCCTCTT
TTTTAAAATTTAATCATGAAATATTAATATTTTTTCTAGCAAGAATGATGGGATTATCAG
TGAATCTTGAGCACTGTTAAACAATTTTCAACCACCTGATTGCCTGCCAACCCTCCCACC
CTTCTTTTCATATTATTATTCTGTTTTCAAATACCCCATGCTGTATGACCCACATGGGTT
TAGCACTTCTTTTTATAATAATAATTTGAAATACACCATGTTACCAGAAATAAACAAATA
AATATTCAAGAGGGAGGGAGAACACAAATGATGATGGTCTCTAGGCACCATGATGGTAAT
TCTGG
>contig_54
TTGCTGCTGTGGATTTACAACCATATGCACAATTTCTGAGTCAGTATAATGATGAAATTT
TAGTCAGTATAATGATGAAATTTGAAATTATGCTACCCAAAATTATTGCTGGATTACTGA
TGGAACTGGATTAGTGATGGCCGACCTGTACTACTGCAAAACTCAAGTCATTAAATGGAT
CATCAGATTCACTTTCAAAGAGTCCATCTATATGTTCCTGTGTAAGCTGTATTGTATACC
AATGATATACAACTAGTCAAACAGCAACATCATGGAATCTTGGTACAGAGGACATCTCCA
CAACCTACTTGCCTACTCTTGGGTATAACCTATTTCCACTGGGGAATCCTGCCTACTCAT
GGCAATGCCTTCATCTGCTGCACCTCATCTGATGCCAGTATATAAGCACCAGCCTTTCTT
CCTGTGCTTTGTGTTCTTCAAGACTGTTCATCACCTGTTCCTATGCTGAGGAACTGATTA
CCTTGTCTTCTATTGTCTTTTGTATGAATTTCTAGTCTTCAGATTATGTCTATGAATTGT
ATTGATAAAGCCAATGGATGGAGAAACATCTACAAGTTAAAAGATATCTGGATGTTGCAC
ATATGTCTAATTCATCATTATTACATTAGTCAGCAACATTATTATCAACACTAGCAGATC
ATGCTGACACTAAGTCATCAAACAGGGCTACATGCCATCTAAAGCATTTGATATATGTAC
TGCACTTAAGAAATGATCACATCTGAGGAATATATCTTCCTAAATTAATAATCCAGCAGC
CCAGCCAATTCCAGGTTGTTTCAAATTTCCAGCTTTCGCAAGTTCCTCAGGGTCATTTAC
CATCCACCTGTTCCATACGTAGTGGCCCTTCACTTTGAAAGGCTTGTTCAAAGAAACATC
CATGGGCTGGAGTAGAGATGTTACCACAGGTATCGCCACTTCCCTAAAATTCTTTAAATC
TAGATAAAACTTTTTGAAACAAAATGGGCCCTGAACTGGTCCCAATCAAGTAGGGACTTC
AGTAATTCATTTCTGGTTTGGATGACAAAGAATTATCTAATTACAGTATTGTAAGGCTGT
GTTTGGTGTACATAAACCTGTCAAATACCAATGAGTTGGCTGAACAGGTGTCAGCATTAG
CAGTCTTGTGTAGGCTTCGTTAGGCTCCAGTCCAAGATTTTTCTGAAGCAGTAAAAGTCT
TGTTAACAAGGTCCCCAGATTTTGTAAACCATACTTCCACAGAATGTTCTCAACCCAATC
CTTGGGCTGCACAAACACTTGTATTTTTGGAGGAAATGCCTCTTTTGGCACATTTTTCTT
TAAACACTACAGCTGGTTTCAATTTTGTTCCATCAGCCATATAGGCTGAAATCAGGTTAA
ATGTGCTTTCTCAGTTCCAGTAGTTTTGACAAAAATTTTTCACCAATTGTGTGCACTGTA
GTATTTCCTGATATATCAAAAAAATGGGCATTTCATTGTTTTTAATCTGAGAAAATTTTT
TAAATTCCTTCCAATTTCTGATAAAAACATTTAGCACTCTTTTCTGCTCTTCGACATTAA
ACAGAAGGTTCTGGGTGATGTAAGTTCTTGTGCATAGTGAAAGTTTATAGCAAATCATAA
AAGTTACACCATCCTGACAATGCCTGCAATACAATGGCATCAATATTTTGCTCATTCTGG
TGTATTTCAAGGACCTAGGTAAACAAATCGTTTCTTAACTATTCATAGGGATTTACATGA
ATTACAATATCAATATTATTCTTAGCTTTTGGAATTTTCATAAGGCTTTCCTTGTTTTTT
CATCATTCGCTTCGAGATTTTTTCTGTGGTGCCAAATTTAATCATCAGCACAGCTGGAAG
CATTCTCAGCAACACACAACTTGACGATATTGTGCTTCATGTGTCCTTTGATGCTTTCTG
CAGGCACATCAATGTTCAATAAGAATGAAAAAAATATTCTCAAGAGCTTATTGTAATGGT
GAGAGTACCAAAACCAAGGGTGAAGGTGGTGATAACAGTAATCATCATCATTAGTGAAGC
TAATAGTTTGGGCAGCTTAAAAAATAGATTAGACAAATATACAAGTGAAAAAGGTTGAGT
CTGAAAAGTAGCAGCCTAACATGGGCTACCTGCAGTGCTTCTCTATCCTTATGTTCTTAG
TAGTAAAGTATTTCAAAACTTTTATTTAAATAAAATTATAAACATGAATAAAATAATTTT
CATTTACAAAAAGCATTCTGGTAGTCAATCTTGCAGTAATTAGGATTCAGTTGCTCTCAA
ATCTGCTCGGGGCCATCACAACCCTTTAACTCAATAACATGACAGTGATATTAGCCTAAA
TATTTTTTTTCACTATTTTGATAATTTTTCATAATTTTTTAATGGCAATTTGCTCTGATA
TGATGAAAGATATTCTTGCCTTATAGCTGATAATATACAGTGCAATATGGCCCAAAGGTC
AAGGATACTGCCCTGACCAAAAGTCAGACATTCCATTCAAATATTGTTTTGTTACTGTTT
TAACCAACTGGATTCTACTGATATTTCACCATGTATCCCAATTGTCATGGAAGTTTTCCC
AACCAAAATTTACTCTTGGTTGAATGTATATTACATTTGCATTATTAACAATTGCTAGAT
ACTTCATAATATTTTGCTTATAAACTGAAAGATTTTAAATCCTTCTTTACATGTTGAAAG
CCCTAATGAAACTTTCTACTTAAGAGTTAGTGCTGTGTGGTACAAATGTACTTAACAGTG
GTAGTCAAACAATTACAGTGGACCCTCGACTAACGCTATTAATCCGTTCCTGAGAGCTCA
TCGTTAAAGAAAATAATCGTTAGTCAAGTTAATTTTTCCCATAAGAAATAATGGAAATCA
AATTAATCCGTGCAAGACACCCAAAA
>contig_55
GCATGTTTATGAGAAAGAAAAAAGGACACCGGCAATCCTACCATCATGTAAAACAATTAC
AGGCTTTCGTTTTACACTCACTTGGCAGGACGGTAGTACCTCCCTGGGCGGTTGCTGTCT
ACCAACCTACTACCTAGAATTATTACTATTATTATAATTAAAACCAAGCACTAAACCCAA
AAGGGGGAACTTAGTGAGATGAAAATTTGCAATAATCCAAGGGTCATTAAGAAATACTGT
GAGAGAACTCAGGAGCCTGCCAAACAGGGAAGAATGTAAGCACTGAACATGACTGGGCAT
GTAATCCAAGGGAATATTTCATTGTACTACACGCCCAATTAGTCATGAACTCTTACAAAT
ACGTATAGACAAACATCCAACCCACTGGTTACTTCGATGTGTGCTATATTATTTATAAAT
CACAAATACAAAACTGGACAGCAAATTAATGCCAATTCAGCACTTTTAGCTCGTAATTCA
AGCGTGATCAATAAGATCCAGGCGCTGCCTAGTGGGAAATGTCTTACCGATTGTTAGGCA
CTAATTACAAGCAAAGCAGGCAGGGTACACATTGGAAATAAGGTGAAACATGACTTGTAG
CATATACAGTATTATATTCTCAGAGAAGGGGAAGCTATTAGATCCAACAAGCATAGAAAA
GAGTGAAACTATACCTCTTAAATAAATTTAACTGGTTCAGGTATTTGCTAAGAATGACCT
TGCTGACATTGATAGTTTGCAGGCATTGACAGTTTTTTTAATTAAGGTTTTTAAATAATG
TAACTGTTTTTAATAGATATGTTTCTTAGCTACTGGTGCAAATCTCACTAGTTATTTATA
AAAGCTTCAAATATTCACAACTCAGTTACAGTACTTGCAAAATAAAGTGTATACTGGTAT
AGATTAACACTTGATTGGCATAAAATGAGCTTAGTAGTTTTAACTATTTGCCAAGAAATT
TTTGCAGCACTATTTCCTATTGTGAGAAAAAAATCATGTTTGTAGTCAAGTTACTGGAAG
AAATGTTATGTATATATTGTACTGTCAAAATTATTTGTAGTCAGATTTTAAATACAGTAT
ATAGTTCACATGCATATTTTTCTCTGTTGAGCATTACCATGATTACTGTACTATATTCAT
GAAAAGCACTAAATCTGCGAATGTCATCGAGTGCTATACAAGAGATAAAATATGTGGAAA
GGACATCAACAGAGCAGTGATGGTATTTAAGATACTACTGAGTATTTTTTGATGATACAA
TACAGTATATGTATATACATGTATTGAAGCAATTCTTACATTTATGACTAAGAACAGTAG
TTGCTAGCCTCCGGCTAATACTGCACTTCTTATATGCTATGAATGATTTGCCTATTGTAC
AAAATGGGTGGAAAAACCTGCCATTTTACAGGTCAGACCAGTGAGCCAGTGGTAGGCCTT
GGTCAAATGATTGAAAGTGCCACTGATTGGGTTATCTGATGACCAAAGATGCGTGTCGAG
AGAAATATTCCCATTTCTCTCTACAATTATTATAATCAAAAAGAAGCGCTAATTCTCTCT
ACAAACATTTAGTGCTTTCATGAATATAATGATAAAAATGACAAAATACTACCACCACCT
CTGTCTGCCTCCGAGGACTTGGCACTTACGTTGTCATTCAGCCTATTTTAAAACTCAATT
TTTATTTATAATCATTAGAAAACATCAGTTATATTAATTATATTTTTTGGGTAATTACAT
AATTTTCAAGACTTAGGTAAGTAATTATTTAAGATTATTATAAAAATAATAATCAGTAAA
AAGTATAATCCTATAGAATGCTATTTGCTTGAATGTTTTGAGAGAAAATTTTGCGAAAAA
TTCCTATATCTAGTACATTTATGCCTGTGATATACCTGTTTCATTATGAAAGAAATTTAA
TTATTATGATACTGCCAGTCCACAAATTCCTTTACAAGTGAAACTTATGCTTTTTCTTAA
GTAATCTAACTTTTAATATATAAAGGATGTTGCAGCATATAAGTACTCAGTCCTAATTTA
GTGCCTCAGCTGAAGTTTATATTGTATTGAAATTCTCTCAGCTTTAGAGCTGAAGGTTCT
GAAATGATGAAACTTATGCTTTTTCTTAAGT
>contig_56
CAGCATTTTCCGCCGCTAGAGGGCACAGCAGGCGCCCAAGGTTTTAAAAAGAACAGGGGT
AGGCTTAGAGTTCTCACTTGTTCCTGGGCGGGACAGGGCAAGGCGGGCGTTCCTTTTCCT
TTCTGTGTCTCTCTTTCCTGGGAGCCAGTCATTTTGGCCCAGGGTCGTGTCATTAGAGTA
GCAGAGTTGGACGGAGCAAGTGAGAGAGAATAGATCGCCCGCCGTCAGCCACCCATCATG
GAAGACGCGCATTGCTATCCCGTCGAGGACATCCTCCAGAAATTCGGCGTCAATCAAGAG
ACCGGCCTCACCGACCACCAAGTCAAGGATTACCAGGCGAAATATGGCCCCAACGAGTTA
CCGGCTGAGGAGGGCAAGAGTCTGCTACAGCTCATCCTGGAGCAGTTCGACGACTTGTTA
GTTAAAATCCTCCTCCTCGCTGCCATTATTTCCTTCGTCCTGGCGTGTTTCGAGGAAGGT
GAAGAAACGGTCACCGCCTTCGTGGAGCCCTTCGTCATCTTGCTTATCCTGATCGCTAAC
GCCATCGTGGGCGTGTGGCAGGAACGCAATGCCGAATCGGCCATCGAGGCGCTGAAGGAG
TACGAACCCGAGATGGGTAAAGTGGTGCGTGCCAATAAGGCCGGCGTGCAGAAGGTCCGT
GCCCGAGAGATCGTCCCTGGAGACGTAGTAGAGGTCTCCGTTGGAGACAAGATTCCTGCT
GACATTCGTCTTAGCAAGATCTATTCCACGACCCTACGTATTGACCAGTCTATCCTGACT
GGAGAATCAGTTTCTGTCATCAAGCACACCGAACCCATTCCTGACCCCAAAGCTGTCAAC
CAGGACAAGAAGAACATCCTATTCTCGGGCACAAATGTATCTGCTGGCAAAGCTCGGGGT
ATTGTCATTGGTACTGGTCTCGCAACTGCTATTGGTAAGATCCGAACCCAGATGGCTGAG
ACTGAGGAAATCAAAACTCCCCTACAACAGAAGCTTGATGAGTTTGGTGAACAGTTATCC
AAGGTTATCTCTATCATCTGTGTTGCTGTCTGGGCTATCAACATTGGACACTTCAATGAT
CCTGCTCATGGTGGATCATGGATCAAGGGTGCTATTTATTACTTCAAGATTGCTGTTGCC
CTGGCTGTTGCTGCCATTCCTGAAGGTCTCCCCGCTGTCATTACTACTTGTTTGGCTCTT
GGTACTCGCCGTATGGCCAAGAAGAATGCCATTGTCAGATCTCTTCCCTCTGTTGAAACT
CTAGGATGTACTTCTGTCATCTGCTCTGATAAGACTGGTACACTCACCACCAACCAGATG
TCTGTGGCCCGTATGTTCATTTTGGACAAGGTAGAGGGAAATGACTGCTCTCTGCTAGAG
TTTGAGGTTACTGGCTCCACTTATGAACCTATTGGTGATGTTTATTTAAAAGGTTCTAAG
GTGAAGGGCTCTGACTTTGAGGGACTGCAGGAACTGGCCACTATTTCTTTAATGTGTAAT
GATTCTTCTATTGACTATAATGAATTCAAGAATGTCTTTGAGAAAGTTGGTGAAGCAACT
GAGACTGCTCTTATTGTCCTTGGTGAGAAGATCAATCCATACAATATGTCTAAATCTGGT
TTGGATCGCCGCTCTGCTGCTATCATTGCTAAGCACGACATGGAGACAAAATGGAAAAAA
GAATTCACTCTGGAGTTCTCACGTGACAGAAAATCCATGTCTTCATATTGTGTTCCCCTC
AAACCTACACGTTTGGGAACCGGACCTAAGATGTTCTGCAAGGGAGCCCCTGAGGGTGTC
CTTGATCGCTGCACCCATGTCCGGGTTGGCACTCAGAAGGTCCCTCTTACTGCTGGAGTG
AAAGAGAAGATCCTCTCTGTTACACGTGACTATGGCTGTGGTCGCGATACTCTTCGCTGT
CTGGGCCTTGCTACAATTGATAGTCCAATGAAGCCTGAAGATATGGATTTGGGAGAAGCT
AGTAAATTCTATACCTATGAAGTTAATATGACCTTCGTTGGTGTGGTTGGTATGCTTGAT
CCACCACGTAAGGAAGTTCTCGATTCCATTAAAAGATGTCGTGATGCTGGTATCCGTGTT
ATAGTCATTACTGGAGATAACAAAGCAACAGCTGAGGCCATCTGCCGTCGTATTGGTGTT
TTTGGAGAAGATGAAGACACAGTTGGCATGTCTTACTCTGGTCGTGAGTTTGATGAGCTT
TCTCCTCAAGACCAGAGCAGAGCTGTTATGCGTTCCCGCCTCTTCTCTCGAGTGGAGCCC
TTCCACAAGTCAAAGATTGTTGAATATCTTCAAGGAGAGAATGAGATCTCAGCTATGACT
GGTGATGGTGTGAATGATGCTCCAGCTCTGAAGAAGGCTGAAATTGGCATTGCTATGGGT
TCTGGAACAGCTGTGGCCAAGTCTGCCTCTGAAATGGTACTTGCTGATGACAACTTCTCC
TCCATTGTGGCTGCTGTAGAAGAGGGTCGTGCTATTTACAACAACATGAAGCAGTTCATC
CGCTACCTCATTTCCTCCAACATTGGTGAGGTTGTGTCCATCTTCCTCACTGCTGCACTT
GGTCTTCCAGAGGCTCTCATCCCTGTCCAGCTTCTGTGGGTCAACCTGGTAACTGATGGC
TTGCCTGCTACTGCCCTGGGCTTTAATCCCCCAGATCTCGATATCATGGACAAGCCTCCC
CGCAAAGCTGACGAGTCCCTCATTTCTGGCTGGCTCTTCTTCCGCTACATGGCCATTGGT
GGTTATGTGGGAGCAGCCACCGTCTTTGCTGCATCATGGTGGTTCATGTATGATCCTACT
GGCCCTCACTTGAGCTACTACCAAATTTCTCACCATCTGTCTTGCCTCGGTGATCCTGAG
AACTTTGAGGGACTGGACTGCGGCATTTTCAGTCACCCTGCTCCCATGACAATGGCTCTC
TCTGTGCTGGTCACCATTGAAATGCTCAACGCTCTTAACAGCTTGTCTGAGAACCAGTCG
CTGCTGGTGATGCCTCCCTGGGTCAACTTTTGGCTGCTGGCGGCTATGGCCCTCTCCATG
ACCCTCCATTTCATCATCCTCTACATTGATATCCTCAGTACTGTGTTCCAGGTGATGCCA
CTGTCAGTGCCCCAGTGGATTGCTGTCTTGAAGATTTCCTTCCCTGTATTGCTGCTGGAT
GAGACTCTAAAGTTCGTCGCTCGTAATTACACCGACGGTGAGAACCCACTGTTTTCGTGC
CACTGGATTGTGCTAGCCTGGGCTACCTATCTTGTCTATATCAAGATTTATTTCTTTTAA
CCTCAGTCACCACCTTAACATAATGTGCTGTCGGGAATCAGACCCGTGATATTTTGAAAA
CTTTAAAAAGACTTAGTAGAGAGCAAGACAAACATTGTGATTAGACTTGGACAGAATTTT
CTCACTTTGAGGAGGTTTGTTCAAATGAGCCTCTTCATTCAGAGATATTCAACTTTTTAC
AATGTTTTATGTGCTACTTGAGCACTGTTGTGCTCCCGCTCACTGAAAGGTACAAGTGGG
ACTGGAAGACTCAGGGTGTGTGACATGAGTCTTGAAAGTCGGACAAGTGTTGTTGCCCCT
AATTACACCATGTGAATCAGCTATTGTTGCTGCTGTGGCTGCCAGCTGCCACTGCTGTTT
GCTGCTGTTACCACTGCTGTTTGCTTAAGTTGGGGGCAGTGTGAGTGTCGAGTATATTGT
ACATAAAATAGTGCTGAGAGTTGACACAAATATAAGACATTTGACCACCTGTCCCAAGAT
GGTGGCTGAGACTGCCAGACCAAAGCTCCTGCAGAACTGAAGGCAGACAGTTTGTTTAAC
TAGATACCTGCCCATACTCCATTCATGTTAAAGTTTATGATGGCAGATTCATGGAACTGG
GATCAGATATAAAGATTCATCATACATTTTTTTTGACAGGATTGTTGGTTAAATTTACAA
ACTAATGATCAGCATTAATGGGAGTGAATGCATGCTTGTGGGATACATGATTTATCAACA
ACCATAACTAAATTAAAAAACAGTACATTTTTATAAATAATTTTTTGATGAAATTATGAA
ATGGTATTTTTTAGGGTAAATCTAGTGAGACATTTGAAGTAGAAAGTTTTTTAAATTTGT
GCCTTCATTTGATTTGGTGGCATCTGGGCCCTGCCTCTCCACCACCTCCCTTCTCCCAGC
ATGCCATCGTATCCTACCAAGAGCATTTGGATGGTTCACATCTTGTAGATGTACATTAAA
AGTATTCCCTAGTAGTGTGTAGTGTAAGGTCATTGCAGTTTGTAATAACATGTGGATATG
TGCAATGGATAATGTTTTTTTATACATATCTTTTTTGGTGCATTTTGACATTTTCTTTCC
TGATTGGTATCATTCGTTCATTCTTAGAAGTTGACCTTCTGAAATCATGCGTGTTCAGAG
TTATCTAAGAATCTTTGGTATGTGCACATGATCGTTTTTTATCCTGAATGATGTGGCCAG
GAAGTCACAGTTATTGCAAATGTTATTTTTTATTCTGCATATGTATAGTCACAAGATAAC
TATGAGTAATTGCAAAAAAACATTAAAATAAACTATGCCTTCATTACCCATTGCATCTTT
GGAACTTTATTCACAAGAAATCTTTTGAAGACTTTTATTTATGGACTGCGAGGTTGAGGT
GTTTGCATGGCATATTTGTTTCTTTGAGAGATTTTGAGAGATTTTGGAATAAATTCATCC
TAGTTCCTACTTTATTTATTATACCACACATGAAACCATCCCCTCTTTCTGTAGACACTT
ATGGAGCTATATCCTAGTGTTCACTGGGTTGTTTCTTCTTAACTCTACACATGTGCTACT
TACTAATTTTTGGAATCCAAGGAGGTACACAAGACCTCGTAAATAAGTAAGAAATAGAGG
AGTGCTTTGGTGCTTTCATACAGTACAATCAAGCTAGTCTCCTCTTCGACCAGATATGCA
TCAGTATTATCATGTTAATTTTATCTTGTTCATGACCAAATGATAGTATTGTATTAGTGT
CAGTGCCAATCATGCTTTATATTTACAAAGTTTAAAGTTAAATAGAAAAGTTATATATAA
ATTCAGTACCCTTTAGTCTGAAGTGTGTGGTTGTGCTTGCCTAAACTCGACTTGGAAACT
TCATTCCTAAGCATTGCTACTGTATTACCTTAACAACCATTCCCATCATCATTATCCCTG
CCCACCATCACTATTTCCTCTACCTCTGTTGTAAAACTTTCTGGCCATGAATGGAACAAA
GGCTACCATTGATACCTGTGAGCTTTACTACCAACAATCTTTATTATTATCATCATCACC
TACAACTAAGGACATGTCACCACCAAGGACAACCAACATTGGCCCAACCAAGTGAAGAGG
AAGTGCGACTCTTTGTAATCTTAAGCTGTACTTTCCCTCCCTCGACTGGTATTTTCCTGC
TTGTCACCTCCCTCTACCTTTCCATGACCTTTCTGCTATTCTCCCACGACTCACACCAAC
AAAACTGATGTGAGTATTATTTTATGTTTACCTCATTGTACTCATTATCTTTAATTCACT
TTTATTCATAAACTTTTTTTAAGGAAAGAAATCATATTTTTCCCCATTTTTATGGCATTT
ATAATATTATAGAACAACTAGCAAGATATTAAAGTATAACTTACTATGTTTACTCACTGA
ACCTCATAAGTTATACAGTATTATCTTGTCATGTGAGAATCAATTTTTTTCATCCAGTGT
AGCTAGATGTTTTTACTTGAATTAGTTATAAGAAATAGAATTCTTGATTGTTATAACCTT
GTAGTGATCATGAGAGATGTTATCATCTTTGTGTAATCACATACATCAGAGTCATTGTCT
GTACCATTCATAAAAACAGTAATTAAGATTAGTCTGCCATTTATTATAATGTTCATGGGG
ATGTGGCGAACTTGTATAGGTCATACATTAACTGGGGAATGGGAGGTAACTAGCTTTGAT
ACAGAGAAGTGGAGAAGAATCCTTCCTNNNNNNNNNNNNNNNNNNNNNNNNNNNNNNNNN
NNNNNNNNNNNNNNNNNNNNNNNNNNNNNNNNNNNNNNNNNNNNNNNNNNNNNNNNNNNN
NNNNNNNNNNNNNNNNNNNNNNNNNNAAAAAAAAAACAGAAGGGGAATATAGCTCCAATA
CCTTGGACCCTTCAAAAGTGGGTATATTAATGCTAGTGTAAGCATTTTTTCCAAAGCATT
TGAGCTTCCCTTCCCATTCTCAAATTAAACTTGATTGCTTTTCATTCTCCAGTCACTGTA
TGAGCCATATGGGTGTATTGTTTACCCATGAACATGGTAATATTAATCTAATTCCTTGGA
GCTACCTTGCAAGGTGCACTTGAAAACTAATGTTGTTCATTACACTGATATAATTATGGC
AGCTGTTATGGAGGTTTCCATCACTAGTAAAAAACATGTGTTGTCACTCAAACTAACTGT
CATGCAATTCCTGTTTCATGTATTTAACATTTTACTACCAGTTTTTAGAACTCGATCAAT
GGAAAGATGCATGTGAACAAAAGGAATTTTCTTAGTAAAAGTACCATTTAATTGAAACTT
TTGCCATCAGAATATTACTTTTTTTAAATAATGCAGAAAAAGTTGTCTTTAAAATTATCT
TGATGATGATAACTATATTTATGGGTAAAGACATAAGTACACAGAACAAGCCTATTAAGA
TGCATATGAAGTAAACTCTCTAACAAACAAATTGAGGGGCAGTTGGGGGCCTGTAATGGT
GATTGTTGTGGATACACACAAGGTTGTTTTTGCCTTGATCATAACAATACCAGACAGTTC
TGCAACCAATGGAGATTGTGTATTGTTTCTGAATCATTTGACCCAGCGGATTTTGTCCTG
TATTTCTGAAATCCGTTAAACAGAGGTCCATTAAATTAAGGATTATCTGTATTAGTGTAA
TTATTGAGGAGACGTTTTGTTCACAGGAGCTTAATGATAAAGCTCATATGAAGGAAGCTT
CTTCTTTCAAAAAAGAAAAACAAAAAGTTTCTCTTTTTAACTTTAGTAATGTATACAGGA
GAAGGGGTTACTAGCCCCTTGCTCCAATATGAAGGAAACATCTCAAAAAATATCCTAATA
CAGTACTACATGTGTCTTACATACTTGTCAGTATTTAACACAATCTTTCACCTAGAACAA
GCCTTTATTTGGGAAGGTTTTGCTCTAGGTAAAGCTTTTGCAAGACATGATTAAGTTCTA
TTTAGAGAGGAAACTTATGATGACNNNNNNNNNNNNNNNNNNNNNNNNNNNNNNNNNNNN
NNNNNNNTCATCATAAGTTTGCTCTCCCAGGTGTGGGTTATTTGTGATAGGTTCCGGTCG
TGGTATTATGATTTTATTGTTCTCTAATTAGAGCCAAAAAAGTTTCTCAAAAAGAAAGGC
TTGGTCTGCTTGCTTGTGTTATTGTCCATATACATGTCAAAGCTACATCCTCCAGCCAAT
GACTACTCAGTTCAATTTGTGTAGAACTGCAATATACAAGTGACATCAAAATATTTTTAA
CTGAATATTGCTACTATGTATCTTGATCTGAACATTTGTTCACTGTGTCCATACCATTTG
TGCTGTTTCCTTTTTCAACTGTGATGTAAGTTTTGTTAAGAAAAATAATAAACCATTGTT
AAGAAGTGATTGTGAAGAGTTTCTTGTGTGTCTTGTCTTGCCTTGTGATGTGGTGTGTTA
AACCCTGTTTATATTATTAATAGCACAAATATTAATGGCCCATCTACAGCAGCCATGTCC
AGAGTTCTGGCCATTTGTGTAGTGTGGAGTGTAACTAATAATCCTTAGGCCTTACATAGG
ATGTTCCAGGTAAGAACCAGAGTTTCTATTTGTCGTGTTAGCCTATGCATAGTACAAATG
ACCTAGTTACAGGGCTAGATATAAGTGAATTAACCTAGTTGAGTTATGTTAGGCATACAC
GTACTGACTATGCTAAATAGTGTGTATGTTTTAATCTTAAGATTTCATGTTTAATACATT
ATTTTTTCATTACTTTTTTTACAGGGTGATTTACTTTTGTCATCCCAGTGTTGGTAGGTG
GAGATTATCACAGGAAACTCTTTAACATTTTATAAATATGCTTTGTTACAAAACAGTGAA
GAAATATTATTAAATTTAAATTAAACCATAAAGTCTGTTCATCGAAACAGTAGTGAGGAT
TAATAAATGCCAGTGAAAATGTTGTTGAAGTTTGATAAATATCATTAATAATATTTTCTA
AAATTGTAACTCAACAATATATTGTACTAATAATTTTTGATGGCAGAATTTAAAGGTAGT
GGAAAATATAATAAGTGGTGCTTAACAATTAAAAGGTATGGTAAATGAATTTGTGGCCAT
TTACATATAGCATAACACTACCGTAATTATATCCCAGATTTTAAACACGTTATGTAATGG
GAATCAGTTACATATTGAATGTCCAACTATATAACAGAAGCAGTTAAATATTTTTGTAAC
TAAAAGTGAACTGTTTTATGTATTTGCNNATGTAATGGGTGTACTGTACTTTATTACAGT
ATGGTATACATATAAACAGAAGAAGCTATAAAAGAGTAACAAATAGTCAGACAGAAAGGG
CTTAAATGTTTTTTTTCACTTCTCTTGCTCTGGACGGGGGACACATAAATGATCGATGAT
AACTGCACATTTTTTTTAATCATAAGACATTAATAAAAATTCTGAGCTCTCAAAATTTAC
AAATGTAGAAGTTGTGAATATTGGTAAATGTTGTGTAAAAAATACAGAAAGTGATTAAAC
TAAACATCATTAAACTGCACGTTTTTATCTTAACTCTGTTCATAATTAGTAACTCTTAAA
GTTCTGTAGTATTGTAATCCTCAAGAAAAAATAGTCTTTGTTTATGGTTTGTGCATTTCT
CAATTTTTTTTTTTTTGCTTTGTTTTTTGAGAAGTGAAATTTGGAGAATTTGCTAAATAC
TGTAACAGAATTTCATCTATACTGGTGGGAAATGTTTAGATTTATATAAATAGTAAAATT
ATATGGAATCCTATTGGAAAAAGATGGTTTGATAGTTTCCCAATCCCTATATTATTTGTC
CGCCCACTTTGTTGTGATATTAGAGAAACTTTGGATATCAATTCCTTTTTAACGGAAAAT
TGTACAGTACCCTACACAAGTTTTATTTCCATGGTTTTATTTCTTACAGTGCTTCCTAAA
TTTATTGTACCCTTTTGTAAATAATCTGCTTAACTGTTCCCACCACACATTCTCTGCATG
TCTGTTCACTTATCCCATTCCTCCAATAAACCATAAATTTATCATTAATTGCCTGTATAG
TTCTTTTGTATTGTGCTCTAAATTTTTCACAAATTTTAAGTGATACATTTTTTAAAAAAT
TGCATTTAGTTCCATTTAGTTAATATTTTTGATGAATAATTTTTAAAACCAAACAGATTT
TTTACACCTGCCCTCCCATTCTGCCCTTTTTGCCTGCTCGGCTGTGAAGAAACCAACAAG
TGCACAAGGGGCTGCTGCAGCTCCCTCTGATCTACTCACCCTCCATATGCACTTTTCCCT
TATTCCACTGACCGTGTACTCATCCTATCCCTTTGTTCCCTCAGCCTTGGAAGGCAGGAA
ATGAACTGCTCACTCGCAATTGTAGATCTCTCTGGTTGCCGACATGTCCGAGCAGGTCAA
GTAAGAGCAGTCGTCACCTAGAAAAATATTCGCAGCCATCACAGAATCCTCAGGCACCTG
ACTAATGGTGTAGATGTAGATATTTCTTT
>contig_57
GTTCCTCTTGTGTTGTTTCGACGTTGGGAGGGGGGTTGGGAGCAAGTGTTGTCAGGTGGT
AGCGAGCGGCAGGAGCGTCTTCTTGGATGCCGGGAATAGAGTATATATTTCTAGGATAGG
GATTAGGCTTGGTGGTCTAGTACCCGAGGAGGGTGCTCCTGGCGCGGGCCCTGATGTTGG
CATACCTCACACGGTTACTGAGTGATGGGTGCTCCTCAATGGGCTTCCTAGCTCTCAGTT
CACAGTAATCCTTGAAGGCGTTGGTGTTGATGTTGGAGCGAGGAGCCGGGACTTCGGCGT
CAATATCGTAGCGACGCTGGCAGGCGCCTTTCGTAGCCAGAGTCTTCGCCATGTAGTCGA
TGTTGAGTTCGGTGAGGGAGGGAGGCACCAGGAGTTCGCGGTCAGCTGTGTCGGGACGAG
GCTTGAATACATTGACGAAGCGAGCTCGGCTGTTGATCCTTCGCTGTTCACTAGTTCGAG
TACCCAACTCCCCAGCCTTGTTAAGGACGCGAGCGTACACGTCGGAGATCACTTCATCCT
GCAGCAGTGGCTCCCTGGGCTTGGCGGTTACCCTCTCGCGTTTTGGCAAGAGTATGGCTT
GCTTTGGCTTCCTGCAGGTTTTCACTTCATCGTAGTCATCTTCCTCGTCATCCCGAGCAA
TGGAGCTGGGACGAGAATAACTTCTGCGAGCGGCAAGTTGTGCCCTTAACATGTCCAGTT
CAACGTTGGTGTCTGTACTCTGCAGGCGCTCCGTCGTATGAAGGTGCCTCATGTCGTCCA
CGCGGCTGCTCAGCCCATGCACCTCATCGTCTAAGCTGCGCAAGCTTGCGCGCAGTTTGT
TCCTGGCACTGTCCATTTCCGTGAGCTCGTTTACACATTCCATCATATTTTTTAGCTCCT
CATCACGGCGAGTCCTATTCCGGAGGATCGTGTCGTATTCAACGGTGTCAATTTTCCGGG
GGTCATTAGCGGAGGAGGCGTACTGGTCAGCGCGCTGACTGATGTGTCTCATCTGACTGT
AAATATGATCGACAGTGTCTTCGAATTTTTCGTCCAACATCTTCATCTTTTCCCTACGCG
CTGCCAGTTCGTTCTCGTGCTCCATCCTGCTCTGGGCGAGGGTTTTCACAACACTGGCAA
ACTCGGAGGACAAATCGTCGAGATAGCGTGGTCTTGGCGTGAGTTCTCGGTAGTAAACGG
CCTTGACGGGAGTTGGCGGACGGTAGTCTACATAGTCTACATCCTCAAACTCTGCTGCCT
TCTTGTGTAGTTTACGATAGTCTACCACGTACGATTTTTTGACACTTTGAACCCACTTTC
TTGTCATAGACCAGTTGGTGTGTGTTCTTCTCAACACGTTACTCACTCCTATGGCATCGT
TCTGCCTAATCTGCGTACGGATCTTTTCCCCCTTGTCGATATATTTGTCAATATCGCTAT
TCTTGTACCACCTGAAGGGCTTGTCGGCCGCGTGTTTGGTCATGCACCGCTCCTCGATCA
TGGGAAGGTGGACGTCATCTTTGTTGACTGGTTGCCCATCATCTTTCGCATCGAGGTACT
CAATCATGGGCTGATAACTTTGCACTCCAAAACCAAAATTGGTTGCGTAAACGTAACTAG
GAGGTTTCTTCCAAGATCCATATCGCCTCCTTCTAGCCTTACGTTCTTCTTTTTCGATTT
CTTGTAGTTGATCTGAGAGGGTGAGGGGCGCGTCTCCCCCCTCTGTTACCTCAGTAGCTG
GCGGCTCTTCCACGTTATCCACTACGTTATCTCCCATCTTCCCTTCTTTTCCGCTTCCTG
CTAAATTTGGGTTATAACTCTGTCCAATCAGGAGACGAGCTGGGCCGGCTCCCCTTCCCA
AATCTCGGCCTCGGAAGCTGCTTCGTGGACGGAAGTGGAGTGTTTGCGAAGCCCAAGTTG
TGCGGTCCGAGCCGAAGACCTCCCACCGCCCACTAGTGTGTCCTGCGAGCTTATGGTCAG
AGGCCGGAGTGGACACTGGTAGTGGGTGGAGAAGCGTTTTGGCAGGCTGGAGGTGGTGTC
ATGCCTTCCCCACCCCCACCTCAGGTATGTCAAGTGCCAGACCCCGTTGGGGGGTAGTAT
CGCTACCTTCATCCAATCACAGCGTTCTGCTCCCCACCCCCATGTATTATGGGGGTGAGG
ACAAGACCGCAACATCACACCACCTCAAAGTTTGACTAACACTTCTTTCACTCCCACAGT
TATGGATATATTCCCAAATTCTGACTGAAGTTCCCGAATNNATGTAATGTCAAGTGATGC
AGGTGCACGTCCAGGAAAATTCAGTGAGCTTTTCAGTGAGGAAAAGTGATAATCAGAAAG
TTTTCACAGTGCCAGAATGACACTTACCCCACCATCCCTCTGTACTCCCTGCCAATCTAT
CG
>contig_58
TATATGGATTATCAATATTTTAATATTATTCAATTTTTAACTCTGGATCTTATACTTACA
AAATTTATTACACATTAAACACAGTGTACAATCATTCTGTAAGTATAAGATCCAGATTTA
AAAATTGAATAATATTAACATATTGATAATCCATATAGAATAAATGCATGACGCATAAAG
ACTGACTGCAACTCTAGTTAAGAAGGTGAACCTATGCACCCTTACATACTGTAGCAGAGC
AAGAGACGTGGTCAGAACCCAACGACTCTCAAAGCCTCGATTACGCTTGCTACCACATAG
GTCGTGGGCATTATTGAAGGTGATCTACTTGGGGAGTACGGAGCTTCAATATAACCCAGT
TTCCCCTCAAGGTATGGTGTGGGCTTTATTGAGGCTCGGTTCCTCTGGGGCTTGGCCTTA
TACACGGCGGACGATAGTGTGGCGGGCCAGGCGTTGTTGGTAGTGGTGGTGGTGATGTGG
GGCGCGTCGGCCGTCAGTCAAGTCAGTCCGCAGAGGCGTG
>contig_59
TTACATTAAAACCCAAAAATTTTTTTTTTTTTTTTTTTAATTTTTTTTTTTTTATTTTAA
CCTTTATATATTTGATAGCAGACCATTTCATAATATGATAATATACAAATTTGGCAGCAA
ATGTGATCAGAAGAATGGTAAAGAGATCAAGATCATGAAAGTTGTGATTTTTTCTAACAA
ATTGTACTATTAGAAATTTAATGACAATGAAAGTGATTGTATCATAGGGATTCATAGATA
ACAAATTAGCCCCTGAATTACATTTTGGAGACTAATGGAAAATTTACCTAAATTATGAGA
TGCTTGAAATTAATCCTTAAATTCTAAAATGATTAGAAAATGGTCAATTATATGGCTATT
GGTGTTTGTACACTATACAGTAATTATACAAGCTTTATTCTACTATATGCCTGTCCTCAC
CATTACTTAATTCTAGTAAAATGACTAGCAACTTCCGCCATGGGCGTCATTCATACTATA
CATCTCCATCCCTATGCCTTTTCAACTTATGTCTACTGTACAATGAAGAATTTAGAATCC
ACACAGTAATCCCAAACTAATGACCCCATTTTTCTGTTCTGCTACACAAGGAACTGTGTA
GTCTTGCTAACCAAAGTTTCCTATATATCAGTATATAGGAATGGTCTTTACACTCAGAAA
AGTCCTCTTTGAAAATTAAAGAGGTCTACCAGTATTTTTTAATTGAATGGGGTTATGCCA
GAGTTTATATATCCAGATGACTATTGCAGTGTAAAAGTTGTAAAGCCAATTCAGAAAGCC
AATTCAAAAATATCTATGAACCAATTAGATGTAGTTTTTATAGGCAAAGGAGAAGAGCCA
TATTAAGCAGAAAGCAGGATTTTCCAGACATGCCACTGCTGAAGCCCCAAATTGTCGGTA
AAGAAGTCTGGCATCTGGTTTCTGATTATAAGTTTGGCTCTTCTCCTCAGCCAGATCATG
AACAGTACTCATGAAGGAACATTCCGAGGGGGAGACAGGACAGAGGCACAACATAAAGCT
TAAACATGCATAACACTGACCATGTGGATATGCACACACAACTAAAACTGGATGTAAGAA
GGATGTTTAATACAGTGAATATCTAAGAATACCAATCAAAAATAAGATGCAAACACTTAT
TACATATAATGGATTTGATATGTTGTGCCTCCTTCCTATATGAATCAAGTCATGATGTCA
CAGAGAGGAAGCTTTTTTTCTCTCTCTGAGATACCACAAGTTATCTAATACACAATATAC
CACAAGTAAATAGGAAATACATTCATGCTTCAATCATACTCCAAAAAGCTTTCAAGCAAA
ACTTGCACACTAATTACACTCATACAGGTTGTCAAAATTTCATACTTATGTAGGTATAAC
CACACTTTTTATTTCATTTTTAATTTTGTAATTACCACAAGCATTGAGTTTTTCACTTGG
TGACTAAGACAGATGGTACAGTACTCTCAAGGATGTTAGAGCCACAACCTTGGCATGCAG
GATAATACAATGTTGTCAAGTAGAGGGAGGACTTCCAAATTAAAGGGAATTAATTATAAG
AAGGACCAATGACTAAAATAATTAACATGCATTTAAAATTAATTTTTTTTTTAGTTCATT
CTGCCACTCTTCTTAACAACACTGGGATGAATGAGCACACCTACTACTGATGGTTAGTGG
GCTGATGGGTCTACACACTGGTCTAGCCACTTCCCTTAACAGCGATGTGCAGTAGCAAGC
AGGCCCTTGTGTAACATTTCGTATTTTAATTTTGTCAGTTCTCAAGAAAATGGATAAACT
TATGAAAGTATTACATTAAGATCATACTTGCTAGACACATCACATTTATAAATGGGGCCA
GAGAAAGAGCCAGATTAGGTAAATATTTGCAAAAACAAAGCTAAAGCTCTGGCCTCCAAA
GAATTTTTTTTTTTACAAGAGTCCAAATCAAGAGGTCAATATCAGGCAAGTCTCAGCAGG
CTTGTTGAAGTGAGACTTAGGAGCTTTTTATAGGCAAGTCACAATTGGTTTTCAAACCAT
TAGTGTGGATATACAGTCACAATCCGGAAAATAACGTCCATTAACATGAGCCTTTGGGGG
AATGGGAAGGGGAGAGATGAAAGTAGTATATATAGTTTGTATCAAAATAAATACATACTA
TGGAAAGAAATTAAATGCAACAGATTACATGCAACACTGAAGCACATTCTGGATACAATA
AATGGAAAAGATATTGGATGCCATGAAAGAATATTAAAAGAAAACTCAAGGCTCATGCCA
TCTTATGGGTATGTCTCATATCAAGTGGAATTCTTGAAATGGAATTATTAGGGTTAATCT
GCATTTCCAAATAAACAATGGTAACAATTAAGTCTCTTCTGGATACATCTTGGCTCATAA
ATTTGCACATGGGTTGACTACTGTGCACACAATCCTATTTGTCTTATAAAGATCTACATT
ACTGACAACAGTTTGTTGTAATTTTTAAAATGAAAAAAGATTATGCACAAATGACAAAGT
TCTGATATTATGACGAGCCTACATAAATTCTACCCTTGAAAATCAAAACTGATGGCTTAC
TTTCACTGGAGCCATTGAGCATTGTGCTAAAAATTTAGTCTAGATGTTTGAGGAGTAACC
AGATTCAGAAAGAATACTAGAAGTCATGGGTAGGTCAGCTTCTGACAGGGTGTCAACAGA
AGCTGCCAGTTGACGGAGTTGTGCAAGGTCAGTGGAGGCACAGGTATCTATCTCTGATTG
CATCTCATCACGGATCTTGATAAGGACACGGCGCACATCACGAGTTTGTGGAGCCAACCT
TACAGCTTCATTCACATCCTCAAGAGCCTCCTGCAGATGTTTAGCCTCTCGTTTAGCCCG
GGCACGAGCATAAAATGCTTCGTAGGAGTCTTTCTTTATTGCCAGAGCTGCATCTGCTAG
CTGGATAGCCTCTTCTACTTCATTCATTTTTCTTTTGCAGCGGGAGAGATTGAGTGTTAG
GTGTAATCGGAGATGAGTGAAGGTAGCTGTGTGTTCACCCTGATCTCCAGTCGGTAGCTT
GCGAAGGGCATAAGAGAAGCGATGGGCAGCTTCTTTTAAGCGACCCTTGCGACACAATGC
TACTCCATCCTCCTGCAGCTTGTTGAGTAACATTACCAAGATATTTGGCTTTCCTGCAGC
CATTGCCCAAGTGGCAGGGCCCAGCTTGGCACCGCGTCGCAGGAAGCACTGCACGGCTGC
GGCATTGCGGGCACTAATTGCACGGTCAAGGGGTCTCATGCCATTGATATCCACATGCTC
TATTAGTGATCCTCTATCAAGTAGAAACTGTACCACAATGGGATCACCCTGATAGGCAGC
AAGATCAAGTGGTGTACGGCCAGACTTGTCTGCATGATTCAAGTCTGCACTACAGTCAGC
TAGATATTGGACGGCATGAACATGGCCACGTAGGCAAGCCCAGCCCAATGGAGAGAGGCC
TTCTCTGTCTGTTCGAGCTATGGAGGCACCACGTGAGATTAACAATTCCATAAGCCCCAG
ATGTCCTTCAGCAGCAGCTACCATGAGGGGAGTCCGGCCAGCAGCATCTGGGCTCTCTAC
AGCAACACCTTGGCTCAGGAGCAATTTAGCCACCTCGTAGTGACCATTGCGCACAGCACA
GGTGAGCGGTGAAGCACCACGTGAGTTGACTTTGGTTATACATGCTCCAGCCCTAAGTAA
GGCTGCTACCATTGCTGTGTGTCCTGCACCAGCAGCAACTGTGAGAGCTGTTTCTCCAGT
CACATTGTCTTCACCATCAACACTAACTTCTGCCATATCTAAAAGGAACTCTACAACATT
GCTGTGTCCACTGGAAGCAGCAGCAACAAGGGCCTGGTGGGACTGATTCCGCAACAGATC
ATTTGGTCCAGGCCAATCACAGGATAGTAGGTAACCAACCACATTGAGGTGACCGGCAGC
AGCTGCTTGGACCATTGGGGTGTGATTTTGTCGGTCTTTTGATGTGAGTGAAGCTCCAGC
CTGAACCAAGAGTCTCACTACATCACAATGACCTTGTGCAGATACCAGACCCAATGCTGT
TACACCTTCACTATTTGTCTGATTTACATCTGCACCAAACTCGATGAGAAGTGCTACCAT
CTCTGTGTGACCTTGATGAGCACATACTCCTAAGATGGGAGAGTTGTGCAGATGTTCACT
TGGGTAGTCTGGTGAAGCACCCGCAAGGAGCAACAGTCTTGAAACCTTGGTATTAGGACT
GTAGAGATTTCTGGTGCATGCGAGTGCCTGCGATACGTTATGTGAAGACTGTGCAAGCCA
CAGTGCCTGCAGATCACGGGGTGATAGAGGAAGAGCTCGTGCCATGTTTTTGTAGACATG
TGCTTTCAGTATGTGGTGGCCTAATTCTAAAGAAGCTTCGGGATCCAATGGCCACTCAAG
ACGAGACATGCGAAGAGCCAAGTTAGCATGACCAGCTCTTGTGTCGCAAACAAATTTAGC
AGATTCTCCTTCAACACGTCTTGCTAACCATTCACGAAGTGCTGGATGGAACAGCATGTA
TGTGTCATCTAGTCGTTTCACCAAGAAAGAATTAAGTACTTTGAAACAGTTGAGAAATTC
CTCCCAGGACAGGAACTTGTAGAGGAGTCCAGCATTAACAGAATGATAAATTTCTGGGAG
TGTAAGTGGGTTAAGTGATGCTAAAACCACATTCAGAACAGGCTGAACCTTTTCAAAGCT
TCTAACACTGGGGAATCGAAGATTAAACAAGAGAAGAAAAATTTCATTTAGAGACTGTGG
GAGAACCTTAAATGAACCAGATTTCATGACAAGATGGCCTCTTTCTACTAAGTCTAAGAT
GAGCTTGATGTACAACATTGAGCCTTTACTCTGTGAGGCCACATACTGGGTAAAGCGGTG
CTGAGAGGAGCCTCCTTCTATCTTCCCCTGTGTGACTGTAATATTTGATCTTATAGTAGG
AGAATGCATACAACGAAAACCTACGTAATCACAGAGATCACGGGCAGCAAGATCAGCAGC
AGGGTCAGCACGCTGATCTGGATCAAGCGAGATTTGATGGAAAGGCAGAAGGCGTGTCAG
GTCAACTAACTGTGTTCGAACACTAACTACCAATTTGATGAAAGAAGGTAATTTAACAGC
ATGACGGGCAAGGAATGAAGCGAGTGTATCCGCATGGTCTGGACGATGGTACTCAGCCTC
ACATATGCCATCTACCACAATTATGAGTGGATCTGCCCCAACTTTACCTAGGCGTCGAAG
ATTATGGAGGGGCTCTAGGATACCTTTCACCAGTGCTGTTGATGGATCGCTCACACAAGC
CGGCAATGCCAACAGTCCTTGTGTCTGAGGCTCGGCCAATAACAGGTCGCGGTAGGCATG
AAGCTGTGGCGCCTGGCAGAGTTGAGCAGCAATGGAGTGAACAAAGTCAGGAACAAGACA
AGTTACTGAATTTTCAGCTTGGCAGAAATGATAAGCAACAACTCTAGATGCCAACGACTT
GACACCTTCTGGTATCAAACTCATACGGCCATACAATGATCCGCCATTTTTACTGTATGG
CTCTTGATATATAGATTCATCCCTCTTGCGGCCAAAGCAACTGTACTCGACCAGCTGGAG
AATAGCAGCAGTTTTCCCAGCACCTACACTGCCAATAATGATGACACCTCTGTTCGTTGG
GGCCTCAGCAGTAAGGTGGGCTTCAATCTCTCTATAAAGCCAGGCACGGCCAACAAATAG
TGGATCTGGGTCCTGCTGTGGCACTTCAAAGAATAGTGGTCGTAAGCTCAGCTGTGCACC
ACGGTAACTGGCAAATCGCA
>contig_60
AACTGCAACATGCACGAGAATGTTTTATACTGCAAGACCTGCCACGGCCGCAAGTTTGGT
CCTAAGGGCTACGGCTTCGGCGGTGGCGCTGCTGGTCTCAGCATGGACACTGGCTCACAC
CTCGAAAAGAACTAAGTCATCCTTCTGCGCCTCAGTATACAGTCTCGAAATTAAAAAAAA
AAAAACGTATAGCTTTCGACTGGTGGCTGGAGGACTCTAGTACCTGGAATGAACAGTATA
TATTACCCTGGAGACGTTTTAGTAAACACACACACACACAACAATCATTTTTACGTCCAA
CACGTGAAATCAGAGTTAATTTATGCATGTTTCTCTTTGGATCTNNNNNNNNNNNNNNNN
NNNNNNNNNNNNNNNNNNNNNNNNNNNNNNNCACCAGCAAAGGGAAAAAAAAATTGGACT
GGCAACGTTCGAAGCTTTAAATTGTGATCATTGGCTTACTGCTATACAGTAAACGCTGCT
CTCAAGCCTCTGCTACGCGCTTAATGCTTTAAACGCTACTCAACGCTACCAGCGGCTTCG
GACGCACCTACGCCTCTTATTAAACGCTATTTACGCTCTACGCACTTCGAAACGACTCCC
TGTCAGGAGGGCGCTGACGATCAAACACTAAAAGACACTCTGGTGCGGTCAGACCCAGCT
GAAAGAGGCTGACACTTGTTATTGCAAAGCTGGCGTCAGCAGGGGTGATGTCCAGGCTTC
GTAGTTCCTGTCATTTCTGCTGACAGCGAGGGAGGCTGACGCACCAGAGGTGAGTGTCAG
CCGTTCTGGCGACCTCCAAGGGGAGACATCCTAGGGCAGACCTCTCAGGGTAGGCCTCCT
AGGGCAAGGCCTCCTAGGCAAGGCTTCCCAGAAGAGACACACCCGTCCCTAGGAGTACAC
AGCATTAAGTTGCTTCTCGCTCGGCTCACTAACAGTGTGGGTGGTACATAATACTTGATC
TCATATCTACCAGAGCCCTGGCTTACCCCACCATATCTCCGTGGACCCATGACGGCAACA
CCCACGGCTTACTAAGCCCCTGCCTCGTGGACCCACAGTGGGGAAGCCACTGGCTTTAGT
GCAAATCGCCTCTCATCTATTGACATTGGTAAACAGACACAAATTACATTCATTTAGGGT
TTAAAGTCACCCACTACGCTAACTATATTTATTTTATGCTCAGCTTAAAGCTTATATTTT
TTTTGCTATAGTGCTATTTTTTATACGCTCAGTCGACGTTCCTATTGTAACCTCTGGACT
ATTTTTTATAGGAAATATACGCTACAAAGAAATAAAAGTGTGGGTTTCCTTCCAATAATG
ACCAAAATTGTATGTTAAGATATGTTGGAAATGCCTCGGTGAGGTGTTAAGCAGTGCCAA
GCAGGAGAACAGATCTAGCTCTTGGCACGAATAACTTGCATTGTCTAAAATACAAGGGAG
TATACGGGCATCCATCTGCCGAACACCTGTGTTCAGGCACCTGCCTACAACCTTGTCCCG
AACACCATTATGGATGCTACCTAAATCCCAAATAAATGTTCCAGATCGGAAGAGCACACG
TCTGAACTCCAGTCACCTTCAGTGATCTCGTATGCCGTCTTCTGCTTGAAAGGGGGGGGG
GGGGGGGGGGGGGGGGGGGGGGGGGGGGGGGGGGGGGGGGGGGGGGGGG
>contig_61
CTCTGATGATACTTTTCGCTCTCCCCTCAGCCCTTTCTAGTTCAGTCTCTTGCTGCCCTT
TACCCTTTCACCATCCACTACCCCGCTGTTATCCGGAACCTATTACTCATCCATCTCCCT
TTTGCCACCTGATGCCCTCGCTTCCTTCCTGCCCTGCAGCGCTGTATAGTCCTTGTGGCT
TAGCGCTTCTTTTTGATAATAATAATAATAATGTGAAATTGACAAAGTATGGACTCAACA
TGTCACAAGCATGAAGGTATACCCCTCTACAGTATACTGCACTAAACATTCATATTTTAG
TCAGGGCGAGTGCTAAACTAATAGCGGAGGCACTCTCGCTCAGTTTATAGAAGGGAAGGT
TAAACTCTTTGGATCAAGAGCCCTCACCAGCATCTAGACCTTGTTGAAGCTATAATAATG
TAGGGCCTACATGTGTCAAAGTAACATCTGCCTTGGATGAGGTTACAATTTCAAATGCTA
GGACAGAAAAAAAATTTTACAGGATCAATTTTATTAATATACCATGATGAGACAATACAT
GTATAACTCAAGAGTTCTAGGGTAACTATCCTAGTGGATTATACTGCACAGACAATGAAA
ACTTTTACAAATATTAAATAGGGAATGTTTAGCTTCAGGAGGCACATTATACTTTGCACT
ACACACACACTTCATGAAGCTCTGAATAGCTATTAACATCCATGTACAATAAATTATAAA
CCTATCCAGTAAATAAAACAAAATCATAGGTTAAAGCAGGCTGATAAACTATTGACTATA
TGCAATATGGAGAAAGTCTTTCATTCATAATTTAAATATGTGCAGAATTCAGTTACTTTC
AAAGACCTTGGCATACAGGCAGCACTATAAAAGTACAAACAAGGATATTTTCATTCTATT
GGGATTAATGGGGGAAGGGAAAGATTTAATTTTAATCTAATAGTTTTCTCCCTATTGGAA
ATGGATGGCTTAACACATCTGTACTCTGACCCAACCTTACCAATAAATTTCCAAATATGT
ACCAATTTAAAATAGGATTTAGGAATCTGATATGACAGCTTCTTACAACAGTAAATCAGA
TGAGATTTGTTTTGCCACTAGATATATGAAGGTACTTGTACGATTTGCAAAATGTCTGCC
AGTCTTAAATACTGAAAAGTTAAAAATTCCAACATTCATTCACAATTAGCAAACTCAAAG
GTATAGTTCCTCAATCATAAAAAAATACATTAATTTCTTGGTTTGTATTTTCATCCAATA
TATGAATAAAGAAATCCAGTGAACTGAATAAGCCAAGACAAGGTACTGTACTTTCAATCT
GCCTTTATTTTTATGTATATTAACAAGTTTGACCACATGGTCTTTTAAAAAATGTCATCC
AATTTGTAATGCTTCACATACTCCTCACAACAACAGCTGTACTCAGCAGTCTCATTAACA
GGCAACTAAAAAAAAAAAAAAAAAAAAAATGTGGACAAAGTTTACAGATCAAGCCTTTAA
TTATTTGGAAATTTAAATAAGTAGGTATATTTCAAGTTCACAC
>contig_62
GGTTTAGCGCTTAGTTGTGATTGTTATGATGATTCGAACAGCAACTGGAGCGAGGCGGTG
GTGTTGCAGGCGCCCACTGCAAGCACCAGTGGGGTTACAGTGCACTGAGGGGGGTGAGAC
TATAGCAGGTAACCGAGAGAAAGCAGAGATTATGAGGTCCCCCGTCAGCTGAGGCTGATA
ACACTGTCAGGCGAAGGCTTGGAGTGTCCGAGTCTGCTACAGTGTTGCAGACACGTCCAC
CTGTGTGTGTGTGTGGTTTGTGTTGCACACACGTGCACCTGTGTGTGACTGTTGTACACA
TGTGCACCTTGTGTGGGTGGGCGTGTGGTGGTGAAGGCAGCACCACCCTTGCATCAGCAA
CACCTCCTTCATTAACTACTCTTGCTACTGCTGTTCTCTTCAGTATTGCTGTTGCGACGT
CTGGCGTCAGCGTTGAAGCCTTTAGAGCCGTCAGGACCCTTGGGAAACCTGACGACCCCG
TCGGGTAGTTGTAGTGATCCTTGCGACACCCTGGTGGGTCTGGTGACCGGGGGTCGTGAC
CCCACCACTGGAGACGCCGCTGAGGCCGCAGACGCAGCAGCGGCGGCGAGGAGATGCCTC
TGAACCCAGGAGGAGGAGGAGGGTGGAGACCCCAGCTGGAACTCTGTGCAGGACTTGCTC
TTGGGGCGATTCCTGCGAGCCTCGACCACCGCGGACAACTCTTTTAGGTTTGGAGATTGT
GTCTGAGGCAGTGAAAGGCACTTGCGGCGAGGGTACCGCTGGTACTGCTGGCCGCTGTCA
CTCTCCGAAGTCCCGCTGTTGCTGTCCTTGCGGAACTTGCCCACGGTACTGTTCTTGCGG
CTGGCGGGGCCCTTCTGTTGCTGGTTGTTAATCACGCTGTTTTTACGACTGTTCGGCTGT
GAGGTCTTCTGTTGTTGAGTCTTATCTTGCTTCTTCTGTGCCTCGGGCAGGATGGGCACT
ACTTTCATGCCGTCCTCACTGGACATGTCGGTGGCCGCCTTGGCAGCCTCTGGTGTCTCG
AACTCCACCCAGGCGCAGTTAGTGCCAGTGAGTGATGGGTGTTTGGTGGCCAGGGACTTA
AGGTCCTGAGGGATGGCACTGCCCACACGCACCACCCGGATGAAGGCGATCTCCCCGCAC
GAGGAAAACAACTCTGAGACAGACTGTATGCTGGGCTTCTCTAGTGGCAGACTGAGGACC
AGGACTGCGCAGGTCACTGGCACCTCCTCCAGGTCTGGTAGTGGGTCCACTCGACGGATC
TTTGTGCCCACGTCGTTAATTTGGATCTTGGAAGAACACTTGTTGAGGGAATGGGCTACC
ACGCGCCAGTCCTTCGTCAGCTGTTTCACTTTCTTGAAGGAGGACACTAACTTGAGCGAG
ACGTAGCCCTCCTTGTTGCGACGGATATGCTTGAGCAGAAACTTGTCCTTGGCGACATTG
GCGTCGCTGAAGTAGAACTCGACTTGGGCCACGATGCGGGTCATGAGGTCCTCGTCGGGG
ACCACCATGTCGGGCTCCCGCTCGGCCTCGATGCCGGAATCCCGACCACCTTCCTCGCTG
CCGTCAGAAACTACGCTGGAGGACCTCTCCGAGCGAGGCTCCAGCTCAGACCCCTCCTGC
GCCTCCTGACCCTCAGGGTCTGGGCCCTCAGGGGCGGAGTCTGCCTGGATGCCCTCCTCT
TCCTCCATGCTGCCCACACTCTCGCATGAGTCCTGACGCCCCAGCTTGGAGACCAGCTCC
GTCGGGAGGGAGACTTGCGCCGTCAGGCGGTCCTGCCGACCGCCCGTCGGCTTGTCACTC
TCTGCTTCTATCTTAAAGGTAACAACGACACTGTCGGAGACGGCGAGAGAGTCTACGACG
ACAGTGTCTGTGACGACGGTGGTGGAGCCAGTGTCGGCGACCTCAGGCACCTGTGGCAGC
TCCTGTGCCACCACCAGGCACTCCTCCGCTACCGACATGACCGCTCACAGACAAGTATCA
CAGAATTTCAGTATCAAAACAGCGGTGTATATCAGGAGGACTGGGGTCAGTGTGAACAGT
CCTCAGGGCCTATAGACTTTATAGTCTAGAAAACCCTGCGTCTTCACGTGGGACCGCGTG
ATAGCACACTACCGTAGCGGTGTTGTGGTAGCTTTTTCATCAGCTTCGTCGTCAC
>contig_63
GGAGTGGACGAGCAGTTAGATCGCCCAGTGAAGACGAAGACGAGGAGAAAGACAAGAAAA
AAGAAGAAAAGAAAGACGAGAATAAAGACGACAAGGAGAAAGATGAAGAGGAAGAGGAGG
ACAAGAAGTCTGATAAAAAGAGAAGCACAACAACGCTGGTGAGAGGAGACAAAGCGGTGA
ACAAAGGAAGCGGACGAGCTGTCAGGTCACCCAGCGAAGAAAAGGGTGAACAAACCACGG
AAAAGCCAACAGAATCGAAGGAAGAAGAAGAAGAAGAAGAAGGAACCTCTGAGGAGAAGC
CATCAAAGAAAGAGAAAAAGGGAAAGTCTCTGGATAAAGACGAGGAAAAGAGTGAGGAGG
CCGATAGAGAGGCCAGGTCACCGGGCAAAGGCGAGGAAAAGGCAGAACCGGAGGAAGGGG
AGGAGGAGAGCAGCGCGGAGAAAAAGGAATCAGAGGAGGGAGACGAAGAAAGCGACACAG
AGAAAAAGGCAAAGAAAGTATCTAGGGCGACAAGCAAAGACGGTGCAGAGAAGGAAGAAG
ACAG
>contig_64
TTTTTTTTTTCTTTATTTTTTTTTATTAATACATTTCAACAAATCTATATAAATATAGTA
CTTATTGCATTGATACTTGGAAAAAGTATTAAAACTATTATGTATATATCCAAAGCGAAG
CAATATTTTTACAGAAGCCTAGAGAAAATCTATCTTGACTATTACTGAAACTCTGGATAT
AAATTTTTTTTTTTTTTTCCATATGGCTGTATCCCACCAAGGTAGGATTATTATCAAAAC
CAAGCACCAAACCCACGAGGGTAAGGAAGAGTATACTAAAGGTTTAATATGCTTTATCAG
AGACAGCTGTATAGTCCTTGTGGCTTAGCGCTTCTTTTTGATTATAATAATAATAATTTA
TCAGAGACAGGTACAGTTATTAAGCATTGCGAGGAGTGCTAAAGGAAGTATAATCTAAGT
TTGTGTAATAAACTTGTTGCTGTAAAAGAGTCTGTGTCAAAGGTGGGCCACCAGCGAGGA
GGGAAGATAAAGGGTGTACGAGTGGTGATGTACAAGATAAAGACGATCGTGGTTCTGATA
GCTGGTCATGTTTTATAATTTGATTAATTGAAGCAGCAGATAGTTCTATAGCCATATTCC
TCTTAAGTAATAGTTTTATTAGCTGTAATTTCAAATTTTGACCAATATAAATAATGTAAA
CTGATATAAAATTTTATTAATCTTTACTTAAGTAACATTGCCCTTCTAATTTTCAGATTC
TGATACCTGTTCTTAGCAGCATATACCAGTGAGGCTGCCAATGTCTATTACAAACCATTT
TTATACACCAATGTTTAAACTACAGTATACTGCTTCTCATAAATGTATTTTGTATATAAC
TCCTCATAAGACAGCAATTTTAATATATAAAAATATACTCATCTCTTTTGTGCACAATAC
AAAATAAATTTCCATCTTGTTGAGATGGTAGAGGTTGTAACATACCAAGGGCTGGAGCCA
CTTATTGCACTTTTTTTTTTTTTTTTTTTTTAAAACGTGTCACTCAAATTTGTTGTCTTC
TCAATTTATATTTGCAATAATTCTAGGAAAAACTGGGAGAGTGAATAACTAAGACCATAC
TAGTTGCATTATGCAGTAGCATTATATTCATCATTGGCACTGCATGAAATACATCCAATA
TACATTTGGGTTTTGAGTTTTTCTGCTGCCAGAGCCCAGCCCTAGACCAGGCTTGTCTGG
TCAACCAGGCTGTTGCTGCTGGCCCATATATACATTATAGCTTGGTTATTTTTTCTCTCT
CAAAGATTTCAACAGCTGTCCCAGCAGTGCTTCTATCTTCTTGTAAGATGTTGAACAGTC
TGGGACCAAGGATGTTGATATAATGTTATTGTGCCCAAGGCATGCCTACCCATCAATGGG
CTTATTTTACACTTCCTCCCATTTATCACCATTATTTTATGGCAGTGTACAGATTTGGAA
TCAAGCATTCAAGTACTTCCATGTACATATTACCACGCATCTCCTCTGCTCCAGCAAAGA
CATTTATTGGCTTCTTTCAAGCTGTACATGAGTAGTCTTTGTATGTGTTCAAGCTCTGAA
CGGAGACATTGTCATTGAACAAGAGCACAAGTAAATTTAAGTGTCAAATGTGCACAATTT
TATTTTTGAAAGTTCTCATTATCTACCCCTATCATTTTCCTGGCTGTCATGGCATTTACC
TTGTATTTCTGAAAAGCCAGCTGACATAATTACTCCCAGGTCTTCACATATTCCTTTCAT
TCTACTTGATGATCCTCATGGGTTTACATGTATCCCTCTTGAGCTCTTCCCTTTTCTTTT
CTATTACCCAAGCAGCTGGAACATATTACAATTGAATGTCATGTTTTCCACTGCCCACTG
GAAAACCCTGCATATATCTTCCTGCAATTGTTTTTAGGGACTTCTACAGAGGTGACTTCC
TTGCTATTTTGGTGTAATCTGCAAATGATACAAAATCATGACAAGCATTTTTATCTGTAT
GAGCCCTTTATACCCACTTAATGCTGGGTTTTGCTCTGTTTACTATCCTTTGTGTTCTAT
CTCTCAGGAAAGTGAAAATCCACCTCCCCCATTCAGCACTGAAGTGTACACTTGGTGTTG
ATTAAAAACCAATGCCATAACTGATGACTTGGCAAATGTACAATGTTGGTGATACTTTAC
AATCATAATTATTCTCTTCTTCACCTTTAAACAATGTATAACCAGTACAGGTTTAGAGCT
TAAATAGGTACCACTAAACTAGGTAAACATGTTTGAACAAAGTCACAAAACTCAATTTTG
CCTAACCATATTCAGGCCACAAAGAAAAAATAATTGCTCCAAGTTAGGGGAAGGGGGTGG
AGTATACCTCCATATTTGATAAGGGGCAATATAAAAAATGAAAAGGTGTACACTGAACTC
AAAGCTGCTGTCAATTTAAGAGCTATAATTTGCCAAGTTTTAAACTCATTCTTGTATGGT
ACAAGTGCTGTATGACCCCTACAGGTTTAGTGTTTCCTTATAATTGTTACACTCAAAACT
TAAGTGCTAAACCCACAAGGGTCATATAGCTTCCCTATAATTTGTACCATACAGTTTCAA
TAATTCACCAAGAGGCTATTTTAGAGTGGATCAGCAATGTAATATGTCTCTGACTGGTTA
CACTGCATTGTGTAGCTGAAATCCTGCACCTCAAGTTCCACTATTTACAACAGTCCCATC
TTAGCTCGCGAGAGATGCTCACGAGCAATAATGAGACGCTGAATTTGTGCTGTGCCTTCA
TATATCTGGTAGATCTTGGCATCTCGCATTAACTTCTCAACTGGATACTCAGTGTTGAAT
CCATTGCCACCAAATATCTGAACAGCATTAGCAGCAGCTCTGTTAGCAGCATCTCCAGCA
AAACCCTTGGCAATGGATGCAAAGTAGGTGTTGCGGCGACCTTGATCAACCTCCCAGGCT
GCTCTCATCCAAGCCAAGCGGCCCAGCTCAGTTTCCATCGCCATCTCTGCCAGCATGAAT
GAAATAGCCTGATGATTGGCAATTTGAGTTCCAAAGGTCTTCCTTTCCAGTGAATATTTG
GTAGCTTCATCCAGAGCTCGCTGAGACAGCCCCACAGCTCCAGCAGCCACAGGAGGTCGA
GTGTGGTCAAAAGCTCCCATTGCAATCTTGAACCCCTCACCCTCACCCAAGAGAACGTTT
TCCTTGGGAACAACCACATCTTCAAGCGTAAAGCCACTGGTGTTAGCACAACGCTGACCC
ATGTTTATTTCTTTGCGTCCTTTAGTCAAACCGGGGGAGTCGCCATCAACAATGAAACCA
GTAAAAGCTTTAGAAGATGGACAGTTTGGGTCTGAGTTTGTGCGAGCTAGAAGGAAGTAC
CAACTGGCAACTCCGCCATTAGTGATCCACATCTTCTGGCCATTGATGACATATTCATCA
CCTTTTCTCTCAGCTCGAGTTCGAATGCCAGATACATCTGACCCAGCACCAGGCTCTGTT
ACACCATATGCACATATGAGAGGTTCTTCTGTCAAACGTCCCAGGTACTTTTTCTTCTGA
TCTGCATTGCCCGCAAGGATCACGGGCATTTGCCCTAAATTGTTGGCTTCCATTGCAGTT
TGTATTCCAGAGCAGGCATAAGCAATCTCCTCAGTGATGAGGCAACCATCAAATGTTCCT
AATCCCATGCCACCAACATCAACAGGGATGTGTGGATTCATAAGACCCAACTCCCATGAC
TGTTTAATTATTTCCCAAGGGTATTCCATGGTGCGGTCATGCTCTGCTGCTTTTGGAAGA
ATTTCTTCACGGGCAAACTTCCGCGCCAACTGTTGCATCTCCTTTTGTTCATCAGTCAAG
TCAAAACAGATGCCGCTCTTGACAGATGCCGCAGCCTTTGTCGCAGAGGGATGTGGAACA
GTACTCTGCAGTCGTGCACATGATCGTACTAGTGAGCCAGCTTGCAATAACTGACGTAGA
GGAGCCATGGCGCAGCTGCC
>contig_65
ACGCCACGGGACGGCCATCTTGTGAGAGTGAGGGGAGGGTCTGCCTTGTATTCCTTCTCT
ATCTGCGTTATTTGCTGTTCCCTGGAGAGAGAGAGAGCTTAGTTCTAAGGAAGGTCTGCA
GTTAGAAGATGTCCACGATGAATCCCGAATATGACTATCTGTTCAAACTCCTCCTCATTG
GTGACAGTGGTGTTGGAAAGTCCTGCCTTCTCTTAAGATTTGCCGATGACACTTATACAG
AATCCTATATCAGTACCATAGGTGTAGATTTTAAAATTCGTACCATTGAGTTAGACGGAA
AAACAATCAAACTTCAGATCTGGGACACAGCAGGACAGGAACGCTTCCGAACCATCACTT
CTTCATATTATCGGGGAGCTCATGGCATCATCGTTGTTTATGATACCACAGATCAAGAAT
CCTTTAATAATGTTAAGCAATGGCTTCAAGAGATAGATAGATATGCTTGTGAAAATGTCA
ACAAACTCTTGGTGGGCAACAAATGTGATCTCACCCACAAGAAAGTAGTTGATTTTCAGA
CAGCCAAGGAATATGCAGATTCTTTAGGAATCCCCTTTCTTGAAACTTCTGCCAAGAATG
CGACTAATGTTGAACAGGCTTTCATGACCATGGCTGCTGAGATTAAAAACCGAATGGGAC
CTCCTTCTGGAACTGCTGGGGCTGCACAAGGAGTTAAGATTAATCCCAGTGCTCCAGTGG
AGGCAGCAGCAGGTGGTGGGTGCTGTTGAACACCGTTCTAGGCTTACATCAAAACATGGC
AAATCCAGGACACTGGGACACCAGTGGGATTCTTGCAGCAACTTTTTAACCATCAGTGTT
GCTCAGACCTAGAGCTGGTTGATGTTTGTTTTCAAAGCACTGTTTTGGTGCCCTGGATTT
TATTTGCCTGGTGTCTAGATCACTGCATGGTGCCGATGAGAAGCTGGAATCCGGGCATCA
CCTGGGTGATTAAAAGACTTGACAAATTATTAATGGGAGAGTTTTCATTTTATTTCTTTG
CTCAAAAGCTACATCTAGAGCAATTTGATAAACTGGGGACAAAGTTCTTACTTTTCACCC
TAAACTGGGTAAGGTGGCTTGTAACATTTTGCCATACTTGCCTCTTAAATTGTGTGCAAG
ATGTGAAGCTAAAAATCTGTGATCTGTTAATCTCCTGAATAAACTGACAACAGGAATGGC
AGTCTGTTGTTAACAAGGACTCTTCTGCTTCTCTACTATAATTTGAAGACTACTATTTCT
GTACATATGAGTTGTGTCCTTAGAACAGAAGCAGGTATTAAATTTGTCTTGTAACTGATG
TGCAGACACCAAAACTCATTCTAATATTACCAATAGTTCACTAGTGGAAGCGGGTGGATA
GCAAGGTTGATATTTGTGCTGAAATTAATTCATTTTATTTATGGTAGGCACTAGGGTGAT
TGAGTTTGTACCTAATTTGTCTGAATACTTGTGTGATGCTATTGACCAACTTCCACAGCG
CTCATATATTTTATTGAATGTTATTGATTATATATATATTGGGCGAGTTAAAACTTTTGT
AAGTTTTCATAATGTTATATTCTGGTATCTAAAAGATTTACCAATTAGGACTGGGATCAG
TGAAGCTTTATTAGGAATTGCGCTGCTGTACCAGTGGAAGTTTCTAATTGACTTGCATTT
AGGCAACACTTCTACCCATTCTGTTATAGCTAGGCCTTTTCCCACAAGCATGTTAGGATA
TACACAGCACATCTGATTTGTACTATGAGAGGAAATGTTTACAAGCTTCAAGACAGTGGT
TCTATCTATTATTTACATTATTTTTTGGGCGTTCCTTGTCCAACTAATGTATACACTGCC
CTAATGTGTAGTACAGCTATTTACCTGGAGTAGACCAACTTAAATGCTCTTTAGAAGTGT
ATGATTAATTATCCACTAATTATATTCACTTCTGTGGCTTAGTGTCATTTTAAAATTGCT
AAAGGTAATTTTATTGAATAATCCCATAGTAGGGCTGTGTAAACATTACATGGACAAACA
TTGAAAGGTAGATGTCCATTCCATCTCTTTTCTATTGATCAAATCTGAACCTTGTAAATG
AATGAATGTTTCACAGTAAACTGTGTAAAGACCCTTGATTGTTTCTGCTTAAGTTTCCTC
CATTGGTAATATACATTTAAAGTGATGATTATTTTTAATAACTAGTAAAGGAAATGCCCT
TTTACTCGAAGCAGCATTTATTTTCTTAGAACTCTCTGGCCCTCTTCCATTGAGGTTGCA
ATAACCCAATCACTGTCTTACCACTAGGGTGCCAACATAACAGTTCTCATGACCCTCCAA
TCTGCAATATCTTCACCCCTTCCTTCAGTGCAGGCACTGTATTTGCCACCTCAGGACTAG
TCTGGCTAATAGGTTTCCTTGAACCCCTTAGTAAATTACCTTGCTCACATTCCCACAGCA
CATCAAATAATATAACCACTTTCCTCCACTCAATTCTGTCAAACATGTTCACACAAGCCT
GCTGGATGTCCAATCCCCTGACACTGAAAACCTTTACCCCTGTCCCTCCAACCTTTCCTT
GGACAAACCTTACCCCTTTATCCCTCTACCTAAGATCTGAATGCCTTCCTAATCCTATTT
TTATCCATTAATTTGCTGTACGATACTTGTGGGATTAGCGCTAAGTTTTGATTATAATAA
TTCTCCATTAATTTAACAACCTCATAAATGTTAGAAATCCATGGTGACATCACACATCCT
TGACTAAGGCCTTTTACTGGAAAATAACCATCCCCTCTCTTATGTACCCTAACCTGCAAA
TCACCTTCCATCCACATTAAAGCTCTTTTACACCTATTCCATTGCAATATCCACCACATT
GCTCTCTTGTCCACCTTATTGTATGCCTTCTCTAAATAAAAACTCGCCTAAATGCTCACT
TAATATTGCAAAATATCTTCATTTTTTTATATCCCACCCTTATTTTAATCCACATAATTC
TTGGATTTGTACACTTGTACTCATTTTCTTTCCATAATTTAATATTATTGCTGCTATTCT
GATATGCCTGGCCTAATCCCATATACATCTCCCCTCCCCACTGAGCTTCTACCTCTTAAT
TTTTGCTTAGAGCTGGACATCTAGCTTCTTTTCATAATTCATATTCCATTCATTCTCCAC
ATCCATGCTACACCCATGTACATTGAAACAAATTGCCTTGAAAATATTCCGCTATTGTAA
TTAAGATAAAATTAAATTCTGACATGTCAAAAGTGCTGAATGACTCTACAGGTTAGTTAT
TTGTAAGTTTGAAAGCTTTCTAAGAAATATACAGGATAAAATTAATATACAACTGTTTAA
TTCTTGACAGTAACACAAACGAAGTAGGTTGAAATGTGTGCATTCTGTAATTTACACTGG
GGCAATTTTAAGTTAGACTTGATTGAGTATTAATAGACTAAAAAGTTTTAATAAATTTTA
TGATTACAACTTGTGTCAAAACATTTATGTTAACTATTAATGATGTCTCCAGAGAGCTGT
CATGAAGCTTAACAATGCAAAAGTATACTCTTGAATATTGATTAATACACAAGTTAGCTT
TGGGCATGCCTTCAAGCATTCAGAATTTTTTGAATATCTGCTATGCTTGTTTTTTCTCCT
CAAGGAAGGTTCCATGATCCTGGCAAAGAATTCTTGATTCAAGAAATTGGAATTTTCCTT
CACTTGGATCAAACCCAATTGTCTAACATTCCCCCAGGTGCTCTGTGACCCCTATGGGTA
TGATACTCTCCTATAAATATAATGAAAATGCTGGATTTGTTCAAACAAAACTGGCCTTCA
TGGGTTTTTTTAAATTTCTTGGTGTATTGCTTCTCATATCAAGCCTACCCCCTTCAATGA
AGGTTCCTTGATGCTGGTGAGGGGCTCCAGTTCCCTGGAGTTCTTCCCCCTCCCCACAGG
TGCTGTGTAATCCCTATGGGTTTAGCACTCCCCCATGATTATAATATCAAGCCTACCTCT
CAAGGAAGATGCCTCAATGCAGGTGAGGGGGCTCCATTCATTCTTCAGAGGGTTCTTAAT
CTAAGAAATTGGACCTGTTCCTTTCCTTGGATCAAACCTACTTTCCTCCCAATCCTCCAG
GTTTAGTGCACTTGAACTTTATTATACTCCAGTAATATATTAAGCCTCATTGGGTGTCAG
AGTATCAATGATGACTAAAAGATGAAGTGAAAAATTTAATAAACCACAAGATGTGTTAAT
GAATTAAGTGGTTAAAAAAGTTCTCCTGTGTTAGCAATAGAATTATTTGCAAGGTTGAGC
AAGGTTGTTAATGCTAGATTTGTAAGAGGTATAGAGCNNTTGGGGAGGTATTGTATAAGC
TATTCAATCCCTCAAGGAAGATGCCTCGTTCCAAGACTACTTACGCTCCACTCCTAAGGG
GAGGTGCCGTGATGACTGTAATGGGCTCTTGATCCAAGGCATTTCACTTCCTTGGGTCAA
ACTTTAATGCTTACTATTCCCCAGGGGTTATATAATTTCTAGCTGTACGACCCATATGGA
TTTAGTGATTCC
>contig_66
TTTTTTTTTTTTTTTTTTTTTTTTTTTTTTTTTTTTTTTTTTTTTTTTTTTTTTTTTTTT
TTGATGCTGAATATTTATATTTGGAAGCTTGAGAACATGTCATTTTTTATATGTTCTGTT
TCTTGACTGACATCCTAAGCGCAGCACAGAATGAGCATTAGTGCCTGACCAGAGTGTCCA
ATACTGACAACATTCATAAAGAGCAGAATTTTCAACAAGTTTGTGACTTGCAGATATCAT
CCTCAATTTGTTCTAGAAACAAAAAATGAAGAATATCTGCTTATACTAATATTCTCCACA
AGATCATATATTTATGATATTTCCCCTCAGTTTTATTTACTTCTTTGATGAATTTGGCCA
GTTTATGGTAACCTCTGTGTGCTTGGCTTTCTTTGTACATGTGATTCATAAAAAATGGGA
TATAATGTAGTTTACATGACACCTACAAAATGTGCTAGATGGGATATTTCATCTTGTGAC
TCATTAGATATAAGAACATCTTTTACCACAGAAACTTTCCCTCCGAGGATGAAGTATAAA
AGCATGGATAAACCTCATGGGAAATAAGTTCTTCTATAATGCCTGAAGTTCATCAGTCTA
TTTTAAAATGATGTGAACAAGAACTACAATAGTAACACGATCTTGTATCAAACAAGCATA
AATATTTACGAATAAGTTTCAAATATATACTACTGAATAATGGCAGTATATAACTCCGTC
TTTATACACAGTCTTGGTGACCACACGTCATTTTATTTACATAGTTTTCCGACTGTATTT
ATCTGTACATGACTTTTACGAGAGGTCGGGTGAGATTGGCTGGAAAACCAGACAGGTGAC
TAGGATGTCTTTGTCAAGTTCTGCCAAGCCAAGAGTGTCAGGGAATTTGGCAGCTTCTGT
ATATACATTTCACTTCTCCCTATGATGACAAAATTGAGCTTGACACAGCACTGACACAAG
ACTTTCATAGCAGTTTCCACGTGTTGTAAAGGAAGTTGCTACTAAATGACACTATGTTGA
CTTTCAAGCAGCTGGTACATGACATCTGAGAAGCATCTGTGCTACTTATTAAACACTCAT
CTCTTGGAAGAAGTCTCAATACCCTCTTTCCTATTATGTCTTACATGAAATTAAGATCAA
TGTTGTATTGGATATTATTAATGAGGCAATGCAACCAATATGCTAAAAAAACAGAGGAGA
GTAATAACATTAAACATTAGAAAGGAAACAAGCAGATACAATAATGATAATCTTTTTGTG
TTGGTTTTATCACAGACAAAAAACAGGTACGGCAACATATTGGCTACACCACTCATATAT
GTGTAAAATATATTTATAATTTGGAAATGTTACTTAAAAAATCATTTTATGTAAATTGCT
CTATATAATATCAAAGATTTATGTTTGCTTCTATATAAACTGGCACCAAGTTAAAATGTT
GAAATAGTTACAATGATTATTAACATAATAAAAATAGAATCATTGTACAATTTTGTCAAA
AACTTGCTAATGGCATTACATTTTTATACTGATGAAACAAGGTGTAACATAGAATTGTTA
CAGTATTTGATGTGCACAACTTACAATGCATGACATAACTTGTTAAAAAATTTTAACAGT
AACTTGAACATTAGTCCATCCACAACCCTTACAGTTAAGCTCAGGGATGACTTAGCCATG
TGATTGTGTTACTTTCTCAATGCTAGTAAAGACTAATATTTTACTTAGAATCAAAATATA
TGTATATAAAATACATTTTACTTTAATAAGGCAAATAATACTATCTTTAAAATTTAGTGT
AGGATGTAATTATGTTTTTTTCTATGCATAAAACTGGTGACAGGTCAAGTTATGTCTTGA
AATGTCTGAAATGCCATACCTTATAGTTGTGAAGATAGTAAATTTACAATTATGGAAAAG
AAGAAGTCAGTTTAATTCTGTTACCATAGCAACACAGTTACACAGTAGTGTATCAAGAAT
CAACCTCTAAACTTATGCTTTTATCAGGCAAAAAAAATGAATTAAAACATAATATGCACA
GTTGTAGCCATAAAGTTAATTATTAATGAAGAAAATATATTTAATAACTCAAGGGATACA
CTTCAAGAAATAAAAATATACGAGATAGCAATGTTTCCACAATAAAAAAAAAAAGAATTT
CACTTAACTATTTAACTGACTTGTACAACCAACATCTCATTTCTGCATACATACTGTACT
CTCTCATGTTATATAATAACATCTGAGAAAATTAATAAGTAAAACAATCACAGGTTCTAC
ATCATTTGTGCAACACATTAAGAAAATCAACCTGTAATCATCCTAAACAACTATAACAAT
CTTGGTTATACCAATTCTACAATCACTTTAGCATCATATTTGGCAAGCAAACATTACCAT
TGCATCTTGACATATGCATTACACCAATATAAAATGCATGCCACCTGGGAATTTGAGGCC
ATTAAAATCTTGACCATTCAAGTAGTTACATTTATCTTCCCTATGTACATGTCCAAGTGA
ATCATAATTTTCCTTTGATTATTCTTATAGCTACAGTACTTCAAGAGAAACAATTCACAG
ATACACACATCACAAACCTCTTTTCATACACTCAGTTCCCTGAGGAAGCAGATCCAGCAA
TATATTGCCTTCAGCAGAATACTCAACCATTTCTCTGCATAAATGGCTTTAATTCCAGAG
TAAAAAAAAAAAACAAGCTTTAGTTAGAATCAACACTGTTAGCACACATGAAAATGAAAC
TGCTTGACAATGGGAGATTATAAACTAATTACCTCATTAATATATGATTACCCAGGGAAG
ATAAAATTTATGGCTTACTAATAGGATAAGAGTCCAATGTGATAACAAAAGTACTAAATT
GTACAACATGAAAAAAATTAAAGACAACTATGATTTTTGAAAATGAAAGATGTAATGAAC
TTCATTTTATAGTGTACAGTTATTTTAAAGAATATACAGTATATAATTATATCTAAGATG
GTGGATGAAACTCTGTAGTGCCAGTGATGGCAGAAATGGTGTCGTAGAATGCTGTGATGA
AGCCCAGAAGAAGAATACACAGTGGCACGATACTCAACGCCACAGCCTGTTGGTGTGACT
TGTGGTGGGGCCGAGGCAGCAACAACCTCTTCCCATGGGCCTTCTAAGGGCCTCTGCAGG
GCTTACATTGGCTAATATCACAAGGCTTCTGGGACTGGCTCAGGCTAACTTTCTCTGTTG
CACTCAGGGCTTGTATTTAATTCTCTTGGCTATTAGATTTTTTACACTAGGACTTACTTC
TTTTTTTTTTTTAAATAGCTATATATACATACTGAATTTATATTACATAGATACAAGATT
AGAAGAGAATATGCAATATTATAGTTAATATATACTAGTTTTGTTAACGTTAATCAATAT
CAAGGGAAACTGTACAATCTACATACTGTACATTTGATAATTATATCCTACACATCACTA
ACAAAAAATGGCACAATAATCACATATGTTGCTGGAAAATGACTTTTCAATAACTCTAAT
TATTCTGTTGCTTTTGCACATTGTATAAATACAAGTTTCTTTACAACAAGCTTTTTGTGC
ATATACATAAACACTAGGCAAAAATGGGTGTATCAAAGCTTTGCTTATTTTTTCCTACAA
AAGGCTTTGAAGAAAATCAGAGAAAAGAAGTAGAGCCACCCCCATAACTAGCAAGACCCA
CGTTGGGATCGTCATCCCATTTTGTACAGCCAGTTGCTGAAAATCTTCATTCACTATGCT
AAGTTTGTTTTGTAGTTTATCTCGCTCTTCCCTCACTAAAGCCAACTCTTCCTGAAGATT
TTCCAATTTGTTGGACAACAGTGATCCATCCTTTAAAACAGGAGTTATTAATCCATCCAT
CATATCTTGATGAGTATCATTCAAACTGCCATTTGTTTTTCTCTTTTCAGTATCTAGTGT
ATACTGAAGGATGCGTTCTCTCTCTTGCAAAGATGCACATTCTTTCTGAGTTTGTGACAG
CTCTTCTTTTAATTTTTTCAGAGTATTTTTAAGCTCACTAAGTTCCACTTCTTTGGTTAC
AAATGAATGACTGATTTCTGGTATATCTGTGACATTAGTCTGACTTCCAGAGTTGTCTGG
TATACTGCAAATTTGTGTTTTTGAGGTAGATGTAGAATTTTCATCTATAATTGTACTGGC
AGTTCTCTCCTCAGCAGATCCTCCACATACTGCTACAGTGGTATCACATTCACCAAGTGT
CTCCTTGTTTGAAACTTCATTACTACCACTGGGGATACAAGGTGGAGGAGGAAGAATAAG
AGGTGTTGTTGGAGAGGCCTGGTTGAATTGTAACCGCTCCTCAAGCCCAACTATCCGTCT
CTTTAGAGATTCAGCTTCCTGTACACTAAGGCTTGCTAATTCTTCAGCCTCACTTAGTTT
CTCTCTAAGTAACCGAGTTTCTTCCTGGGCAGCCTGAACCTTCTGCTGCTCATCCCTTAG
TCTGACTGTGAGGTTTGACAGCTGTGTCTGCACCTCTTTAGATGAATCTTCAAGACGGCT
TACTTGACTCTGTAGTGATCCCACCGTCTTCACCTTTTCAGTCATTAAGGCTTCACTAGC
AGCTAGCTGTTGTCGAAGGTTGGAAGCCTCATGAGATGCTGTTATGGCTGCTGTAGATGC
CTGAGCCAAATCTTCACGAATTCGAGCCACTTCCTTTTCTGAAGTTTCTTGTGCTTTTCG
ACTTGTTTCTAAAAGCTCTTGAAGTCTTAAGATGTCAGTGCGTAATATTGATTCTTGGGC
TACCTCCACTTCCTTCTCCTCATCTTTATCCTCTAAAGTGCCATTAACATTAGAGTCCTT
GCATTCCTTGGTTGAGATGATAGTAAGAGTGGTGTCTGCATCAATTGTGTCATCTAGGTC
ATTTGTCCTTTCTTCATCTTTGGCATCATCTTCATTTAAATTGTCTTTACTTTTGAGGCA
ATCCTTCTTTTTCCTAACTAAAGTGTTGTCATCGTAGATGTCATCATATATTACAGGAAT
TTCAGATACCACCTGGTACTCTCTTAGACGATCCTCCAGGGTTGCAATCTGAGCTTGTAA
GTGTTCCATCAATGCTGTGCTGGCTGCACTTTTAGCTTTGTTATCGGCAAGTTCCTNNTG
TTTGAGCTGAGAAACATTGGCCTCAGCTTGCCTGAGTTCATCCTGAGCAGTTTGAAGGCG
ATCTTTGAGAGTATGGATCTCTCTCTGTGTAGTTTCGAGGGCTTGTTTGAAATCAGAAGG
TTCTATACTTAACATGTCAAAACCTGAGGAATCTTTTACTGGTTTTATAAGTCCACTAAT
TTCACCATTTTTAATATTTTCATATTTAGCCTTCATGGCACTTAATTGCTCTTTGGTAAA
GTCACTTTCTGCTGTTATACTTTCTATTCTAGCCATCAATTTATTTTCTTCACTAGATTT
CTCTAACAATTTACTTTGTAGTTCCTTTTTCTCCTGTTCATAGTTTTCTTCTGCATCCTT
TAATTGATCCTCAGCATTCTTTAATTTTTCTGTTAGCTGTGCAACTTGTTCACTTTGAAC
AGACTGCTTCTCTAACAATTCAACAAGCTCCTTTTGAGTAGTTTCACAAACTTCCTTTAT
ATGAGCTAATTCATCTTCTGAAGTGTTTAATGTTCTTTCTAAATCTGCTAGTTTTGTGAC
AGCATCTAACTTTTCCTGTAGAACTCGTCTCAAGGATTCTTTGGCAGTGGTTTCATACTG
ACCCTTCTCATCCAGTAGTCTCCTCATTTCCTCTCGAACACTGTCTTCAGGGTAATTCTT
GGCATATGTAGAAAGTTGAGCCTCAAGAGTTTCAAGTCGCTGAAGTAATCGATCTTCATC
AATCATTGCTTTCCAACTATGAGTAGCTGCTTCCTGAGTAGATGAAACCAGACGTTGTAA
AGTAGCCAATTTGGTTTCAATTTGTTGTTCACGATGCTGAGCTTCCTGCAGGTACGTCCG
TAGCTGATATAATTCCTGAGCAGTCACACTTGTCACTGCCCCACCTACTGCTGTTGATGG
GCTGGCTTTTGCTTCTTGGCCATCAGGCATATATAACTTCAAAGTTGCAACTATACAGCC
ATGTGTCACTTTTTTTGAGTTCTCCATGACATCAACACCAAACTGTACAATATCCCCCGA
ACAGACCTCTCTCGGTGCTGACTCTTCAGAGCCTTTGCTGAGGCGCTGGTTATTAACGAA
AGTGCCATTGCTGCTCTTGGTATCTTGGAGATAGAACTTTCCATTCTCATACCACAAAAG
AGCATGGTTCCTGGAGAGCACTTTACAGTCAAAGATGGCATTGCTGGTTGCTGGTCTGGC
CCGAGCCACAGATCGTCCAATTTTCACTGACTGGTCGAGGACCAACGTTCTCTCAGGGAA
TGGGTGGGAATTGGGCCGACACTGCAGTATTGCTCGTGCCATCATTTTGGATTCAGTGAC
AGGGGGGCCACCCACAGTGGGGGGGACCAGTGTGCGAACACCAACAATGTTCACCATCAA
CCCTAAGCCGCAGGCCGAACAATGACTTGTCCCTGGGGCCTAGTCAGTTTGCACTAGGCC
TCCTTTCCTTTACAGCACTGGTACGTCAGCTGACGTATGTATGAGCACTTAGTCATATTA
GCAAGATTTTGTTCCTTTTGTCACGTAACTGGGTTTCAAAATGTTAAAATCTGCACTATA
AAAAGCATTCAAGTTACTTCATTGCAAGTATCACTTAATTTTCTTGTAAAACTAGTTCCA
ATAAGAGGCTTTACAACTAATTTGTCACTAATAGTAATCAATCACTACACTAACAAAAAA
TTTAAAATTTTCAGCTAGAAAAATTTATGAGCTTATGACAGCACCAGGCTCTGTACATTA
CACCACAGTAGTTACGAAAACATACGACAGCACCAGGCTCTGCACATCACACAGAGCATC
TGTGTAGGAGGGGTTGTAGAGGGTGATAACAGAGAGGAAATGTTGTGGTGGAGGCTGCCA
CGGACGTTACTCA
>contig_67
ATACATGGAACATTACTTTTTTGAAATTTCATCAGAGTATATCTGTCCATTAGGCAATAT
TCATTCTGATTAACACTGTTACATAATTCAACCCCAGTGTAAATACAGAGTATTATAAAC
AAACAAAATTTAAAAACTGCCTCAAAATACAGCAGAAATGCATATACAAATCACAACAGT
TTACTCTTCTCAAAATAGCTTTTTTTATATACAAGTACAGAATGTATTTATAAAATACAG
CAAAGACTTGATTAGCACGAATAATGAATCCCGATAAACAATCATATTAATTGAATTCGT
ACTATTCGAAGCTGTTATAACAAAATGTATGGTAACTGTTCCCACTCCAATGTAAATACT
GTATTTGTGTACAGGTACATAAGTATCATACATAGAAACATGCATAAATTACTCACCAGA
ATAACCCAAAAATGTCAGACAAACATTATTACATTTTTACTGCTGATCTACATAACATCT
CCATTGGTTATTTCTTCCAATTCTGATTCAAGTAAGTCATGGACATTTGTAGTACAGTTC
ATGGAAACTAAGCTGCTGTCTAATGTCTGTTACTTCTTCAACAACAGCTTTATCTGCACT
GGCAGANNGACAAATCATGATATTTAGCAGCAGCTTCTTTATCTGCATTGGCACACTAGC
CAGTAATTTTAATATTATACACTTGAATTCGATTTCTGAAATGATCAAACCAATCACTGC
TTGCAATAAAAGTTTCTTCAGTTTACATATGAACTCCATTTTCTTTCACTGCTGTAAAGA
GACCCAAAGAGATGCTAATGTAAACAAACCTCTTTTTTTTTTTTTTTTTTTTTTGCATTT
GCATTATTGGTACTATAAGTATTTTTCCATTTGTTCAAATTTGCCAAGGGTACTTTATCA
AAATTTAAAATATAATATCAGGACTGCATAAACTTTGTGGGATGAGTGCCGACATGTTAA
AAAAAATAATAAAATATAATGTAGCACTATAAACATGTGCAAGATAACAAGCTGTGGCAT
GACTTTTGATCTGTGTTAAATATGGTCTGCTATAATTTTATAATTTATACCAAATCGAAT
TCCGTACTATTCACATTCGTACTAATTGAGGTTTGCTGTATTACACATATTTATTGAACT
TTGAGAACATAGGTAGCTTGTTTTTATGTAGGATCACTCATGCTGAGGTAAGATGATACA
GTAGTTACAAAGATAACTTATTGTCTTCATTTTATACACTACAATTAACTAACTGTACAT
GATAACTTGAAAATATTGCAATTACTTCTGAAAATATAAAAAAATATTTTATGTAATATG
CATTTATCTAAATATATCAAATCTACATAAATACTATTATCTGTGATTTAAGTACATACA
GCATAAAATGAAACTACAGTATTGAGATTGGATGTAGAGTAACGTACAGATTTTTACATT
CCTGTTTACCATTCATTGGGGATTTTTTTTTTTTGTAAATTACTATAGTTAATGGTTGTT
ATCACAAAGACTTGAAATATAATTTAACCTTAATTTATGTGAGTTCAGTATTTATTCTTG
AGTTATCTGTAGTCGAATATGCTGTATTTGAATTCTAAACTACTTACATTTGCTCAAATT
AACTTGCTGAATAGTGACTGAATACTTAATGGAGGATAATAATAATATATCAGTAATCAA
ATTAAGCACTAAACCTAAAAGGGTTACTTAATGGGGGAATAACAAGAAAATACTTAAAAA
AAATATACTTTGAAATTAAGTGCAAAAACAAACCTCTAAAATATATAGTCCAATGTAATA
GTAAGACTACTTCCAGTATACTAGAACCTTCTTGTCCTCAAAACAGTAAGAGTATATACA
GATATTCTTTAACACAACATATTCCTGTATTATTTCATACTTTCAGTACATACCAAGCCT
TCTATTATATGAAAACATTTAATTTTCCTGCCAACTGTTCAGGAAATTTCTTACTACAGT
TACATGTTAGGAAAAATTAAGATGTGGTATATACCATTAATCCAGATATGCTCCAAGTAA
TTTATCTGCTTACACTGATTTTATTTATGGTAATCTTTTTTAAACACATTAACAAAGGAA
CTAAATGCTTCAGATTCAGTTAGTTCAAACTGATTATTAGAAACTTTAATCTGAGTGGGG
GTGGATTATTAATTTAATTTTTTACTCATGTATTCCTGTGCTTCTCCCAGGACTCATAAG
ATTGACAACCAGGCCTGCAAGTTGCCTAAATAACCTTCATATTATTAATACATTAACTAT
TAACGTTAGCATCAAAATAAATGATCTGTACTTTCCATTTTCTTTACTACAGCTGATATT
CCCACTAAGATACGGTAATCCAAATAAGGAAACACATTCACCATCACCGACTCGATAGCA
GTCTTGATTGAAGTGTGCAAACAAAACAATTCAGGTGACTGAGCCACAACAGCTCCATTT
ATGGAGTGCAGGTGCTGTACTTTCCACTTCCAAAACCCAAGTCCCGCCAATCAGTTTCCC
TAAATCCTTTCATGATACTTCATAAATGCTACCTTTCCTATTAAATGATTGGAGTACAAT
ATTTGTACTTTTATTTATTCTTCATGGGTCAGAGTGCTATTGTGATGAGTATGTAAAGTT
TATGGGGGCTAGTAGAATTAGGGATTACAAGAAAATGAACAATAAAAACACATCATGCTT
GGGTGTTGGAAAGAAGTGTGGGATTAAAAGATAAAGAATCTAACAAAAAGTGGAAGTTGT
CACAGTTGCTTTTTGCTGATGACACTGCTTTAGGGAGATTCTGAAGAGAAGCTGGTGAAC
AAATTTGGGAGGGTACGTAAGAGAAGGAAATTAAGAGTGAGCATAGGAAAGAGCAAGGTA
ATGAGGATAAAAAAATTTTGGTAATGAAAGATTGGATATCAGATTGGAGGGAATATGGAG
GAAGTGAATGTTTTCAGATATTTGGGAGTGGACTTGTCAGCAGATGGGTCTATGAAAGAT
GAGGTGAACCACAGAATTGACAGGGGAAAAAAAGGTGAGTGGTGTAATGAGGAATCTGTA
GAGATAAAAAAATGTTATCCATGGAAGCA
>contig_68
ATCTAGGTGAAAGGAAGGTTGTGATTGGCTGGGAGGAAGAGGGGGGCTGGCAGGCCGAGG
TAACTCAACCAATGAGAGACGTCGACGCAGGTGAAGCCGGCGGTCGGCGGAGTGATATGT
GACGTCACAACTCACACTACGCCCCTTCAAGTTGAACCTCCGCTGCCTGAGTCTATAGTC
CACTCTGAGCTGTGTCTATCCCTGTGTAGCCTAAAGCACAATGGCGTCCGGGGTGAAAGT
ATCAGATGAAATCCATCAAGCATATACAGAGATCAAAAAGGGCAAGAAGTATAGATACAT
CATCTTCCACATAAAAGATGATAAAGAAATCTGCATTGAAACGTATGGTGATAGAGATGC
TGCATATGATGATTACCTACAGCACCTGAGTAATGTGGGGCCAGATCAGTGCCGTTATGG
TCTTTATGACTTTGAGTACGAGCATGCGTGCCAGGGGACTTCAGATACAACGAAGCAGAA
ATTATTCCTCATGTCTTGGTGCCCAGATACTGCAAAGATAAAGAAGAAAATGTTATATTC
TTCTAGCTTTGATGCCCTTAAACATGCCTTGGAAGGCGTTGGCAAATATATCCAGGCTAC
TGACATGGCTGAAGCATCGTACGAGTGCGTGTTGGAAAAGTGTCGCTCGACAGATCGTTC
CTAAGCTTGCGATGAGAGGCCCCTCACTAAGCAGCCCTTGTTCTATGTATTGTCACAACA
CCCCAGTTTTACACTGGATTCAGTTCTGGCCAACCCCACTGCAATGTGAGGGGCCCATCA
GCACCACCCGCACTGCGGTAATGCTGCCCTAGTCATGCCCGGGCCGCAACTGTTACTATG
CTACCCATGCAGCATCAGGGGACTCATTGTTTTATACTTGTGATTTATTTTGATTACAGT
TAAATTGGTTGGTGTGTAGGTGGGTGGCAGCAGTTGTGCACTGGTTGAAGCTCTACCTTG
CTGTGATCAGTGACACTACTTAAAGACCCTTGAAGAGGCATTGGAATGTTCATGCCTAGA
ACCGTAAACTAGTGCCATCTAAGTCCAGTACTGGTTAATTGCAGTTTAAGTGTAAGTAGC
TAATTTGGGCTCTCAGATTTAGATAAATCATTGTTGGCCCCTAAACACCTGAATTTGAGC
TGCCCCTATAACATTACCAGTGTCACCTGCTGCTACGTGTTGGCAGACAAGTTTAGTATT
ACATGAAGCTCTTCCATTTGTATGTTATGTCTTTACATGTGGATAAGTCACTTCTATGAA
TTTTCATTAGTTAAGCTTTATATAACTGAACCACATTGGTAGGCATTGCCAGCATGGCTC
AAAGTAATTTTTGTAATTGAAAGTGCTCAAAATCTTTTGTTGCATCAGGTGTTGCAATTA
TGGAAAAAAAAAACTTTGATTACTTAAAAGTTTTGTATGATTTAATAGTAGGATGTCAAC
TTGTCTAAATAAATTTCTTTTTAAAAAAAAAAAAAACTTTGATTA
>contig_69
GATAACACTACATGGCCGTGCTTGGGTTATCCTGACTTATCCACCCTGCTGGGTTGCTAA
CCCAGGATAGCACTACATGACCGTGGTTGCGTTTTCCTGGCTTATCCACTCTGCTGGGTT
ACTAACCCAGGAGAGCACTACTTGACCGTGGTTGCGTTATCCTGGCTTATCCGTCTTACT
GGGTTATTAAGCCAGGGTCTGGGACCAAGGCAACATAGAAAATGTTAAGAGTCTCAGACC
GTTTTCTTGTACAAAGTTGAGGCGGTGTCTTACCCAGTCATGGGGCCCTCCCTGCGGTCC
AGGACCAGTCATGGGGCCCTCCCTGTGGTCCAGGACCAGTCATGGGGCCCTCCCTGTGGT
CCAGGACCAGTCATGGGGCCCTCCCTGTGGTCCAGGACTAGTCATTTCGCCTCCCGAGTG
GTTCAGGACCAGTCATGGGCCCCTCTCTGTTGTCCAAAACCAGTCATGGGGACCCCCATT
GGTCCAGGACCAGTGTATATTCACTGAGAGATGTATAGATC
>contig_70
CCCCCCCCCGCCCCCACCCCCCACCCCCCCCGCCCCCCCCCCCCATGCCTTATATGCCAG
AAAATATTTTAATTCTTTTGGCAGTTCTATGTAAAAAAAAAAAAAAAAAAAATTAATATG
TATAATACTTTCCAATAAAAATCTGTAGAGTTGTTTGGTAATACAATAAGTGATCACCAA
ACACTTCTCAAAAACATATGAATGCATAAACAAGAATAACTTAGGCTTTATCTATTACAA
GAAAAGTGGACAATAACACAGTACTATCTCATGCATTCACTTTAGGAGGAATGTCAAGAA
AGCGTACATGATATGGTACTACCAAAATATTTGAAACCATTTTCACAATCCATAAGATAC
ATAACCAAAAATATTTTAATACTGTACAACCATACTCTGTAAACTTCCTTGAAAGTCTTC
CTTAACTCAAAATTTTTAAAATTATCAAATCTAAAAATTGTAATAAAAATTAAAGGATTA
AAAATTTCTCAAAAAATGTTTGTGGCTTCATTTACAAGATACCCTGTACAATATCAGATA
CATTTTATGTTGAAAAAGCTTAAAACTAAGGTTTATACACACAATGTTTATACAGTGGAC
CCCCGNNNNNNNNNNNNNNNNNNNNNNNNNNNNNNNNNNNNNNNNNNNNNNNNNNNNNNN
NNNCGGGGGTCCACTGTATATGTTAAATCTATACATATATTGTAGCAACACGCTCCTTTA
TGCATATAAATACAGTGGAACCTCAGCTTTCGTGATTAATTCATTCAAAAAAGTCTGACG
AAAACGAATTGTACGAAAACTGAAGCAATATTTCCCACAAGAAATAATGTAAATCCAATT
AATGTGCTCTAGACACCTAAAAATATCAACAAAAAATACATTTTATAGAGAATAACTATA
ATTTTACATACAGAAAACAATGAGAAATATAAATGACTAATGAAATGGATAAATGAACAT
TTAACATCACCCCTGTTACACAAAAAATCTGTCCAGAGGTCTGTTTCTGGTGTTTCTTTA
GATTTACCTAAAATGGGAGAAGGCATTGTCATTGAACATTGAAATGACCTGCTGGTCCAT
GGGCTGGATGAGAGGAGTGGTATTAGGGGGCAAGAACTTCACTGTGATAAAACTAAACTC
CTCCAGCAACTGGTCTTCCAAGCCTAGAGGATGAGCAGGAACACTGTCCAGTACCAGGAA
GCACTTGAGTGGCAATTGATTTTCCAGGAGGTATTTCTTCACACTCGGGCCAAANNACAT
CACACACAATTTACTCTTGATGACACTTTTTCTTGAACACTCGGAGATTTTCTGAGTGAT
ACACCAATAAAGGCTTCACTTTGATATCTCCACTAGTGTTACCACAGAACAAAAGTTAGC
TTATCCTTCATAGGTTCCTGGCAGTGCTTTTTCTTCCTGATTGATGCAAGTCAAAAAGAG
GCCTGTTTTGTCACAATTGAAGACTTGTTGGGGAGAAATTTGGTACAGACCATTTTTGAG
TTTGGTACGGAACATTTTCAACTGTACAAAAACCGAGCGGATGTGCAAAAACTGGGACAA
GATTTTGACGAAAAAAGTCGTCAAAATCTGAATCGTACGAAAACTAGGCCATATGAAAAC
AGGTTTGACTGTACCTAGAACATTATGGTGCTAGTCCTACATTGGTTAAACTAGTAACCA
TTCCTCTATAGCAGGGTTTTCAATACACTGTACTGTACTTGTATTTAGAAATTTCCCTAT
TTGGTGATAGTTATAAGCAAGTTCAGCATATTTTACCCCTTGCAAATGCTTCTTGTGTTA
AGCACCTGACAAGCCAACAGCTTGCTGGAAAAGTACTAGCTTGGCTAACAACAACATTGG
TGTTTGCCTAGCCAGAATTATATCTTCATTGTTTGTTACTGATAACTAGCAATGCGAAAG
AGTAAAAACTGGTACAAAGTAGAAAAGAGGACTTGTAGCACTATAATACTGTACACTAAA
TATGTGAGCAGGAGATAGTGTATTCTCAATGGTCATCAGATCTCACTGCGGCACAAAACC
TTTTTCCTTCAGTAAAGGAATTATTGCGAAGTTTGTTTCTGATAGGTTACACAAAGTACT
GTAACGTTTAAGATTATTTCACCATAATATTGACCTTTAACAGGTTAACAAGAACAAGGG
CATCATAATTAAAGATGTATACATCACTCATGTCAACCACGAAACATTCATAGCCGGTTA
ATATATTTGTGTGAATATCTGGATGAAATGCCATATAGTTAACAAATATGAAGACAAAGA
CAAGTTGCAGAACAAACATTTATTGGGACAACTCTGATAAAGCTCCACACAGTGAAACAA
AGTTCCAATAAAAGCTTGCAACTTGTATTTGTCTTCATGAATAAAAGTCCTTCAAATTAA
AATAAACTCCCCACAGACACCCACACCTCTACACATGGAGCTGTGAATCAACCCCTGTAA
CCACATATAGGCGAGTACAACAACACATACACACACAAGTACACACGTACATTCTTTCTT
CTTCTTTCAACAAACCAGCCATATCCCACCAAAGCAGAGCAGACAAAAAAAAAAAAAAGT
TTCTCTTTTTAACTATTAATGTATACGGAGAAAGGGTTACTAGCCCCTTGCTCCCGGCAC
TTTTAGTCGCCTCTTACGACACACATGGCTTACAGAGGAAGAATTCTGTTCCACTTCCCC
ATGAAGATATATGTGTGTGCCTGTGTGCAATCACAGTCAACAGGTGATTTCAGAATATGC
AAAACAACCACTGTGAAAAAATAGTGAAATTCCAAGCACTTTCGTGACTTCTCACATTAT
CAAAGAACTATAAAAACAATACATCAAAGGAAGGCATATAAAGGTCGACACCACATCTTG
CCATCACATCCCACAACAAAGCAAACACCTGACGCGTGATGACATCCGACTCATAAGAAA
GGAACACTGCAGCCGGCCTGTTGACCCCAACTAGGCAGGTCCTCACGACAACCCACTAAC
AAAGCACTCAACCCAAGAAATAAGATTTACTATTTGTCCAATGCATAATTAAATTCTTTT
TTTTTTTTTTTTTTTTTTTTTTGTTTTTTTTTTTTTTTTGTTTTTTGTGTTGTTTTTGTT
TTTTGTGTGT
>contig_71
ATCGCCGTATTAGCGGAATGCTGTAAGGTGAAACGCCGTAAAGCGGGGCCATACTGTACT
TTCAAATGTTGAAAAAACGTATATATACGTCTGGACCGTTTACGGGTTAAAAAATCTCTT
TTTTTTTTTCACTCTTTTTGTAAGCTGTGAGTGTCTATACCCTCGGCAAGATCCGTTTTC
TCTCATGAGAGTCACAAAAGAACGGGTAATAAGCTTCGAGGTGGGTGGTGTCCATAAAAG
TCATTTTCCTATCAGCCGTCATATTATGCCAGATAGTATTTATTCTGGCATATTTTTTAC
ATTTTTATGCTATTAATATGTTACCTTATGTCATACTAGATCAACTATGATAGGTAAATA
AGCCTTATTATTGATATTAGCATAAGAGTAGAACATTTTGTTGGCTGCTGTGTCTTGCCC
AACACAACAAAATTTATGCTGGCATAAGCACTTCTTCCCAGAAGGTTGCTGATTGGTTCT
CTGACTCTATATTAGCTCTGCCCACTCTGCAGTGATGTCAAATTGTGAATTATTATTATA
TTAGAAAGTAAAATATAAGAAATTAATAAAAAAAGGAAAAGAAGTAAAACTCATGGCATG
TCAGCGCACATGGTACTCCAGGCGCTGTCATCATACATGTTATAAATGACTATAATTCCC
TGTAGGAACATCATATAACGATGATAATTATACCAGGGTTTTGCCAGAAAGCTCGGCTAT
TTTTCGGTAAGATTAACTCACTTTTCGTATTTTTTTCTATTTTTTTTACTCTGCTCACTC
CACATGTCAGAGACCCCTGAAGGATTCCTCCCCAACAAGTCTTCAATTGTGACAAAACAG
GCCTCTTTTGGAAGGTAAAACTGATTTAAATGTTCATGATTATTATTATCAGAGAAAGCT
CTAAACCAACAAGGGTCATACAGCACTGCAGGGTAGTATGTAGGGCAGAGGTTATAATCA
GCTAGGTGGAGAGGGGATCAGAGGTGAGGGAAGAAAAGGGATGCTAAGTATTATGTGTCA
AAGTTTGTATAATAAGGCAGTTGCTGACAAAAAAGTCAAAAAGTGCTTGGGAGTCAAAGG
TAGGATTGTCTGCAAGTAGAGAAAAAGTAAGAGTGGGGCAGTGGCGTCATTGGAGGTAAA
TCCTGCAAGCTCGCTGGTAAATCGGGCAATCGACAAGGAAGTGAAGAAGCGAAATAGGGA
CCAGACAAGCCTCACAGTGTGGAACAGGGCATCTATACATGAGATACCCATGGGTAAGGC
GTGTATGACCAATGCGGAGTCAGGAAAGCGCAGTCTCCCGAGAACGGCAGTGGTGGAAGG
AAGATTGCCACAAACCTAAAAGTGGTTTAACAGAGTGCAATTTGTTATGGCGTATGCCCG
ACCACCTTTGCTGCCGACGGCAGCAGAGATGGGCAGAGATGACTGGAAAATAGTCCCTCT
ACAGAATACCCCTATAAGAAACCGGGAGATCATGCACTGCTGACCACGCAGCAGCATTTG
TCTGCTCATTGCCCTGCTCACCTATGTGACCAGGGACCCAGCAGAAAACGACAGCTTTAT
TCTTGCTAGCCATGCAGCGCAACCACTGTTGAATACGGAGGACTAATGGATGAGGGAAGT
CGAATTGTTTAATGGCTTGTAAAGCACTGAGGGAATCCGAAATGATCACAAATGTTAAAG
GAGACACATATGAAATACGAAGAAGCGCTATGAGGATGGCATACAACTCTGCAGTAAAAA
CACTGGCTAAGTCCAACAAGTGGCCTCGGACAACGTCATCAGGGAAAACTGCTGCAAACC
CAACACCATCAGCAGATTTAGAACCATCTGTATATACAGCAATGTTATGAGCATGCGACC
AGAAGTGCTCGAGAAAAAGAAAGCGAGTAGCAGGCATAAGTAAGAAAGCTTTGGCGCACA
GTAGTGGGGGGGGGGAACAGGAACTGTTGGAGCTTCCCAAGGGGGAAGGGAAAAGGCAGA
CACCAAATGAATGTACAAGGGGGGCAACTGGAGAGAAGATCAGAGTAAGTGAATGCGAAG
AGAAAATGGTTGGAGTAGGCAGGGGCGTCGAACAAACAGTGAGTTCCTACTAATGTCTGA
GACTAACCTGTATGTGGAAGGAAAACAAAGATCATGAGTACTGACAAAATAGCAAAGACA
GCGAGCATCATGATCAGCTAGGGAAGGAACATTTGCCTCTGCATAGAGGCTTTTAACTGA
CGGAGACCTTGGTGATTAACCCTTTGACTGTTTCCGA
>contig_72
AGCTCACAAAGCTGGGCAACAGACAAGAGAAATAGTGTGAGAGCATTCAGTGAGGAACTA
GATGCAGCGTTTCAAGGCTGGTGGTGGTGTCGAGTTACCGTCTGCCAAACTTCTGCCTGG
CCACTCGAAGAAGACATCTGTGCGTACCTCAACTGTGTTAAAGAAGCAGTTACTCTCTAA
CTCTCACTGAACTCTCACACACTAACATTCTCCACTATTTCTCCTGTCTGCTGCCCAGCT
CGGTGAAGCCCTATGATATGAACCACAGTTTCAGGTATTAAAGACCTCCCCCCACCCACA
ATCAAAGATGCATAGCCCCAAAACCAAAGGGAACACTGGACAAAAGATGAGGCAGATGAG
AGACAAGAGAGCAACACCCCCCCCACCACAGCAGCCATGTGAGCAACGAGAAGCCACTGC
GAAGTATGGCAGCAGGCCANNNNNNNNNNNNNNNNNNNNNNNNNNNNNNNNNNNNNNNNN
NNNNNNNNNNNNNNNNNNNNNNNNNNNNNNNNNNNTATGCTGGGGCGCTCACCTGGCATA
ATGCCCTAACAAGCACTGTATATCATACCCAGAAGAATGAGTATTAAGTCAATTTTTAAA
CTATTACACTGTTCTATATGACAGTTACACTGTGGGAACATCCACAGAATTCTTCCACTC
TTCTCTATATCACAATTACACTGTGGGATTCAAAGCTATGTATGTTTTCCTGTCATAATC
CATCACATAACCTATCTTAATTCAGGCGATGAAATACAAACCTCAAGTCTTTCAGTTACA
TAGTATGAACAAAAGCCATTTTAGTTGTCACATTCCATCACTCAGGATGATCACCTGTCA
TATTCCATCACTCAGGATGGCTACCTGTCACATTTCATCTCACAGGATGATCGCCTGTCA
TATTCCATCACACAGGATGATCACCTATCATATTCCTTCATTCAGAATGGTTACCTGCCA
TATTCCATCACACAGGATGGCTACCTGTCATATTCCTTCACTTAGGATGGTTACCTGTCA
TATTCCATCACACGGGATGATTTTCCTGTAATATTCCATCACACAGCATGGTTTCCCTGT
CATATACCATCACATACACTAAATTTCCAAAATCTGTCATCCTGAATGCAGAGATCCTGA
AATGTGTAAGTCCGAAGTCTCCCACTCAGGCTGTATGGGGGATGGGAGAGAGGTACCGGG
AGTGTCACTAGCCTTAATATAAACAGAAGTCTGATTACTTGTACTGGAAAATATTGGGAA
TGATCACAAGACTTAACACCACAATACTGTGGCTGCAACAATTCACATGTAAACCATAAT
ACCACAGCAGCAACAATTCACAAGTAAACCATAATACCATGTGTGCAATAACTCACAACT
AGCCCATAATACCATGGCTGCAACAATTCACAACCCACAAATTTGAAAAACAAATTTATA
CAGTATTTGGAACTGTTTTTTTTTTCCATTCTTGAAGCTGATATTGTCTGCGGCTGACAA
ATGGTCTTCAAAAGACCATCTCATAACTGATGAGTTGGAAGTCGGCTTTAAAGTATACAT
GTATACAGTGGACCCTCTGTTTTCGTTGATCTCCGTTATCGCCGATTTCGGTTTAGGCCG
ACTATTTTTGTCGATATTTTTATTCCCTTTTTGTCGATCGTATGGAACCTGTATAGTGCC
CACCACGCAAACAAAGCCGCCTCCCACATGCATTCTCAGCCAGTGTAGCGTTATTTCTTG
GTGAGTGAACATATCCTGCCAGGTCATACAAAGCATTTCATAATAATCCATTATTTTTGC
CACTTGTTTATTGTGTTTGACTGCTAAATAAGTGACCATGGTCCCAAAGAAAGCTCCTAG
TGCCAGTGCTTTGGCAAAGAAAGTGAGGAACACCGTAGAACTAAAAAAGAAATCCTAAGA
AAATATGATAGTGGCATATGCATTGCTGAACTCGGCAGGATGTATGGGAAGTCGCCATCA
ACAATCAGCTCCATTGTGACAAAGAGAAAAGAAATCATGGAAGCTGATGATGCAAAAGGG
GTGAATGTGATAACCAAAAGAGATCCCAAACAACTGAAGGTGGAGAAACTGTTGTTGGTG
TGGATCAGAGAGAAAGAGTTAGCAGGAGATAGTGTTGTGCAGTCTATAATTTGTGAAAAG
GCAAGGCAGCTGCATGATGATCTCAAAGAAACTGCTTGAAACAAGTGCTGATGTAGGTGA
ATTTAAGGCCAGCAAAGGCTGGTTTGAAAAATTCAAGAAGTGAAGTGGCACACACACACT
GTTGTAAGGCATGGTGAGGGTGCCAGTTCAGACAAACAAGCTGCTGAAAAATTCGTGCAG
GAATTCAAATGTTATGTAAAGGCTGAAAAATTTGTGCGGGAATTCAAATGTTATGCAGAG
GCTCAAAAATTCCAACCCCAACAAGTGTTCAATTGTGACAAAACAGGCCTCTTTTGGAAG
AAAATGCCAAAGAGGACCTACATTACACAGGAGGAAAAGGCACTCCCAGGACACAAGCCT
ATGAAAGACAGGCTAACTCTCATGTTTTGTTGTAATGCTAGTGGGGATTGCAAAGTGAAG
CCTTTACTGGTGTATCACTCTGAAAATCCCAGT
>contig_73
TTTTTTTTTTTTTTTTTTTTTTTTTTTTTTTTTTTTTTTTTTTTTTTTTTTTTTTTTTTT
TTTTTTTTTTTTTTTCGAAATCTCCAGCCTTTGAGGGAGAAGTCTTAGTGGATCGCAGTG
AGGATGCTGCTCTGCCACCTACAACGCCCTGACCGGTACGCAAGTCGTCTACAAGCGATT
CGGTACGGCACATCGGCATTCGGGTGTTCTGTATTTGGAATGGGAGAGCCGGCACTAAAT
TCCATCAGTCGCAGCTCCCCCGGGCTAACCTTGCTTGGGTCCATTCTGCGAGCCGACAGA
GCGGCACCGCACGTCTCAAGTGTGACCGTCCCAACGCAGACCGTACGTCAATATCGTTGC
TTCTCCAGCCGGGATGCTGCCTTAGAGGCTTTCAGGCATAATCCCACGGACGTAGCCTCG
CTCCACTGGCCGCTCGACCAAGAGCGGAACCATTGGTCCGGACCTGCCGTTCCTCTCGTA
CTGAGCGGGACTGCTGTCGCAACGACACACTTTTAACAGTAGGGTAAAACTAACCTGTCT
CACGACGGTCTAAACCCAGCTCACGTTCCCTATTGGTGGGTGAACAATCCAACGCTTGGT
GAATTCTGCTTCACAATGATAGGAAGAGCCGACATCGAAGGATCAAAAAGCGACGTCGCT
ATGAACGCTTGGCCGCCACAAGCCAGTTATCCCTGTGGTAACTTTTCTGACACCTCTTGC
TTAAAACTCTTAAAGTCAAAAGGATCGATAGACCTTGCTTTCGCAGTCCGTATTCGTACT
GAGAATCCGGATCAAGCCAGCATTTGCTCTTTTGCTCTACGCGAGGTTTCTGTCCACGCT
GAGCTGGCCTTAGGACACCTGCGTTATCATTTGACAGATGTACCGCCCCAGTCAAACTCC
CCACCTGATTATGTCCTCGGAGCGGATCGCGGCGGGCGCGAACGCCCGGGCTTGGAAGTG
GAGCAGGAGGAGGAGGTGGAGTACTAGCCAAAGAAGAAACTCCCGGCGGTCATCCAGCCG
TCCGTCCATCCGTCCGTCCTACCAACCGTCGCCCTTTCGCCGCTTTGGGCTAGAAAGAGG
AGGCACTCCCGCATGGGAAGACTCCGATTCCGTCTCACCGAGTAAGTAAAGAAACGATCT
GAGTAGTGGTATTTCATTGACGGCCGCCCTACGCTAGGCAGAGCCACCTCCCACTTATGC
TACACCTCTGATGTCTCTCTACAAAATCAGACTAGAGTCAAGCTCAACAGGGTCTTCTTT
CCCCGCTGTTTGGTGCAGGCCCGTTCCCCTGCCTGTGGGTTCGCTAGATAGTAGATAGGG
ACAGTGGGAATCTCGTTAATCCATTCATGCGCGTCACTAATTAGATGACGAGGCATTTGG
CTACCTTAAGAGAGTCATAGTTACTCCCGCCGTTTACCCGCGCTTGGTTGAATCGCTTCA
CTTTGACATTCAGAGCACTGGGCAGAAATCACATCGCGTCAACATCCATCTGTGACCTTC
GCGATGCTTTGTTTTAATTAGACAGTCGGATTCCCCTTGTCCGTGCCAGTTCTGAGCTGA
TCGTTGGGCGCCAGCCGAGGTGGGCTTCTTTCAGTGAGCCAGGAGAGCAGGAGGAGGCTA
AGGAGGTTGTTAGACAGGCTGCTGCTGGCGGCTTTATGTCGCCGTTGCCATCGCCCATCA
CCTCCCGCCCTCACCCACCCGAGGACTACACACGCCCACGCAGCCTAGCGCATTCCACGG
AAGGGACACGGAGACACGCCGGTCCGAGCTCGGTTCGGGAGGCAGCCGCAGCAGCAGCAG
CAGCAGGAGCAGCAGAAGCTGTTGTGACACACACCTCTGACTGGCTGACTGACTAACTGA
CTGACTGAAGACTGCCTGATGTTCCTTCGCCTCGCCCAGTCCTGCGCCCGAGCCCAGGCC
CGCTTCCTGCACAGGCCCGACTGGCCCGACCCTCAGAGCCAATCCTTATCCCGAAGTTAC
GGATCTAACTTGCCGACTTCCCTTACCTACATTAATCTATCGTCCAGAGGCTGCTTACCT
TGGAGACCTGATGCGGATATGGGTACGCACAGGACCGAAATAGGGGGCCATTAGCGGGCA
CTGAGCAAGCAGCAACAGTGGTCCCGACTCAGCCGGAGTTTGGACCAGCCTCGCGTTTTC
ACGGACCGGCGGTGGCGCTCGGGACGCCGCAAGAACCGCGGCGCTCTACGGCACACCGTG
TTACCAACACCCTCTCTCACAGCGGATGGCTTTGAGGGTCACGGCGCCTTAAACAGAAAA
GAAAACTCTTTCCCGGACCACCGCCGGTGGGCGCGAGCAGGTTCCCGTTTCCGGGATCCT
CCATACTGGCAGGGCGGCTGGCTGGCTGATTTAAAGCAGCCAGCCCTCCCTGCCTGGTAT
CCGAGTCCTGGTTACGGAATAAGTACCGTATTCCCTTTCGCCACTGATCCCGAAGCAACT
GGCGGCCTTGTCAAGCCTGTAGCGAGGAGGCATTTAATAATCATTTCTATGCCTTTCGCC
GAATGCTTCTTCTTCTTCNNNNNNNNNNNNNNNNNNNNNNNNNTGCTGCTGCAGCTGCTG
CCAGCCTTCATGTCTTTGCCACTGGCGTGGGATCAGGCCTTAGCCTTGGGCTTAGGAGCG
ACTAACCCATGTCCAACTGATGTTCACATGGAACCCTGCTCCGCTTCGGCCTTCAAGGGC
TCCTCTCTCGAGTATTTGCTACTACCACCAAGATCTGCACCGGTGGCGGCTCCAGGCCGG
CCCACGCCGAAACCCTTCAACGCTCACCACCGCGACCCTCTTACTCGCCGGGGCTTCGAG
ACCTCCTCGCCTCTGAGACAGAGCGTGGCCGCTAGTGCCCCGGCGGTCGAGTATCGGGAG
AATGCTTGAGCGCCATGCCATTTTAAGGGCTAGTTGCTTCGGCAGGTGAGTTGTTACACA
CTCCTTAGCGGATTCCAACTTCCATGGCCACCGTCCTGCTGTCTATAGCAACCAACGCCT
TTCGGTGGGATCCGAATGAGCATTCGTTTAGGCCCCTTAACTCGACGTTTGGTTCATCCC
ACAGCGCCAGTTCTGCTTACCAAAAATGGCCCACTAGGTACTCATATTAGTTGCCAGAGC
TTCATTATTCTTCAAGCAAGCTCGGCATCTCACCCATTTAAAGTTTGAGAATAGGTTGAG
GACGTTTCGTCCCCAACACCTCTAATCATTCGCTTTACCGGATGAAATTAATCCTGAGAT
TTCCAGCTATCCTGAGGGAAACTTCAGAGGGAACCAGCTACTAGATGATTCGATTAGTCT
TTCGCCCCTATGCCCAGCTCAGACGATCGATTTGCACGTCAGAATCGCTACGGACCTCCA
CCAGAGTTTCCTCTGGCTTCATCCTGGCCAGGCATAGTTCACCATCTTTCGGGTCCCAAC
ATGTCTGCTCTTGGTACTTGCTGCTCCCTGCCTGCCGCCACACACACACTCGCACGCACG
TCTCGCGACGACGGCGACGGCGGTGACGAGGGCGACATCACAGCAAGTCCCGGGCCTGCG
CCCCTTCCCTTCCTGCACAACATACATACATGCAGGCTGGAGGATATTTCACGCCATCGC
ATTCCCTGCAGCCAGCACCCTCCTTAAGCCGCACCACCTTGTCGACAGGGGCAAAGGGAA
AACTCGACCAGTGCTTACCCGTCTTGGGGCCGGATGGTAGGTGGAGGCAGCAGAGTCAGC
ACCCGGCGAGGGGATCGGCCCCGGCTCCAGCCCATGCACCACTGAAAGGTGCACACGCCA
GGCCTGTCACTTTCATTACGCCTTTGGGTTTAGTGCGCCCACTGACTCGCACACATGTTA
GACTCCTTGGTCCGTGTTTCAAGACGGGTCGGATGGTTCACCGATCTCTTTGCACGCCGC
GAGAGACAGCCCGCTTGCACGGGCTGGCTCGTCTTTGCGACCGTCGCAGGACCGCCAGGA
TCACCGGCGGTTTCGCCAATCCTCCTACTCCTCCTCCTCCCGTGTATTCTCCTCACCCGC
CGCTGCCGGTAGGCAAGCGGAAGAAGGAGAAAAGGAGAAGGAAGAAGACTCAAGGCTACC
AGTCCGTCCGGGCCTTCGACGTCCCCAGCAACGGGTCGCGGCGCCCTACAACGAGGGAAT
ATCGCCGGCCGACGCCAGCGTGGGTGCAGGCACGCCCAAGCATTCGTGGGTCGCTGCTTC
CGACTGAATCGGCGGACAGACAGAGAGACCCGCACCCAGCCGAGGTCGGCCGCCTGAATC
CCTCGGTTCGACCTTCAAGGTTCCATCCGTTTGGCTCTTAACGGTTTCACGTACTCTTGA
ACTCTCTCTTCAAAGTTCTTTTCAACTTTCCCTCACGGTACTTGTTCGCTATCGGTCTCG
TGGTCATATTTAGCCTTAGATGGAGTTTACCACCTGCTTTGGGCTGCACTATCAAGCAAC
CCGACTCTACGGAGAGGCCCTTTCCGACCGTGCCATCTTTACCCTCGCGGGCGCCGCCAC
ACGGGCCTGACACCCTCCATGGGCAGTGGGCTGCATTCATGCTCTAACTTAGGCGGTATG
GCACGGCGTGCTGGACCCTCCGAAACGCAACACCCCTCGTGCCGGGTTAGGACACGAGGT
TATGCGCTGGGCTCTTCCCGGTTCAGTCGCCCTTACTAAGGGAATCCCTGTTGGTTTCTT
TTCCTCCGCTTATTAATATGCTTAAATTTGGCGGGTAGGTCTCTCCACTCACGAGGTCAC
AGGTGGGGTGGCCACCACATTCTCATTACTACTATTATTATTATTATTAGTATACTTTTG
CCTGGCCAGCCTCTGTTACCCACACCTGGGCTTAAGCTCGCCTCTTTCCTCCCATGTGTG
AGAGAGAAAGAGAGCAAGCAGAGGCAGGAGCAGCAGCAGCAGCAGCAGCAGCATGAGGAG
GATGTTACAGGGCAGACAGAGCCATCATACCCTCCCCACGGCCTAATTACTACTTCTTTT
CTCCTGCCTCCGTACCTACCTGCCTGCCCTCTGCTGTAGTCACCAGCAACGACGTCCATA
GTAATATCGTTCCCATCCGGTGTCAACAGATTTGGCATATCGGTCCCGGCAGCTTGCTCA
CGTCTGATCACGTCGGCTTCTCTGCCATGCATGACTACGGGCAGCAGGTGCGGCACTGGT
TATTAGGGAAACCCCGACACTGCCTGCCTGCCTGCCTGCCTACCTACCAACGGAGCAGGA
GGAGGAATAGCAGGAGGAGGAAATGGGCTATGCCGGTGATTTCCCAGAGCGGGACGCAAG
CGACCCGATGGACGATTGATTGATTAATCATGGATTTTTGGATGGTTTCCAGACCCTCGT
GCAGGAGTGACGGCAGCTGTCTTTTGCGAGCCGCCGCCGCAATGTGCGTTCGATTTGTCG
ATGTATCTGGTAGCCTTGCAATTCACATACCGACACGCAGTTAGCTGCGATCTTCATCGA
CCCACGAGCCGAGTGATCCCCCGTTAAGAGTTGTGTCTATATTGGTCTCTGTCCCTCCTA
TGAGGAAGGACGTAATTAATGGTTAAGAGAGTTTGTTTGTTTGTTTTGCATGGACCCACT
GTGGGGTGTGTGAGGGACGATGATGATGATGATGATGGAAACTCGTTCCTTTTCAATCAT
CGATTCCGCTCTTTAATTAATGATCCTTCCGCAGGTTCACCTACGGAAACCTTGTTACGA
CTTTTACTTCCTCTAAATGACCAAGTTTGGACATCTTTCCGTCAGCTCGAGGCGAGGAGA
ACCCGTTGCACCGAGCGAGTCGGCACGCAGGGTAGAACGTCCAAGAGCGCCAGTCCGAAG
GCCTCACTAAATCATTCAATCGGTAGTAGCGACGGGCGGTGTGTACAAAGGGCAGGGACG
TAGTCAGCGCAAGCTGATGACCTGCACTTACTGGGAATTCCTCGTTGATGGGAAAAAATT
GCAAGCCCCAATCCCTATCATGAAGGGGTTTGAACGGGTTACCCGCTCCTCTCGGAGAAG
GAGAACACGCTGATCCCTTCAGTGTAGCGCGCGTGCGGCCCAGAACATCTAAGGGCATCA
CAGACCTGTTATTGCTCAATCTCGTGCGGCTAGACTTGCCACTTATCCCTCTAAGAAGAA
GTTGCGAACTGGACACCAATTACTCGAGATCCGTCGACTAGTTAATAGGCTAGAGTCTCG
TTCGTTATCGGAATTAACCAGACAAATCACTCCACCAACTAAGAACGGCCATGCACCACC
ACCCACCGAATCGAGAAAGAGCTCTCAATCTGTCAGTCCTTCCAGTGTCTGGGCCTGGTG
AGGTTTCCCGTGTTGAGTCAAATTAAGCCGCAGGCTCCACTCCTGGTGGTGCCCTTCCGT
CAATTCCTTTAAGTTTCAGCTTTGCAACCATACTTCCCCCGGAACCCAAAAACTTTGGTT
TCCCGGAAGCTGCCCGCCGGGTCATGGGATTAACGCCGGCGGATCGCTAGTTGGCATCGT
TTATGGTTAGAACTAGGGCGGTATCTGATCGCCTTCGAACCTCTAACTTTCGTTCTTGAT
TAATGAAAACATCCTTGGCAAATGCTTTCGCAGTAGTTCGTCTTGCGACGGTCCAAGAAT
TTCACCTCTAGCGTCGCAATACGAATGCCCCCGCTTGTCCCCATTAGTCATTACCTCAGG
CTCCGAAAACCAACAAAATAGAACCGAGGTCCTATTCCATTATTCCATGCACAACACCAT
TCAGGCCCTTCGCTTAGCCTGCTCTGAGCACTCTAATTTTTTCAAAGTAATTGTGCCGGC
CACTCGGGACACTCGGTGAAGAGCACCCCGTGCAAGCCGGCGGGCGGCTTTAGTTCAAAC
CGTTCGGAGCGTGACAGTAAGCACCATCGGCGGTGAAACGTCAGTCCAGAACTGAAGCTC
AACTACGAGCTTTTTAACCGCAACAACACTAATATACGCTATTGGAGCTGGAATTACCGC
GGCTGCTGGCACCAGACTTGCCCTCCAATTGATCCTCGTTATAGGATTTAAAGTGTACTC
ATTCCGATTGCGAGGCCTCGGATGAGTCTCACATCGTTATTTTTCGTCACTACCTCCCCG
TGCCGGGAGTGGGTAATTTGCGTGCCTGCTGCCTTCCTTAGATGTGGTAGCCGTTTCTCA
GGCTCCCTCTCCGGAATCGAACCCTGATTCCCCGTTACCCGTTACCGCCAATGTAGGCGC
ATAACCGACAATCGAGAGCTGATAAGTAAGACACTTGAAAGACACAGCGCCAGTGCAGAG
ACCGTGCGCTCAGCAAAAAGTTATTCAGATTCAACACGGGTTAACGGACCGAGGCCCGAC
CGGTTTTAAACTAATAAAAGCGCTCTTCCCTTGCGGTCAGAGACGTAATGCATGTATTAG
CTCTAGAATTACCACAGTTATCCAAGTAAGTGGGTATACAGATCCAATGAAACAAGGCTG
GTTTAATGAGCAGTTTGCGGTTTCGCGGTTTCAGCTTGTACTTGCACCTGCATGGCTTAG
TCTTTGAGACAAGCATATGACTACTGGCAGGATCAACCAGGTAGGTATAGATAGATAGGA
AGCTATCTCCTGCTGTTTTCCAGCTATCTCCCATAATGGCCAGAGGCACAGTATGGCAGC
TGCTGGGAGGGAGCTAGCTCCTGTTGGAGACGTGAGGCCTTGGAAGCTTCAACCGTCGCC
CAAGCTTGCTGTAGCAGTAGCCTCCTGCATGGTTGGCTGGCTAGCTAGCTGCTGCAGCTG
ATGATGATGATTGCCGGCAGGACAGCATCATGGCATTGCTTCTGATGCTGCCTCTTTCGG
CTAACAAACCGATGCCGGTTTGTTCTACAGCTTCATTCCCATTCTCAGACCGATCGAGTG
TCGTGAGCACAACTCGATGCTGCTGCTGTCATGGGCAAGCTGGAGACGTGATCGCACGGT
GAATGATATGACACTTGAAACAATAGAAGGGTAGCCGCATCAAAGGCAGGTCGGGGCACG
GCGGCAGAAGGAAAGCAAGCAGCATGGTGGCAGCTAACTACATTCCCTGCGCCGGCCCAG
ACTTACCGCAGCTCGTACTGTGACGGCAACAGAGGCCGGAGACCCAGCAGATGGGCCGAT
GGAAGACAGCTAAGGCAACCTGCTACACTCAAGGGCGAGCAATCACCGTTAACCCAGCTT
TTTTTCTTCCACCTCTTGGAGGAGCGGCAAGCACCACCGTCTCCCTATATATATA
>contig_74
GCTAAACCCGGAGGATAATACAGCAGAAGTACCTATATAATTTAGGTAAATGGACACAGA
AGCAACTGCAACCATTACTACTATTACTACCACAATTACTACTACTATTACCTATTTTTC
ACCTCACGTATGTCGTGCCGAATAGGTAAAATTGTTCAATTAGCAAGAACTCTTTTAAAA
TTAAGTCCTTTCTAAATTTTTCTCTTATAAGTTTATAGATTTTTTTTTCATTTATGTTAA
TATAAAAATTAATAAGTTTGTACCAAAAGAACCTTAGAAAACTTACCTGACATTATAACA
AGCGCAATTTAATTTAGCCTAATCCAACTAAATATATTTTAGATAAGTTTACAATAATTT
AATAATGTAATTTTTTTTTCGTTAGGTTCAGAATGATTTTTGTGAAATTACTACAAATAA
ATTTTCGCTTGACTTATTTGGCAATCACAAGTCTTACCTATTTGGCACGACATATATATG
TATGTCTATATACATTGGTACCTCGACTGACGAGTGCCTCAACTTACGGGTTTTCCGAGT
TACGAGCATCGGTGGATTTTTTGCTTCGAATTGAGAGCCAAAATCTGAGTTATGAGCAAG
CATCAAATACACTGCCACTCGCAGGAGATACCAAGGAAATATAAAAAACCTCAACGTGCA
ACATCCTTCCAATTCTGATACCACGTACAGGAACCGGCGTACTGATGGACTGATTACATC
GTCTTCAAGTCTCTTCTGCTTCTATCAACTTTTCTGTACTCTACTGAAGAAGCCTACTGT
GTAGGCGAAACGTTTCGAAATAAAGATATCTAACTGTTGCATATGTGTCTTACCTAACAA
TCTGTCGGTATTTTATACCATTTTAATGTTCAACAACGAATCAACGTAGAGGAGTCGGCA
CACAAGAGTAAGTTCGGGATGCACCAGTGGCAGGTATACAAGTGGAGTCCGTGTAATATT
AATGCGACTCATCAAGTTGCAGCAACTACTTGTATGCTTCCAGTTTAACTTACAAAACCA
TAATTTCCGGCATATAAGGCGCACTCATTTTTCCAACAAAAAGTCTTGGAAAATCATCCT
GTGCCTTATATACTCAAGTTCACGGTCATGGGTAGGCTTTAGGTTAGGCTTTAGCAGTTA
TTTAGTAACGTTAGATTACAATGTTTGGAAACAGTCTTATATGCTCGTGCGTCTTATATA
CCAGAAAATACAGTAAATAATTCACACTAAGACTTTGTGGAGGCTTGATCCTCCGTCTGT
GAGCCAGAAAGACGCGCTTCCTATTTGTACTCAACTTGATATCACCTTGAGTACAAATAG
GAAGGACAGGACGGAGGATCAAGCCTGCACTACGTCTTGCGCTGGGTTTAATTTTCATCA
CTACGTCTTGTGCTGGGTTTAATTCTCATTATTACTTTTCCTCAGATGTGCTGGAACCTA
CTCGCTCATTCAGTAGCCGACGTGCATACTCTGCCACGTGTTCCACACGTCCAGATGACG
CAATGTGCAGGTTGTGAGCCGTTACGCAAGGATTGATTAAAGCATTGTGTAATTCTGCAA
CTCCAGATGAGCAGGCGGCCGCTGGGTCTCCAGACGCCGATAACATTCCTTTCCAGTACT
CGTTACCAGGCATGGAGTTGCTGTCCCAGGCGAAGGTGGCAACTAACAGAGTGCCGGCGG
GGACTGGAGCATGCGGGCACCTCCTGGAGAAGTGTATTGTGACAGAGGTATCAGGAAACA
CCTCTCCATCATTCACCCCTACACACGAAGACGCCTCAATCCAGCTGAAATCTAAGTGGG
CGATGTGTGTAGTGTCTGTATTTCTCATTGCTTCACCCCAGGCATTCACATAGAGCTGCT
TCTGTTGCGAGGAAATTAGCCATACTCCGAGTCCAAGTCCCACAACATGCACATAGGCTT
TCAATCCAGCGGCAGCAGCACGCACGCCAGCTTCAGCCAGCAGGGTCTCCGCTGACAGCT
TAATGCGGGCCTGATACACTTGCACGTTCATCAACGCTCTGGAAGACAGATGGATGAAGT
TGTTTTCTGGGGCATCCTGAGCCTGCTTCCATGTGGGGAGAGGTGTCTCCCCCCACAATT
TTCCCCACTCTCTCACCAGCCACCGTTTCTTCGGAGGATCATCGCCATAGCCTCGTTCCT
GGGTGTTTTGTTCAGGAGTAACAACACAGTCCTGCCATTCCATGACTCCTTCCCGCTCGA
ACCTAGCACCTACCATACCAACAATAACACCTTCTGGTTGGTAAGTACCGGGGGCGCCCA
GCACTCCACGGTTATGTCGACTACCATCATTAATAAAAGTCGACTCAGATGTCACACATA
AAAGAGCCGATAGCTTCATTTCATCGTAAGTCATGTAATCCTTCAGGCACAAATTGGGTT
GCTCATGAGAGTGACCTATTTCCTCGAAGCCGTCGCAGCCCTCAGTACCATCACGCAGGA
GGTAGTTGTCAATGGAGTTGAAAAAGACGATGGGACGTTTCTTCAACAAACGGTCGACCA
GGTCCAGCAGGCTCAGAGAAGAGTACAAGCTTTTTTCTTTCTTCTTGCCGTGCAATCGTT
TGTTATGAAGGAAGGCTGCCAGGAGAGGCAGGACACGAGCATGTATCAGAGGGTAGGCTG
AGTTGACCTGCTTCTCCAAGGTCTCCTGGTGTTCCGTGCCCCTCTTGAGCAAAGTCTTGA
GCCGGGCTGAGTGTGCTGGAAAAGGTACGGGAAATAGTTCACTCATCTTCATGATTTCAT
CAAGCGTCACTGTGGGCGGCTGCTGCACCTCGGCCAGAAGAGGCAAGTGTTTCGCAAGGA
GGTCCTCTGCTTCCTCCTCCCTGGTTCTGCACGCTGGTATGCAGCTCATCCTGCTGCTGC
TTCTTGTGGTAGTCAACAGTGGTGGTCTGCAGTGTGGGTGTGTACGGTAGTTCGTCCAAG
TATTACCTCTCAACACTGTCCCTGCGAACTCTGGACTCGCCTTTCTCTTTCCTGAATCAA
GGGTCTGTGCTACAGAACGTAGAGAACGTCTTCAAGATCGTAGTGGCACCGAGAACATCA
ATACATCGGGATCAAGGCCATCAAGAACGTACCTTAGGATTTATGACTGAGTATCATCTA
AGGATACCACGTTGATGATGTCGAATCAGCTTGATATAGACGCTGGGTGGGATTTAGCTG
TGGTGAAGGAATACCTCCAGGGAGCCTCGAGTGCGTCCCCGTCTCCCAGGGTCGACCTCA
AACAGTTCACAGAAGCCAGTAATAAGTTCTTCGTGGAGTTCCCCGTCAGCACAGGCAGAG
TCAAGTCCCATCTCAAGAATGGCAAGGAGGCTCAGAAGCTGGTGCAACACATCAACAGTG
CCCGCCCAGTTCTGCATCACCGCTGCCTTCCCCTCTTTGCTGCCTTCCTGGAACACAAGA
AAAAACATGGAACGACTCCTGAGAAATCAGTGTATGAGGGTATGGGTTTGGTAGAACTGG
TGGATCGTCTGCTACGTAAGAGACCCGTCACTTTCTTCGGTCGAGATGACCAATACCTCC
TACGTAACAAGTCTCGAGGTAAAGGAGGCTTTGAGAAGATTGGCTCAGACCAGGAAATAC
CTCCACTGTGTCTAAGGGATTATCTCAGCTATGACGAAATGAAACTCTCTGCTTTGCTGT
CTGTGTCGTCTCAATCATTCTTTGTCAATAATGGAAGCCGTACGAATAAGGGGATTCCAG
GAAATCCTGGTAGTTTCCAGGAAGAAGGTGTTATTGTTGGAATAGTTGGTGCCAGGTTAA
AGAAGAAGGGCTACATGGAGTGGCAAGACTGTATAGTAAGCGAGGACCAGAATACTGTGC
AACATGGTTACGGGAGTGTGGAAGGAGCACCTCGGCTACAGCACCTATGGCCACATATGT
GGAAAGTAACCCTGCCCGAATGGAAGACTGTTTCAGGACAGGATGAAAATATCTTAAAAT
TTAGCAAGCAGAACTACCTCAACATCCCTGTGTACAAGGCGCGCATGCAGCTTGCTGCGG
AGACTCTCTTGGCTGAGGCCAAGTCTCAAGCCATGTCAGCAGGTCTAAAGGCTTACATCC
ACATTGTTGGTCTTGGTTTGGGTGTATGGCGTGCATGTCACCAGCAAGACGACATATTTG
TTGATGCTTGGGGAGCAGCTCTCCATTGTTTTGACACCTCACACATTGCGCATGTCGATT
TCAGCTGGATTGATGTTAACTCGTGTCGTGGTGTATGCGACGGAGAGCTTTTTCCAGGAA
CTAACGTCATGTTACACTTCTCTAAACGATCGCTGCATGACCCTGTGCCCCCGGGGACCT
TGTTGGTCACCAGCTATGCTTGGGACGGCAACTCACTTCCTGGAAATGAATTCTGGATTG
GGAAACTAGCTAGTACTGGCGATGGTGCAGCAGCCTGCTCCTCAGGCGTAGCTGAGTTAC
ACAACACGCACATCAACACCAATGTTTGTGGGAACAACTTGCATGTTGCTGGACCCTGGG
GAGTGATGCACATTGGCGAGTATTGCAGCCGTGCCCTCAGCCACATGCACTAACTCTGCA
TCAAACCAGCTGGCTCTGATGTGATTCATCTAACTAGGTATATTTTTAGCTGGATTAATC
TTATTCGAGCCATTGTCCCAGTGTTTAATGCACTGGCCAAGGATTCAACTCTTATCTGTT
CCATGATCTATGTTCTACCATTTCTCTGCAAGAGGAATAGGTGATGCAAAGCCAAGAAGG
AGATCCAAAATGTAATTCCACATTTTCCAGCATAAAAGACGCACAACAGAAGTATCATAA
TGGTAAATCAATAATCACACTCTAGGGCTAATTATCCTCTTACTTTACACTAAAGCATAA
CAGAGCCTACCCTTAACCCTAACCTTGACCATTTAAGGTGAAGGTTGATTTTCCAAGACT
TTGTGGGCAAACAGATGCGCCTTATATGCTAGAAAATATGGT
>contig_75
CACCACACATTGCCCTTAAACAGTTGACCTCAATATTTGTTATTAAGGATCAACTGGGGT
AGCACTATTTCTATATTAATGGAAAGCAATACTCCCATAAGGGTCATTCAGCACTGCATG
ACAAAAGTGAGAGAGACAGAACTGGGGAAGTGAAAATTCAGAGGGAAGGACATTGTAAAA
ATAGATCAAGGGTTACAGATGATGTAGCAACAAAATAGGCATGTCATTCTGTTGACAAAG
CACCTACCTAAAATAAAGTTGTCATACTATTTGCAAACAGGACAATCAATCAACACATTA
GGCTGTTATGATGAACTGAAAATCCTTGAAGAGGCACTGGCCACCCCTCTATCAGATGAC
CATGTGTGAATCAGTGTCCAGTGCACAGGCATGCTAGTACAATATAACATACATACATAT
AGAAAATACAGGTGTCTGTTGCATTACCAATATCTATGACAAATGCCCCCATAAAATTAT
GCAATATGGTCAACCAATACTATACTACCGAGTCTGGGTATAGGAGATATAGGAGTCTGG
AATGAATTCTCCCTTTTTCCTATTAATATAAATTTCACATTCGTGAGTTGACCATCAACA
AGCTTATTGCAGAGGGCATTTACAGAACATTATTGCCAATCTTTTCATTGAGCATCATTT
TTTTTTTTTTGTAGAGACTACATAGGTTGAAGAATATTGTAATATTTTTTACCCTTGACT
GTGGTGTGGTGTGCATGTGCAATAAACTAGCTGCTTTGAAAGCAACATTCTAAATTTAGT
TCCTTTACCTGGCACAAATCTACAGGTTTGTATTACAGAAAGTGAAAAATATAAATTAGA
ACAAAGGACTGTTTGAAAGGTATGGATGCAGAAGTGCTGATTGCAAATGATTTCTAATTT
GTACTAAAATTTATCTTTTATCTTGTATTTTATGACTGCTACACTTTGTTTTTATTACAT
AGGTATATGTAGCACTCAAACAGAATTTATGTATAATGAATAGTACAGTAGTAATATGTT
TGGGGTCATGTATATATAGACAATTAGAAGGCATTGCTATAATTTAATTGTAAATAACAA
TCTAAGTACACAGAACAAAAATATACAATCTGGACATTATAGTACATCTGGCCAGTAACC
ACATGAATAAAAAAAGTATGTAAATTTTGTTACTGATAGGAAACACTTTAGGAAGTCACA
GAAGTGTGGGTAAAGAAACACCTGACAAGCATCACTGATTGTGGTGAAACTCTACACTGC
ACTCTCACAACCAATTTATTAAAACATAATTTTCGTTAAAGACTGTGTATAATTCAAATT
ATTTTGCTACTGCAGATAGATTCATCAACATAAGGCTCATTAACATAAAAAAGTTGCATG
AACATATTATAAGTGACGTTCCTAACTTTGCAATTGCCAGACATATCACACATGCGCATA
TACAAACTCATAGAGCTTGATTAAGACCAGAAAGGCTGTGAACAGTCCATGTGTGACATT
ACTAATGCCCGAACGCGAGGTTATGAACGCCACCAAGCACTCCTCAAGATAAATAATGGT
TGAACACTTGCTGTCTCCATCCCATATCCCACTATGCCCTCATCTATCATTTCCCTTGGC
TCATTCCATATCTGTTTGACCTTCAACATGTGCACAAAGCCCTATCAAGCTTCCAGGAGA
TATCAGGAAGGTCAAAAACTTCTAAAAGTAATGTATGCATCAAGAAACAGAATGAGCTTT
CTCAACCTTTCTTAGATAGTAAAAGTTCATGCAGTTTCTTTAAGCAGTTACTAGTTTTAG
GATTCTGACTCAGCTTTTTTTTTTCAAGGAAATGTACAAGACCTTGATGTATATCTCCAG
GAGACAAAACAAAGCCCTACTAAGCACAGGTTCAACAATACATAACAGGCAAGTCATCAA
TACTGTATAAAATATGCACTGTGGCACATGAGTTCTATAACAACAATTCTGGGAAGTTAC
TAATAGTCTGCAAAGTAGTTGGTTTATCTTGTAAACCTGAAGTCAGAGGATGAGTGTAGA
GAGATGACAGAAATTAATACAGTACTTATCTTTGCATATAAGCTGCTTTTGATTTCAGTG
TTGACTAGAGATTATCCTTGCAGCCACATATGCATGTGAGATGATTTATTTAAGTTTACA
ATGTTGCTAAAAAACATCTTCCCATAGAAAGAAGAGTAATAAAAGAGATTCAAGTAGAAG
CAATCAAAATATGTATCTACAAGTCTAATTTAAAAATCAAGGCATTTAAACAAATATCTA
ATCTCTTATCAGCTGTATTCATTGGACTGATAAATATATATATATTCAAATAGACACTTG
CATACTTAATGACTAATGCATCACTATTATATTTCACCTGATTCACTCAAACACTTGAAT
GTATTGTTGGTAAGCACCTTTATTAGGGTGACATGTATTGATCTGCAATAATTCAACCTG
TTATGTCCAATGTATAAAACTTAGGCATTTCCAGTAAAATGTCACAGCACAGATACAGTT
CCTAAGCTTGGTGAATATGGGACAATAATTTCAATGAACTTTATTCTCACTCTAAACCTC
TGTTTAATGACCACGTACATGCATTAACAGTTAATCTTCCATCCATTCTCACCATTAAGT
TTTAATTCTACAATACTTGTAAAAGAGGAAGGAACATTTAATACAATGAAGATTGTTTTA
TCATCTGAATATCAAGAGCCTAAGTAGTTTTATTTTCAAATGTTTAGGTTTTAAACACTC
TCAGGGTTTCTGACAATTCTAATACATTTGTGAACTTTGTACCATAAAATGACTACAAAA
CATTTTAGGTATAATAAAATAGATAATCAATATTATATAAATTTGATTGATATTCAAATA
CATTATTTTAGGATCTCATCACATACTTCCTGATGGAAGCACATCCCAGAGGCAACTTTC
AGTAGTCTAGAGAACTTACAGTGCTGATACACCTAAGGCCTGAGTAATCCTTATTCATGA
TCTACATTATTAGCACATTAAGGCCATAAAAAAATTCTATTGTTTGTACTACAGAAACAA
AGATCAGAGTAATGAGAGTATGTACTGTACTTATCTCTTAAATAAGTGAGACCACAAACA
AATACTGACCATAACCTAAATTCAACTCCTGCATCCAATACAAGAAGGTACTGTTTTAGA
CATTCATTTTCCTTGTGAAAGTACATGGTAATTTTAGAAATACTTCCATCATGCTAAGAT
CAAAAAGCCAAGGAAATCACACCATTTTTCTCCTGCATTATTAATAAACTGTTCACACCT
ATGCTTGCCAACTCCAACCCAGCATATACACAAATATACTTTCTTTACTGAAGACGAAAT
GTTGATGTAACAAACCTGCAACACAGGTGATGGCACAGGGGACAAAATGGAACCCAACTC
TTGACTCAACAAATAAACATTCAAACTGCATCATCGGCATACTGTATGTGCACTGCAGGA
ATACTTACAGCATTCATGGTAGCTTAGAGAAAATGACAAAGCTTCAAAGTGTAAGAGCTA
CTGAGTATTTGGGCAATATGCAAGAGATACTCCGAGACTCTAGAATATTGCAGTTATTCC
CCAAAATAGTTCGTTAACAGCAATATCAAAGGCTAACCTGCATTAGTAAATTTACAACAG
TTATCCAGATCCCTTAAAGTGAATACAGGTACCTAGATCAGAAGAAAACATTAAAGAATA
TTACATCACGTTTGACCATAGGTGCCTCTTTTAAAGTATGGTATCTAAATTGTAATGTAC
ATTAATATCATTTTTTTCCTCAGCTAAAAGATAACTTTAATGACCTGGGGTTTGTAACCA
GAATGACCTATCGAAAGTCACTATGGCAACAGAGGATGGCACAGTTACTACCTAACCTAG
CAAGTGTCAGTACAGAGAATGTACATAGCAAATATCACAACCATGTGCAGGTGATGTTAT
AACAGGCTGCACCCCCATTGCACTGTCTTGAGTTTCACTCTGGACACTGAGGGCACTTGG
CTCCCATCACCCTTAACACGACCCAAATCTCACACTGGCAGTTTAAGGATAACAGCTCCC
ACCACCCAATTACATTACCTCATGTGCCACACTGACAGCTTAGGGTCCACAGCTCCTATA
ACTTTTTGCCATGTTATCCCGAGTGTGTGTCACTGGCAGCTCCAGATGTCCATTATCACA
CTGCCAAATGTATCAAATTAGTATCAAAGATTCTTTGTCTTTGAGTGCCTTTCAGCTAGC
TGTTGCATGCAGTAGCAGCTGCAGTGAAGTTGCATATTGGAAAAAAAAAAAAAGGCTTTC
TTGTACCACAGCTATAAAGTGGATCACTAATCGAGTTGCTTATTTCCCTTCACTCTCACC
AACCTACACATCAAGATATTCACACCTTATCTTTTCACCACTAACGGTCTCCAAAGAAGT
TTTTTCTCTTAAATGAAAAGTAAGAAAAAGCACCATATGGCATATTTTTCTGTGCTGTTA
AATGTGTGGTGGCTTGGAAAGATTTAGACGGCATCTGCTCAACTCTTGATTTCTGTGCAG
TGAAAATGGCAAAGTTTTACCTCTTCTTCTTAAAAACATTTGCCAACATCCACACAATTT
TTTTGTTTTCCTGTGCTTTAATTTAACTTCTTTTACTAATACTATATGTTGTTCTGGTTG
CTGATACTGAAAATAAGATTCGCCGTATGAGTGTGTTCGACTGAGCTCACGGGTACAGAC
ATTGCATGTGACTGGGGGGGAATTTGTGCGCTTGTGGATGTGTGAATGATGTATTTGGGA
GGTGGGCGAGGAGCTGCAAGTGAGTAGGCCTGAGAGCTGGACGCCTCCTCCTGCCGATGA
AGACTAGGGCCGAGGTTCCTGTCAGTCTGGAGAGACAGTCCGTTGGTGATGCTGCCTTCT
ATAATTGTCACTACTATCTGCACTCAAAGGCCGGTACCTTCGTATCCTGGCAACAACATC
TCTTGCTGCAGACGGAGGCTCTGAGGAGGGAGGTCGTGGTTTGCGTGGATGTGAACTCTC
TGACTCACTAGAATCCTCATGCTGGGGCTTGAGGAGGTAGGAAGGCACACCTCGTCCACT
GTCATAGTAGCGACCACCTGTTCCTGCTTCAATCATTGACACTCGTTGTCTGCTTTGTCG
ATTCCTGGTTTGTAAGACAGCAGGTGGTGGTGGATTCACATCGGACACTGGTCGAGTGCG
ACGCCGCTGGAATCTTAGGTTGAGTTGTGTCTCATCAGTGACATACTTGTCTACTCCTTG
TCTCCGTCTCCTTAATGCTGGTGTAAGATCAGCGAGATCCTCACTATGATCTTCTTGGCT
AGCTGAGCGCTGGTAGTCACAAGAGGCGACTGATCCCCGTTCCCGGCCTGATCGATGTTC
TGAAACACCGCTACGAGTACTTAATGAATCTTCCTCATTGCCCGGAGATGTAACTTTTTC
TGCTAGGGCAACAGAAATTCTCCGAGCTGCTTCAGCACGTTCTGCTTCTGAATATCGTGG
ACTTCTACCTCCTGATGGTGTATTAAGGCTGCCTTCAGGCTCTCCATCTTTGGTAGTACG
TACCCACAGAGGCACAGGAATGCGACTTTTTTGAGAAGAATCATCCTGTGCAGCAGGCGA
TTTCCTAGAGCCATTGCCACGCTGTCGGTCTGGTGACAAAGAAGAACGTGGCTGTAAATC
CGTAGGTCGGGGTGTATTAGTTTTGGAAGACTCCTGAGATCCCTCTTCTAGCAGATCCTC
ACAGGAGCGGCGGTGACGAGATGATCGGCTACGACGTCCACCACTCTCACTGTGTGGTGG
CGTTCCTCTTGGCGACACTGATGGCGTCACTGTCCGTGATCTGTTAATCATCGTTGATAC
TTGGAAGGCTGCAGACAAATCATGTAAATTTATAACAGATATTTTTCTTGAATCTTCTAT
GTCATGCTTTTCTTCTAATAAAAATTCTAGGGATTTTCTTCGTTCTGATATAAAAGACTT
TTCTTCTTCACATATTGTATCTTGACGAGTTCTTGCTTCAGTTTCTCTCTGACCCATAAC
AGTTTCATAACGAGATGACTCTGGAAGTGGTGCACCCATGACAGTTTCATATCGTGAAGT
CTCCTGAACAGTTGTAACTACAGTGTGATCGTGTATGGCAGATTCATAACGGCTGGTATC
AGGAGGATGGACTGCAGATTCATAGTGTGTAGATTCAACATCACGATCTTTATTATCTTC
TAAGACAACTGGTAAAGCTGCAACTCCCAGTCGCCGTCGTGAGTCATCCTTTTTGCCACC
TCGGATCTCACCTTTATCTTTGGGTAATAAATCTGAAGCTTCACTGGTTTTATGGGCTTC
ATCCTCTTGCTCATTTCTAGGTGAACTTTTGCTGTGAGACTTCTGACTAGATTGTAGATG
AGGCTGCTGTGATAAATCTTCTGGAGGTGGAGCATCATAGTATACAGAACGCTCTTCTGG
GTGTGTAATTGGGCTAGATTGGAGGGAAGCAGATTTATTTGTAGTTCCAGGCGGCAGGTC
TACCATGGATGGTGGTGGTGGAGGTGGGTTCTCAGCCCCAGCATTAAATGCAGCTGGTGC
AGGCACTACACTAGAAAGTTCTTGCCGAGATACTCGAGTCTGGCTAGTCACTACAGTAGT
GGGGCCAGAAGGCTCAGAAAATTTTCTATCCTTGTCAAGTACACGGAATTCAATTTTGCC
ACCTACCACAGCATCATCCTCTGCACCTTCTTCTGGTTCGCAAACACCTATATCAGGCAT
GCTCTGCCGACGCTCTGGAGTGAGAGGTGAACCTTCTCTAGAGGTTTTGACGCAGATACC
ACGTGCAACGTCTAATTCATATACAGCATCGGTAACAGTGGTAGTGTGTACTAAAGGAGG
TTCCAGCCCAGGACGAATGTGACTAGATAGTTGTGGGTTGGACCAGGCACGTGGAAGGCT
ACTAGCCTGTCCTCCCAGATCAACTTGCAGAACACCTGTAGTTTCCATAGGCAAACAGGC
CACATTAGGCACAGGATCTTCTACTCCCCCTGTGACCTTCGTCACAACACGAAATTCTTC
AATACCATGACTTCCCGCCACACTTCCTCCGATCATGGTGACATCTGGTACCTGAGNNNN
NNNNNNNNNNNNNNNNNNNNNNNNNNNNNNNNNNNNNNCTGAGTGTGTGTGTGGTGGTCG
GAGGAGCGGTGACGGTCATCCTCGCTAATTCTGGAGAGCTCGGTACCAACTCGTCGAGAC
TTTTCAGTGGTGCCCGCATCCTGCACAGGCGTCATGGTGGTGTCATCAGGCCCACGGGAT
GAAGGAGACACCAGAGTTAGGCGCTGCTTATGCTCAGGACTCTGCAGATTGTCAGCTTTA
AGTTCATTATCTGTTTCCTCAGAATCATCAAACTGTGATTTCCACTGTGATGCTAGAGTA
AGGCCGCATCCACCCCCCTTAGTGGCTGGCTGAGACACATTGTCATCATCAGCCAGGGCA
AACTGTGTGATGGACAGGTCTCTGTGACCTAGGTACTTGGCTCGCTGCACTGGGTGGAAC
CTTTTATGATGAGTTCGACGATGCGGGGTGTGATCACGTGTGTGTGGATGTAATTCACCC
TCCGTGGGAGGTGTGGAGCCTCCTGGGGACACACCGCCAGCACTGGGCTCTATCCTAGCT
AACCGTCCACCATCTTGAAAACTTACATAGCTGGCATCCTGAACAGAATACTGATCCTCT
CTCTTGCTGGCAGGTTCCACATTCATGTCTACATCATCAGCTGCTGTTTCTACAGAAGAT
AACCTTAACACTGCTAGGGGCTTTCTGTTCTTGTTGTCATCTCCTCCAGCTCCCCTGGGT
GTGGTATGTCCCTGTCTTGATGCCATGACTGCATCACCATCCCAGTCAGTGGAGCATTCA
AGTCTTCCCTCCTTTTCCTTCTCTCCAACACCTTCCCCTTCCTTTTCACAGTTGAACTCC
TCTACCTTTCTCTTCTTGGGTGACATCTCCACCTCGTTGGTGTCCTTCTCAGTGTTCGCG
ATGATGTTGGCATTGACGTTGTTATCGTTCAGGACCCGCTCCTTAGTCTCCACCTGTTGC
TGATTGATGTTAGGTTGTGGTGGGTGTAAGACAGTGTCTCGTCGTCGCCGTCTTCGAGGG
TCGTGCTCACGATCATGAGGTGCCTCAACATTTTCCTGGTTGTCCACAGAGCCCAGTACA
TTGTCATCAAGCATGTTATCGGTCATGCCGCCTCCACCGTAAACCAATCGGCTGTCTGCA
TGCTGTGGTTTGGTAATAACAGCATGGGTCGTAGTAGTGGTAGTGCCTAATGAATTGTCA
GTGGGTGTTTTCTCCCAGTCAAATGGGTCCGATTCCTTAATTCCCCGTCGCTTCATGCAG
CGCTCAAATAATCCTGATAACATAGCATAGTCTGGCTTATCATGATAATCTAAGTTTTGG
ATGTGTTCTAGAAACTGCTTGAAGTCAGAAGGCAAGTGTTTTATGAGCAATCGATGGTCA
TACTTTTCCTTCATCAGACCAACCTGTTCCTTATCTTTTATTTTTCTCCAAGGCAGCTGA
CCATTAACAAACTCAACAACCATATAAAACAGCGACCATAGGTCATCATGACGTCCCATC
TCTTTATTCTTGTGAGCATTCAAGGAGGCATAACGTACAGTACCTCTGAAACCTGCTGCT
GCTCTAGGAGTTCGTACTTCACCATTGGCATTAGTATACTGGCGAGCGAGTCCGAAGTCC
AACATGTAAGTCTTGCGACAATTGTGAGGCAGGCGACCCATACTGAAATTGGACGGCTTG
ATGTCTCTGTGCAGGAAGCCGACCTCGTGGATGGCCTCGATGGCTCTAAGGATCTGGTGG
CCAAGACGGAGCGCAGTGGAGAGGCTGAAGGCACCTCTGGGTTGGGCGCGGCGCAGTTCT
GCCAGGTTCTTGGCCTGAAGCTGCATTACCACGTAGTTGAAGCGTTCATTACGACCGCAC
CCGATGAACCGACACACGTGTTCCCGACCCTGAAGCTTCTTGAGGACGGCCACCTCCATC
TTGAGGACCTGCTTGGGCTGCTTGGCAGACTCCAGTTTAAGGGCTACCTGCTCGCGGGTC
ACCAGGTCCTGACCCTCGTAGATCTCCCCGAACCCGCCGCCACCGATCTTGCGTACCACT
TTCCATCGTTCCTTTACGACGTGTCCGGGCTGAAGGAGGTCCTCGCTGGTCATGGTGATG
TTCTTGTTATTGTTGTTGTTGTTGTTGTTATTGTTGTTGTTATTCTTGTTGTTATTGTTG
TTGTTGTTGTTGCGGTCCTGAAGGTCTCCCGAGTCTTCATGTCCCCCGCTACATGTGCTT
ACCACGGCGCTCCACTTCATGGTGAGTGAGTCGTGAGTCTTCAGCTCTGTGGTGGTGGTG
GTGGACCGGTGCCTTGGGCACCGTCTCACCTGTTGTGGTAGAGGTAGTGGACCGGTGCGC
TGGGTGCCGCCTCACCTGTTGTGGTAGAGGTAATGGACCGGTGCGCTGGGTGCCGCCTCA
CCTGTTGTGGTAGAGGTAGTGGACCGGT
>contig_76
CCTGGCTTTACCACTCTTACCACAGGTGGGTGGAACCCCTCAGGCTATTGTTGGTGTGAG
AATCTGCTGGGAGAATAACACCGTGAGCGATTTCATCTCGCCCAGGCGTCTATTTTTTCC
TGCTGGCTGTGTTGAAGTGTAGCTGTTGGAGGCAGTGAAGTCTCNNAACTGGGGGATCGC
ATGTAACGGGGGAGACACAGCTCCCAGTAGCATGATGCACGCCACTCTAAACACGACTAT
TTTTGCCTCTTTCCTCGTAATTTTACACATCAACATTGTTTTCCAGATATGCGAGAACTG
TGAGTCTCAGGTCGAATGAGGTGGTTGGTCCAGTTGGCGAGAGATGGGAGTACGTGTAGC
ATGCAGGTGTAAGGTGCGGGTGTAGTGTGTGAGCACTGCTACACAACACCTGTTGGCTGT
CCTGATGTCCAACCTTATTTCAACTGACCATATAATGAGTAAAACTGTCTTTTTGTTCCC
TTTTTCGTTCGTATCTTTTCGGATGTGGTCGGAAAAAGTCGGGTGTCATGCCTATAAATG
GTGTAGGTGGGCCGCTTTCTTTAGTAACTTGAGCTACGGACACTGGCGACATCTGGAGGA
GAATTTAAGACATGAACACCTATCTTTGGGGTTGAGTGTGTTTGGAGTTGTGGCCAGGCG
GAGGTAGCAGACGGTGTGCGTGTGCCCGCGTCTCGTACAACCCTTCGGCGTCACCAGGCA
GTGTTTAAAGTGCGTGTGTGTGCCTGACCTGAGTGTCCTCACATAAACATGTCTTCCAAG
GCACTTGTCTCCTCCAGCACGACCAAGGTGTCAGCCTCCAGCTCGAGGACTCAAGTGATC
TCCTCCTCTGTTTCGTCGAAAAAAGTGTCCTCCAAGACGTACTCTTACCGTGCTGGAGCC
GCTCCCGACGACAGCAATGTTACCATTGAGTACATCACAGATGTCAGCAATATCTCCCGC
TTGGAGGACAAGATCCGTCTGCTTATGGAAGACATAGAGTACGAGAGGGAACTCAGGCAA
AGGGTTGAACGAGAGAAGGCTGATCTCAGTGTTCAGGTGATCCAGCTCTCAGAACGAATT
GAAGAGGTCGAAGCCGGCGCCGATGGACAGATCGAAATCAACAAGAAGAGAGACGCGGAG
CTGGCTAAGCTGCGCAAGCTGTTGGAGGACGTGCACCTGGAGAGTGAGCAGACCCACCAC
ATGCTGAAGAAGAAACACCAGGAGGCTGTCGTTGACTTCCAAGACCAGATCGACATCCTG
ACCAAGGTTAAAGTAAAGGTGGAGAAGGAAAAGGCAAAGTTCCAGCAGGAAGTCTTTGAG
CTGACGGAGCACCTGGAGAAGTCGACGCTGGAGGCCGCTGGCTACCACAAGACCATTAAG
AGCCTCAACATCACCATCCAAGAACTCAACGTCAGGATTGAGGAGCTCAACCGCACCATC
GTCGATATTACCTCCTCCAAGCAGCGCCTCAGTGTGGAGAACGTCGAGCTCAGCAAGTCA
GTGCAAGACTTGAAGGTGAAGATAGAAGAGGTGAACTATACTCTGAGGACCAGCGGCAAC
ACTCTCGAAGAGTACAAGAGGAAGTTCGATGCTGAGGAAGCTCGTCGACGTAAGCTTGAG
AGTGAGATCAACTCACTCACTAATGAACTCAACGCACTCAAGCGCTCATACGAAGAGGAG
TCGGAGCTCCGCATCGACATCGAGCGCAGGTTGAGCAGCGAATCTGCGCTCGTCCTCCAA
TACAAGAGCAAGTACGAGCTGGAGTGCCGCGTACACATCGAAGACGTCGAGGAGATCAAG
AAGAAGACGCAAGTAAGGATCGTAGAACTGGAAGAACATATCACCAGCCTGAACCAGAAG
GTCAACGCCCTTGAGAAACAGAAGAGTCGCCTCTCACAGGAGATCGAAATCATGATTCTC
GACCTCGAGAAGGCCAACGCCAACCACCGCGAGGTCAAGACGCGACTGGAGACGGTGGAC
CGCGAATACAAGAGTCTACTGGTCAAGTACGAGGAGCTGAACATGTTGTACGAGCAGACT
AGTAGAGACCTGAAGGTGCGTGTGGCTGAGTACAACAAGGTCGCCAACGAGCTGGAACAC
AGCAAAGAACTCTACGAGAAGATCTCAGTTGACTTCAAGAAGATCAGTGCTGAGAATGGT
GACCTGAAGGGTTCAGTGGGTGACCTGAGCCGCCTCAAGCACGACCTTGAGCTGGAGATC
CGTCGCTTGGAGGCCGAGAGGAACGAACTGGCCAACGCTCTTCACGAGGCCGACACTGCA
CGTAAGGAAGAGGAACACCGCTTCATTAAGATTAGCAACGAGTACCAGAGCTACAGAATA
GAGATTGAGAAGAGACTACACATCCGTGAGGAGGAGCTGGAGTCTGTACGCAAGCAGATG
GCCATCGAGGTGGACAACCTGAACGCCCGAGTGGTGGAAGCTGAGACTCGACTCAAGTCC
GAAGTGACCAAGATCAAGAAGAAGATGCAGGTCACCATCACTGAACTGGAGATGAGTCTC
GACACGACCAACAAGTCCAACATCGACCTCCAGAAGACCGTCAAGAGGCAAGCCATCTCC
CTCCAGGAGTTGCAGGCGCACTACGACGAGTTGCAACGCCAGCTGCAGCAGACACTGGAC
CAGTACGGTGTTGCACAGCGTCGCATCCAGTCACTTACTGCTGAGTACGAGGAAGCCAGA
GCCAACATTGATGCCGCCATCCGTGCTCGCCGCTCTGCTGAGCTGCAGTACGAGGAAGCT
TCAGCACGCCTCAAGGATCTTACCACTATCAATGTCAACATTAGCAACGCCAAGGCCAAG
CTGGAACAGGAACTGTGTGTTATTGCTGGGGACTACGACGAAATCAGCAAGGAACTCAGG
CTGAGTGAGGAGAGACTCAGCAAGACGACCATCGAGCTGAAGCGAACCATCGAACTGCTG
CACGAAGAACAGGAGCGCTACGTCAAGATCGAGTCCATCAAGAAGTCTCTAGAGGTCGAA
GTCAAGAACCTCACTATCCGCATCGAGAACGTTGAAGCCAACGCCCTCGCCAGCACCAAG
AGGATGGTGTCTAAGCTCGAAGCAAGGGTACATGACTTGGAGTTGAGCTTGGACGAGGAA
CAACGCCGCCACCAGGAGACCATCAAGATCCTGAGGAAGAAGGAGCGCAACGTGAAGGAG
CTGGTGCTCCAGTGTGAGGAGGACCACAAGAACATCCAGATCCTGCAGGAGACCCTCGAC
AAGACCTACGAGAAGATTAACATCTACAAGCGCCAGCTCAACGAGCAGGAGTCTGTGTCG
TCAACCAACCTGACTCGCGTGCGCAGGTTCCAGCGCGAGCTGGAGGCTGCCGAAGAACGC
GCGGAGACAGCTGAGAGCAACCTTTCGATGATCCGCGCAAAACATCGCACCTTTGTCACC
TGCCAGACGACGCAGCTGCCCAGTGGAGAGACGGTGGTAGTGAAGGAAACTGTCACACAG
CAGTAGATGGGACGCACTCCGTCAGGCAGCAGTAGATGGGATGAGCTACACTCCATCACA
GCAGTAGATGGGATGGGCTCTACCCCATCACTCCCCTCCCTCCTCCTTCCTTCCCTTTCC
CAACTTCAATCAAATATGTCTACTTTCATAATCGTGATAGACATTGTTAGTATCTCTCTG
TCTTAGAGATGTTCTTTTTTTTTAATTTAAGATTCTCTTTAATGTTAAAATTACTACCAC
TACTAACTTTTAAAAAAAAATAAGACGTGGTCAGGACGCAATGTCCGCCATTCTTGTTAT
TTTAAAACGCATGTAATACACACTGAGACAATTTATGTAATTCTGTAAATAATTGGTTAC
AATAAACGATCTCTCAGAGCAGAGCGTGTGAGTACCGTCGAAAAAAATATAGGTTCGTTG
TAAGGTGTCCAGCGACCCGTGTTGAGCTGTGGGCAGCAATTTTGGGTTGTGTTAGAGAGT
TTCTTGTAGAGCTCTGGGACAGCTCACTCGCCCTGGTTTAGTTGGGATATCTTTTAAAAA
TATTGTTGAACTGCTATGGTAGGTGTTATAACCATGTGAGGTCATTCGGCGAGCCTCCGT
CTGCTGCCGTGGCGTTTCTCATAGTCCAGAACTCGTGCGAGACACTTCTTTTTAGCATTA
CCGGAGTTGCTGGCTGCGTTGACTTGAGGGTACGTCGATGACTCTCGTAGTGTGAGCCTT
GTCTGTGTACAATGAAACACTACGAGGGGAAGACCAACCCTGGAGGTAATGTAGCTTGGT
GGGCTGGGACACTTACGTCACTGACTCATAACTTACCCACACTAGCCCACACACCAGGGG
CCTCCACAGCCCACAGGCTGGGGTCTCAAGGGGCTGTGGCGGCCCCTACGCTGTGTTCCA
CACCAACACCGTTACACCCACAAACGATAATCTGAAGCGACTTGCTAGAACGAAACTGCT
GCTATGACTTACGAATGGCTNNNNNNNNNNNNNNNNNNNNNAAAGTGCCCACACTAGCCA
CCCTCAACACTCGTCGCTAGATCACACTCGCTCTCAAGAAAATTACCAAGAATACAACCA
AAACAACATTTTGGATCGTAAGTGAATACACAGGTACTGGATAGTGTCACCACAAGGCAA
AGTGTACCTCCAAAGGGTCTCCTAACACTAAAGCGAAGCGGGTCCAACTGCTTCATTTGT
AGTACAGCTGCATACACAATTACTGTATAATTTTTTTTTTGCAGGCCAACCGTCCGATAA
ACGATGTAGACGAGTGTTATGTTTGTAATGTGCTGCGTTATCAGACTTCGGTGTTTATGT
ATAAGTTCGAAAATTTACCGTTCAATGGGAGATTTTCAGCCACGACTGACTGCTACATGT
CTACGCCGCACGATGTTTCTCTCAATGCTTCTGCCACCACCCTTTTNNNNNNNNNNNNNN
NNNNNNNNNNNNNNNNNNNNNNNNNNNNNNNNNNNNNNNNNNNNNNNNNNTTTTTTTTAA
GCCTTACCTGCCTTTCAGAAAGTCTTCAAGCCTTTTTCCTTAGCCTTATCTACCTTTCCA
AAAGTCTTCAACCTTTTTCAAAGCCTCACATTTCCAAAAGCCTTTAGCCTTTTTCTTAAC
CTTCAATTATCGCCACTAAATAAGCTTCGTTACGTGTGTAACTCAAACAATTTAACAACA
GGTTAAAATAGAGGAAAAAAAAAATAAAAAAATGAAACGATGTATGACTAATGGTTTTAA
TTCACCGGGATTTGTCGAAAAGTGAAAATATAAATTGCTATAAACACCGAGAGGCGTGTT
CNNNNNNNNNNNNTGTTGTCTGTCTTCCAAGACGCACATACGCTTCTTCAAGACAACGCT
CTCTTGAAGACACGGCTTAAAGAGAAGACATCGGCTTTTGAAGCCATCTTCAACTGAAGA
TAGTGGTTTTTTAAGCCGTCTTTATCGGAAGAAAGCGGTTTTTAAGCATTTTCAAAAGAA
GATAGCGGTTTTTAAGCCGTCTTCAAGAGAAGATAGCGGTTTTTAAACCGGCTTCATGAG
AAGATAGCGTATTGCAGTATCTCTCCACTCCCAGAGGGCTCTAGACTGTATTAAAACATG
ACATGCTTCCTGGGGGTACACAGGCTATCGTGCACGCGTTACCTTGCTTCCTGGGGTACA
CAGGCTATCGTGCACGCGTTACCTTGCTTCCTGGGGGTACACAGGCTATCGTGAAAACGT
TACCTTGCTTCCTGGGG
>contig_77
CTGAGGCTCTGTTCCAGCCTTCCTTCCTGGGTATGGAATCTGTTGGTGTTCACGAGACCG
TCCACAGCTCCATCATGAGGTGCGACATTGACATCAGGAAGGACCTGTTCGCTAACATTG
TCATGTCTGGTGGTACCACCATGTACCCTGGTATTGCTGACCGCATGCAGAAGGAAATCA
CTGCTCTGGCTCCTTCCACCATCAAAATCAAGATCATTGCTCCTCCCGAGCGTAAGTACT
CCGTCTGGATCGGTGGTTCCATCCTGGCCTCACTGTCCACCTTCCAGACCATGTGGATCA
CCAAGGATGAGTACGACGAGTCCGGCCCCGGCATCGTCCACCGCAAGTGCTTCTAAATAT
AAATAATTTATTCACAGTTTTCCTGTGTAAGTTATGAAATAGCTATTAATAAATAATTTT
CGGATAAAAAAAAAAACAAAAAAAAAAAAAAAAAAACTTTCACCATAATTCA
>contig_78
ATTTCCGGCCCTTTCATTCCTCCTGGGAACTATTCCTCCCCGCTCCCCCCTTTTTTTATT
CTTTTTTTTGTTTTTATTTTCTTTTCTTCTTTCTTTTTTTTTCTTAAAAACAAAAAGCAA
AGGAGTAACCTAACCATGGCAGCCCTAGTCCATGAAACCACTACCCCCGGGCCCCTTCTT
GATACCGCACCCCATTCTGACCCTGCCTTGTGTTTAGACCACTCTTCGGACACTCCTGAT
GCCCCTGTACCTCTTGCTGGTGCTGTTTCCTCACCCGCTTCAGGTACCGGGGCTTCGACT
GACTCCTTCGATTTGTCTGAACTCCGCTCTCCTTTGACTATGCTTCCGGCTTCTCCCTCT
ACGGTACGGCAATTTTCGAATCGCCCGCCCATTTCACGCCGGACCAACTCCGGTCCTACT
CCTAAACGCCAACGTCAATCTCCTGATGATGCTCCTTCGTTACCTTCCCATTCTACTCGG
AAAAGACCGACACGTCAAGCACTCCCTCTCCACGCTCAGTTTCGGACCACACAATGGACT
AAATTCTTTACTTTAAGACCAACTTCTTCTTCTGCCTACCTTTCTGACCATAGTATTGCC
AAAGCGCTCCTGCGTCATGTTGGCAGAGATATTTCATTTCACGCTCTCAAGAGCGGTACG
CGCATCGTCACTGTCCAGAATGCTACCCAAGCTCATGATCTTTCTCTCCTTTCGAATATC
GATACTACTCCTATCACTATTGAAAAACATCTTTCTCTCAATTCTTGTAGTGGTACTGTC
ATTCTGCCCCATACCATAGTCCAACAGAATTTCCAGTCATGTGGCAATGACATTTTTGAA
CAGCTGGAACTCCAGGATCTCCCAATCCTCAAAGTAGACACTTATGTCCTTCCTGCCCGG
GGGCGGAGACGTTACCCTTGCAATGTGGCTCGTTTAACTTTTGACAGCCGAGAACTCCCG
TCCTCTGTATATGTCGCGGGACATCGGTTACAAGTTCGAAAGGTGATACCTACACCGCAA
CAATGTAGAAATTGCTGGCGTTTTGGTCACCCAGCGAAATATTGCAGATCTATGGCCGAA
TGCCCAGTCTGTGGTGCCGACAACCATTCTAATACATCTTGCAGTCAACCTCCATCTTGC
CTTAATTGTAATGAAGCTCACCCTTCGTACTCCCGCCGTTGCCAGGTCTACTTAAATGAA
CGTGAAATCCGTTGCCTCAAAGAGGCAGAAGGTCTCCCTTATGCTATGGNNCCCCACTTC
TGGGGTCCCATCTTCTGCAGCCTCCTCTGTTGTTACCCCTCCCATAGCCACTACGGCATC
TAATCCTTTTGCTGTCCTTGGCTCTGACGTCCCGACTACAACTCAGTCTGTTCTCACATC
TTCGCGTCCTTCCTCACAAGCCCCAGTATCGACAAGACCTCGTACGACACCTAATACCAA
TCGCCCCTCTNNAGAAGTCCAAAAAATCCACATTGCTCAAATCTTCTTTGCCCCTTCCTT
CCCTTCTTCCACCTCCACACGTTACCTTTCCAGTCTCTGTACCTAGTTCTTCCCCTCTCT
CTGGCTCTATTACAAGTGTGGAGATTCACCCTCCTCCTCGTACTATGCCTTCCACCCCCG
TCCCCTCCCAAGTTTCTCCCTCTTCTGTCACCTCCCAGGTTTCTACCTCTTCTGTCCCCC
CCCACACTTCATCTCCAGTCCCTTACACTTTTCCCTCCCCCTCTACTTTGGTACAGTCCA
TTACTGTCCCAATCTTTACTCACCCTCCTCCTCCTATCTCCAATATGGTNNATACATCTT
TGAATTCAGAAACACTTGAAGCCATTTCAGAATATATTGCAGAGACTAAACCTTCAATGG
ACACTGATTCACTTCCTGTTCCTTCTCTTCCCTCTCCTCCATCTTCACAACCCCATTCTT
CGCAACGCTNNNNNNNNNNNNNNNNNCTTCCAATGCCACCACACGTTGACTTTTCTAACC
CCTCTAGTCCGTAGGTGCCTTTACCTACAGATTCCTGATATTTTCTTCATCGCCAATCAT
GGCCTATTTACAGTGGAATATCCGCGGCCTCAGGGGTAATCGGGGTGAGCTTCAGATGTT
GCTTTCCAGGTTTTCCCCTGTTGGTGCTTGCTTACAAGAACCAAAATTACACTCGGCTGT
TTTCCAACCTATCTCAGGCTATAATTTATTGTATTCTTCGGATCCTTTCTCAGATGGGAC
CTTTAATGAAAGTGCCCTTCTTCTACGCAATGATATTCCGTACTGTCAACTATTTGTCCA
TACCTCGCTGCATTACACTGCAGCCCGTATCCACTTGAATAAGTGGTTTACAATATGTTC
TTTATATCTCTCTCCTTCTCGAGCATTTTCTATCCCAGACTTTGCCTTTCTTGTTTCATC
CTTACCACCACCACTTCTGTTACTTGGTGATTTTAATGCCCACCATTTNNNNNNNNNNNN
NNNNNNNNNNNNNNNNNNNNNNNNNNNNNNNNNNNNNNNNNNNNNNNNNNNNNNNNNNNN
NNNNNNNNNNNNNNNNNNNNATCGATCTATCAGTCTGCTCTTCCTCCACTGCACTAGACT
TCACCTGGTCTGTTCTACCAGACTTACATGACAGCGATCATTTTCCGATCATTCTTACTT
CTCCTTCCTATTCACCACCTTCCCGTAGCCCTCGCTGGCAATTTGATCGGGCAAATTGGG
ATCTTTACTCACACCTCACTGCTTTTAGTGAGGTTCCTTCTTCATCCTCCATTGATGAGC
TCCTACACATCTTCTCGACATCAGTTTATACCGCAGCTTCTCATTCTATACCCCAAACCT
CAGGCAGGCATTCTCAGAAGTGCGTGCCTTGGTGGTCTCCTGCTTGTGCTCGTGCAGTAC
GTTTGAAACGTGCTGCATGGGGCAGGTACCGGTACAATAGAACCGCTGAGAGACTTGTTG
ATTTTAAGCAGAAGCGTGCGATCGCTCGCCGTGTCATCCGTGAAGCTAAACGCACTTGTT
GGCGAGACTATGTTTCCACCATCACCTCTGCTTCTTCTATGAGTGCAGTCTGGAAAAAAG
TGAGGAAATTGAGTGGTAAATACTNNNNNNNNNNNNNNNNNNNNNNNNNNNNNNNCCCTC
TCGACGTTGCCATTGAACTTGGCACACATCTGGTCCGTATTTCCCGAGGGCTCCATCTAT
GCCCCTCGTTTCTTTCCTCAAAGTCTGCCAGAGAGTTAGTACCCTTGGACTTTTCTTCTC
TCGGAGAAGAACAGTATAATGTGCCTTTTACACTTCAAGAACTGGAGGCAACGCTCTCAG
CTTGCCGATCATCGGCAGCTGGGCCTGATGACATTCATATTCGTATGTTACAACATTTAC
ATCGGTCAGCCCTTGTAGTCCTCTTACACCTCTTCAATCTTATTTGGGCACAAGGAGTTC
TTCCCCAGCTGTGGAAATCTGCCATTGTTCTCCCTTTCCGCAAACCGGGTACTACAGGAC
ATGATGCCTCNNNNNNNNNNNNNNNNNNNNNTCTCTCCGCTAGTCAATATGGCTTTCGTA
AGGGTCGTTCTACCATAGACCCCTTACTACGCTTGGATACGTATGTTCGTAATGCCTTTG
CGAATAATCACTCAGTTATTGCCATATTTTTTGACCTTGAGAAGGCATATGACACAACTT
GGAGGTATAATATTTTGGCCCAGGCCCATTCCTTAGGCCTCCGAGGCAATCTACCATCCT
TCCTTAAGAACTTTTTAACTGACAGACATTTCCGTGTTCGAGTCAATAATGTTCTTTCCC
CGGACTTCGTCCAAGCTGAAGGTGTCCCTCAGGGATGTGTTCTAAGCAC
>contig_79
GTTGATCAGACCCTGATTCACCACAAGACCTCGTCGTGGACTGGACCACGGGGGCGGGGC
GTTGACCCCTCAAACCCAGATATACTCCAGGCATACTCCAGGTAACCTTAAACTTATAGT
TGAAATATTTTAGGTATTTTTAACAATGATACAGTTAACTTCCGGAATGAATTTTTCATG
CATTGCATGAGTACTTTTATTTGATAAAACATTTCAGACACTCTGAACCCTAATAAAATT
TCACTCCTATATAAATATTTTTAAGATCTACAGGAGTCCTCATTTGGCTAAAAGATATCA
AACATTCTGAACATTAGTAGGGTTTAAATCCTGTATGAGCTTCTTAACTCTTTTACTGTC
GAGACCCCTGATCCCAAACTCGCTCTCAGTGCTGTAGATCAGTGTTGAAAAATATTAAAA
AAAAAAAAATAATTTTTTCATACCAAAATCTTAAGGATGTTCATCTGATTGTTTTAAAAG
AAAAAAAATTGCTATCAATACTTAACGAAATATAGAGGTGTGAAGTTGACAGAAAGTAAA
CCGCTTATGGCAACATCGGCGACTGCTCACTCAATAATATTATTTTCACTTTCATTCAAT
TTTTTCTTTTCTTTTCTAATATTTAATATTTTCATGTAACTTTTGTGGCCTGTGAGACCA
ATATTATGCATGATGTACAGTGGACCCCCGCATA
>contig_80
CTAGAAGTTGCTGCTGAAAATGGAGGAATCTTCCAACCAACATATTTATAAGTACGTCAA
CAGACAGTGGAAGGTCCTGACAAACAAGGGCGATGATATATCAATCAAGGACCCAAAGTT
GAAGCAAGGTTATATTGGAGACTTGAGTAAAGCAAGTGTACTCCAGCTAGAAGAAATATT
ATTAAGACAAGACCAAATTTTAAGAAATAAAATTCTCATATCCAGACTTAATGATGAAGG
ACTCAGTCTCAAGAAACGCCGTGAAGAAATTGCAGAAGCTCTGGAAGCTGCACGGGCAAG
AGAGAAGGACTTGGGAGAGTCGGAGGCACTACCAGACATACATTCACTAGAATGGAGTGG
TGGTATGACTACTAGCAGTATTGAAGCTGCTAAGAAGAAAGTGCCCCTTGACAGTGATGA
TGATGATGATGATGATAAGCTAGATCCTCTCAAACTTATGGCATATCATTATTCATGTGT
GAAGAAACCCAGCCACGATGTTCAACAAAGTGAAGAAGAAGATCCAGCAGATGCAATTGC
ACGAGAACTGAAACATCTAGATATTCAAGACACTGAACGTGAAGCACAAAACAAAAGAAA
GGACTTTGGATCAAAACGAAATGACATGCTGGAGAAGAAGTACAAGAGGAATGGGCCAGT
GAAGGACTCATTTAAACCCTTCAAGCGCAGCAATAACCCATTTCCACTACCAGATGTGAT
ACACCATATACAGGTTGCATCAAGAATGTCTACCATCTGTATACCACAACATGAGTCCTT
GAAGCGAGAACGTGAATTTCTTGCCAAAGAAAATGCAAGATTGCTGCAAGAAACAAGAGA
GAAACTAAAGACAATCAAGAGAGAGACCATTGGTCTTCCCCCAGCATCCTCTCTGTTACA
GTACCGTGATGCCAAACAAAATAAAGACTTTTTTGACTCTGATGAGGAGCAGGATGAAGA
AGAATCTTATCCAGCAAATGATTTGCACAACTATTATGAAAACTTGCATAACCTTGAAGA
AAACTAGATATTGTTCATATAGTGTTCAGAAGATTATTATTATTATTAAGCTACTGATTT
AGAAAAAAAAAAATATATGGACACTTGCTGAAGGACAGATAGTGAATTTATTTAGGGTTT
TGTCAGGGAATGTTTAACCCTTTCACTGTCAAGACCCCTGATCCTGCACTCACTCTGTGT
CGAAAAATATTAAAAAATAAAAGATTATTTTTTCTTACCAAAATCTTAAGAATATTTTTG
TGAGTGTTTTAAAAGAAAAAAAATTGCAATCAGTNNNNNNNNNNNNNNNNNNNNNNNNNN
NNNNNNNNNNNNNNNNNNNNNNNNNNNNNNNNNNNNNNNNNNNNNNNNNNNNNNNNNNNN
NNTAATATTTTATTTTTTGAAGTAACTTTTGTGGCCTGTGAGACCAATATAATGCATAAT
GTATAAATATCCACTCATTGTATGCAACACAGTAACCGCACAAACATTCTTATCATTATA
TTGTTTACAAAACATGTTTACACAAACCCACACTACCTTCCCCACCACCCACGCTGCCTT
CTCCACTACCCATGCTGCCTTCCCCACCAACCATGCCATCTTCCCCACCACCCACATGGA
AATAAGTCACTTTGATTTTTTGGGGTTATCCTAGGTAATCTACACATATGCTGCTATGTT
GTTACACAAACCCATGCTACCTTCCCCACCACCCACACTGCCTTCCCCACCACCCACATG
GAAAT
>contig_81
CTCACACACGCACACGCACACATTCACACACTCACACATTCACACACGCACACATGCACA
CACGCACAAATGCACACACGCACACATGCACACATGCACACACGCACACACGCACACATG
CACACACAAGCACACATGCACACATGCACACACACGCACACACACGAACACACACGCACA
CACACACACGCACACACACATGCGTGCGCACACACACACACAGTGTACATGTGTGTGTAC
ATGTACATGTTGTGTATGAGTACATGCACTCATATACAACAGGCCTAGTGTCTAATCGAC
ATGTGCCTAGAGCCAGCATTTATGTATGATGTCATGTGAATTTAAATGTACTGTAATTCT
AATGTCAGTGGCATCAAACTTGTAATTTAAAAAATTGTTGATAGTGTATATGTCTAAAGC
TATTTTTACTTTATGTACAAGATGGGCTCCTGCTAATCACTTTCAACTTTTTCACTGTCT
CTTGTGTAGATCTATGTTATTGACACCGGTGTCACTTGCATAGATCTATGTTTTAAGCAC
ATATGTTGCTAGTGGTAAATTTTGGCCCAGACATGAGAGAATGGGTTTGTGCAGTGAGTG
CATGGTATAAATGAAATCCTGCCTTAAGTAAAAGATGATGGGGAAAGAAAACCACTGACC
TTATGTTTAGTTTAACCATTTCACTGTCGAGACCTCTGATCACAAACCTGCTTTCAGTGT
CAAAAAATGTTTGAAAACAAAATTTCTTACCAAAATCTTACGAATATTTTTCTGAGTGTT
TTAAAAGAAAAAAAATTTTGCAATCAGAATTTACTGAGATACAGGTGCAAAGTTGACAGA
AAGTGAACCGCTTATGGCAACATTGGCAACTGCTGCTCACTTGGTAATATTATTTTTACT
TTTATTCTATTTTTAGTTTATTTTTTAATATTGTATTTTTTCAAGTAACTTTTGTGGCCT
GTGAGACCAGTATAATGTCACTTTGACTTTTGTGGGTTATCCTAGGTTGATGATCGTCTG
GGTTTTCAGCACTATTTCTGGTATCCTGGGCATTGCTTTTGGCCACAAACTCCTCAGAAC
CATGAAATTCATCTTAACTGACACTTCCATCTGTGTTAGAGCTATCACTTGGGAATAGAA
GAGTCCCAATTCGCTGGGGAGTGAGCTATTTTTTACCGCAAAGCATGGTAAGCAAGGCTT
ACTGAAATGGGACTCCCACAGTGCACCACTGGCTCCCCAATTTTTTTTTATACTGCGCAC
ACTGAGCATGCAGCCCATTCTCTCACGTGCAAACCTACCAGCTTTCTCCTGCTAGAATTT
TGGCATAGTACTATGGCACCAACACTGGCT
>contig_82
TGGAGTTGTTGTCATCATGGGTCTCCACAGTATATTGAAAAAATTAAAGCAAAAGGAACA
CGAAGTTCGAATCCTTATGCTTGGTTTGGACAATGCTGGGAAAACTACCGTAGTTAAGCG
TTTCTGTGGTGAAGATATCAGCACAATTTCTCCAACTTATGGATTCAATATAAAGACAGT
GGAACACATGGTAGATAAGTATGGCTATAAGTTAAACATCTGGGACGTTGGAGGGCAGAG
TTCTCTACGATCTTATTGGCGTAACTATTTTGAGTGCACTGATGGACTCATATGGGTGGT
TGACAGTGCTGATGTTGATCGCCTAAGAGACTGCCAGGGAGAGCTAAGAAAGTTACTTGA
GGAAGAAAGGCTTGCTGGAGCAACACTTCTGGTATTTGCAAATAAACAAGATCTTCCTGA
AGCTCTTACAGATGAACAGATAAGAGATATTTTAGACCTGAGTAGCCTCAAAACACATCA
CTGGTATATCTTGCCATGCAGTGCTGTTACAGGAGAAAATCTGGTTGCTGGTATTGATTG
GCTAATTAGGGACATTGCAGCCCGAATATTTACACTCGAGTAATTTTATACATTATTTTT
CATTGTATTGTAATTACTAATTAAAGCTGCTGTTTGACTAATTTACAGATGTCATATTCT
GTGTTATTAAATTTTAATACCATTTTGCCTTGCACAATTATAATGCCTTGCACATTATAT
TCTCAAAAAGAGTGATAACTCCTTTGAATACCTTGTGTTTTGGTTATGGTGCTGCTTTTG
TTTCAAAATGAAATTGGAATTGGAAAGTAAATCTTCTTTTGGTTTCACTTTCCTACAAAA
GAAAATGGGCTGTGTAACTGTAGAGTCATTGTCTTTGGACTTTTTGGTTTTATTTAATGC
ATTGTTCAACTTATTGCATTTGTAGAAGTGTTAAACCCACAGGGGCCATACAGCGCCTGG
GAAAGTGTTCAAATGGTATTTAATCTATAACAAAAATTATAATTATGGAAGCTAAGTTGC
CAAAACTATCTTCAGTCTTCATTGTTATTATTGTATTGAAAAATGCTACTCATTTGGTCC
TCAGTCCTAAATTTATATACTATGTATATTGTCTAAGTTTTTTAAAAGTTAGATTAGATA
GTCTTGATTGTTTTCATGCCATATTGTTTATTCAGCAGCATTAGTATGCAAACAGTGTAA
AAAATTCATATTTTTTATATAATAAATTGCTATGATTTGTTCCACTTGCTAAATTTCAGT
GATTTAACCCTTTCACTGTCGATACCCTGATCACAAACTTGCTCTCAGTGTCGAAAAATA
TTCAAAAAGAAAAAATTTTTTTTCTTACCAAAATCTCAAGAATATTTTTCTGAGTGTTTT
AAAAGAAAAAAATAAATTTTTGCACTCAGTATTTACTGAGATATAGAGGCATAAAGTTGA
CAGAAAGTGCACCGTTGACGGCAACGTTGGCGACTGTCGCTCACTCAGTAATATTATTTT
TAC
>contig_83
TGCGACAGTCAAAGGGTTAAAGTGGAGACGCTGCAATTCCACTTTCATGTCAAATATCTT
CTCAGGAAAGGGAACAGCAAGGTCTTTATGAAAGATGAAGAGTTACTAGTGACCATGATG
GTGATTATAATCAAAACTCTTAGAAGTAGAGGACAGTGGTTTTAGGATATGGTAGCAGGT
GCAGCAGCTGAGGATTATCACCTGATCAAGATCACCAGATCAAGAACATGAATTGAAGAG
CAAGCCAGACGACAACTAGAGCAACCTAGATTGGTTCAAGAATTACCCTAATCCCATTCC
CTCTGAAACATGAGAGGGGTTAACAATCAGACACCCTGGCAGTATACATGTTTCAACAAG
GTTGTGTGCAGCTGATACTCTTGACACTACAACACAGGGTAGAGTCCATATTACAGTAAG
TCTAGCATGAGGAGATGTGACTTTGGCTGGAGGCCAGCCTGCAATATGAATGTTTAATAT
TTAATATTCTACTCTCAGCAGGAGTTATTACTTGCCACTCCAAATTATTCATTCCAACAG
ATGGTGACAGAGAAATTTCAGCTCAATGGCCAGGTATGTATGGACTATGCTGATAGGCTG
GTATTATACCTACTTAATGGCACATCATCTGTCATTTTCCTCTCAAAGGGGCTAGTTTAC
CAAGTGCAGAAGCCTGATTTCCACAAAATGAAGCAGCAACATCACTAACACTGAAGTATG
GCATTTTTTTCAGGAACTAGGGTGTCACAGATATGCTGTCCTAAACTCTCAACCCTCAGT
CTGACAAATGATTAGTGGCTGCAGTTTGTGAGATCATTGAAGACAACAGATAACAGCCTG
CAGACTGACAGGCTCTGAATGTCCTATGAAATTGCTTCAATTCCTTGCAAGACCTAAACA
AGTTGCTGACCTAATGCATGGGTAGACATACAGTGGAGAAGAATGCTACATCATACAAAA
ATGCAGATAGCTAAATTAAGTGTAAGAGTATGAATCTAAGACACCAAATAGCTGAGGAAC
TGGACAGGCAGTGGCAGCCAAAATGTTCTATAAATATATGATTAAGTTGGCTGGCAGCAG
CTAATATTCTCTCCACTGATGCTCCCCCCAAGAAGAAGATCAAGCAAATACTTTGCTCCC
AAGATAAAGAGCACTGACAAAGTAACTTGCTGGGGAACTTAATACAGACCTTGTTACAAT
ACTATACTACAAGTTTACTATTTTATTTATTTCTTAATCTGCTTGTATCACTCAAGAAAA
CTTACTTAAGGCATATAAAGTGTGTGCAGTAGACAATGTATACTGCAAGCAAAGTAATAA
CACTGCCAGTGAGTCTGTTGCTGCCTCTTACCAGACAATGCACAAGTTCTGTTTAATAAA
ACCTTCCCTAAGGATAAAATTTTCTTGCAACCACATGCCCCAGATTTTAAATTTGCTGTT
AACTAATTTTAAATAACAATAAAAGTCTAATCATCAATACAAACATGGAAAAATGAGGTG
TAGTGCACATCTTTCACGACAACTTTTATTATCACTCTTTCATGTTTGGGATATTGGCAG
TTTGGAGGGATATGTTGTGTATCTTTATACGTATATGCTTCTAAACTGTTGTATTCTGAG
CACCTCCGCAA
>contig_84
CACCCTGCCTTGGTGGGAATCGCCGTGTGATAATAAAAATAAAAAAAAAAAAACAATGGC
AAGTGTTGGAAATGACTCAAACAACATGCAAGTGAATAGTCCTTAATGCTGAGCAGAAAA
TAGGCATTATAAAATGTATTGAGAAAGGCATTCCAGGGGCATACTATAGTGTATAGTTGT
TATATATACAGTAGGGCCCTGCTCTTCGACGTTTCACCTTACGGCGTTCTGCTAATACGT
ACTGCAATCTCAAATTATGACCAAAACTTTCTATACTGCAAGGTGTCTTTCAAATACATT
CTCTATGAGCACATCTCTCTATTAAGTAATAACAATCACTCTTGGGCACATTGAATGTCT
AATTTTACATCAATATAGGCATTTTCATTAATCCATCTATGATATGTATTGGCATCTAAA
GGTAGTTGTTAGAAACAATTAAACTCAGTGAACATGGTATGTCGATGGTAATAATATGGC
TCTGGGCCACATTAAATATCGTGTAGCTATGTAGGTAGGTGTAGGTATGTAGCCCAGGCA
GACTACATACCTACATTATTATTATAACTGATAATTATACGATATTGGCAGTTTGGAGAG
AATATACAATATTGGCAGTTTGGAGGGATATGTTGTGTATCTTTATACGTATATGCTTCT
AAACTGTTGTATTCTGAGCACCTCTGCAAAAGCAGTGATAATGTGTGAGTGTGGTGAAAG
TGTTGAATGATGATGAAAGTATTTTCTTTTTGGGGATTTTCTTTCTTTTTTGGGTCACC
>contig_85
GATGATCTGGTCCTCCAGGTTCTGCTTTTCTGCTTCGCCGGGTTTCTTTTCTGTTGCGCC
GACGTTGGCGAAGTAGGAGAGTACCTTCTTAGTGTTCTCAGTCTTACCAGCACCAGACTC
ACCGGTGATAAGCATAGACTGATTTTCACCATCTTGGATCATGTTTACATAAGCACCGTC
AGAAATGGCAAAGAGATGGGGAGGCACCTCATTACGCCTCTTGCCCTGGTAGATCTTGAC
CACACGGTTCGTGTAGATGGGGTAGCGCTTGTAGGGGTTGATGGCGATACAGAAGAGACC
AGAGTAGGTGTAGATGAGCCTAGCGACGTAACGGGACTTCAAGTTGTAGAGGACGGAGGC
GTCGTTAAGGTAGGTCAAGTTGGACATGTCCTCGCATTTTTCATACTTAGGTGGGTTGAC
CTGACCCACCTGATCCTTCTTCCAGTGTTTGGTCTCACCGCTTGCATAAACGGAGATAAG
GTCCCCCTTGGTGCCTGAGATCTCACCCTCAATGAAGCCCTCTTTGGGATCAGGGATCCA
GCAGGATTTCTTAGCGTCGTAAGGTTTTGTAGCATCCTTCATCTTCATCTCCATCGAGAT
GAACAAAAACTCGGTGGGGTCTGGGTCGGGACCCGTGCTCTTCTTCACGTGGCCGGGCAT
GTTGGTGGTGGGTGCCTAAAGTTGTCGAAGTAGGTCTTAAACTTCGAGAAAGTTCTTTCG
AGATTTCGACACGCTTCACTGCACTACCACCAGAACACCACCGACCCAGACCCCACCGAG
TTTTTGTTCATCTCGATGGAGATGAAGATGAAGGATGCTACAAAACCTTACGAC
>contig_86
TTTCGCAACCACTGTATTTGATAATAATAAAGTGTTATTATATACAGTTATTTTTCAAAA
TTTCTTTGAAATGCAGCCAGTTCCTGGTCCGTTAAAACAACGATGACATGTGTAGTCTGG
GGATTATCTGCATCTATCTCCTCGTAAGCTAAACCAGCAGCATTTCGCAACCACTGTATT
TGATAAGAGCCTGTTGGCAGTGTGAACTTCCAAGAACGTCGACCAGTCACTCTCAAAACT
GCAGTTTGTATGGTTAATAGTAGCTCATTCAAGCCTTGACCAGTCAGTGCAGAGACTAAA
TGCACATCTCCAAATGCTTCTTTAGGTTTTACCAATCCCAGATCAATTTTGTTAGCTGCT
GTGATGATGGGAGTGTTGTCTGGGAAAGGAAGGGAGGCAAGTGTTTGGCTAACTGTAGCC
CCTTGTAAGTCATAATCTGGATGACTTGCATCACGTATATGCACAATCACATCTGCATAC
ACAGCATCTTCCAGTGTTGCTTTAAAAGATGCTATCAGTTCTGTTGGAATATCTTGAATA
AAGCCAACAGTATCTATGAAAGCAACTTCAAGACCACATGGAAGTCTGCCACCATGAGCT
GTTACATCTAGCGTAGCAAACAGTTGATTTCTGCCCTCAGCACGACTATCCCCAGTGATA
GAATGGATTAAGGAGGTTTTACCAGAATTGGTGTAGCCAACAACTGCCACTGTGGGTAGG
CTGGATTTTTTTCTGCTTCGTCTGATAACTGCTCGGATACCAGCTAATTTGCTGAGAGCA
GCTTTCAGGCGCTTCTCTCTCTCCATTACCATGAGACGCTCAGCATCACCTGATATTCTT
TTCCTGATATACGGTAATTCTGCTAATGCAACTTGTAATTTGGCTTCTTTGGTGAGTGCA
TGATGCCGAAAAATTCCCAACACTACAGAATAGCGATCAAGAATCCTCATGCCAAATTGT
TCTTGAAGCTCTACCATTTGCGATTTCTTCAACATATCAATGCTGATAAATACACAAGTC
ACCCCTTTCAAAGAGCGTGCCTTGGAAACAAGTCGATCTAACGTCCCGGAACCAAATATT
GCCTTTCTATCTAAGCTTCTTACTGGCACGATCTCCTTATCTAGAATGTGAATGCCTGGC
AGTGTAGAAACTAAAGCAACTGCTTCTTCCAGCATTAACTGCCCTGAAGTATCCACTCTC
TTGTTATATCCCCATTTAACCCATGGCTGAAGAACTATTACACCCACTTCTCTTATAGTT
ACAGATTCAGAACCAAAAACTCCTAAAATATTTGAGTCATGTCTTAAAATTTCAAATGCT
GGATCTTCCAAAAAGCGATCATCAATTATTTCCTCAACATCATCAATAGGTTTGATTGTT
TCTTGGCCGTTTCTCTTTTTCCGAAAATCCACTGCTGTCGTGGTAAATGGCATTTCCCAT
GTTATACAGTTCATGATCATTACTTTTGGATGAAATGTACTAATAAGACCTCTTGCTGAG
TAGAATTTAGAAGATTTGTAAACTGTGCTTTTGTAAAACACAGAACAAGTTCCAAATGTG
GTTAAACATACATCATTATTTTTAATTTTCCATGAGCTTAACAAAGAAAAAATTGAACTT
CTTGATATTAATTTTTGTACAGAAATTCCTGATCTCATAATTCCAAAATAAGCCATTGTA
CCATAAAATCCACCAATGTTTAGCTATGCTCTTTAGGTACTGTACCAGTAATGCAATGTT
GACAATATCAATATGAATGACTTTCTTACAAAGTGTCTATATAATTTTCTTATAAAGTGT
CTCAATGAGTTTCTTATAAAGCATGTCTCAATTTTCTTTCTTCTTGTCTGTTTGGTTTAC
TTATTATTAATCTCTTCAGATGGTTTTGGTCTGTCAGAAATAGGATTAAGAAAAGTGTGT
TTGTCCTCAGCTGCCATCCAGCCAGCCTGACAAGCTCTGGCTCGAACAGCTGTTACTTGG
TAAGCTGCACAACAACCCACCACACTGGACACTATGATGTGATTCTTGCGACTGTATGGA
AGGTATTTAATCAACAGGTGCTGGCTAATATAAGTGCCTCCAAATGCTAAGCTAAATGAT
GCCAGTCCTGTTAAGAAAGTTCGTGACATGCATTCCATATAGGATCCAAAGGCTGGAAAT
GTCTCTTTATACTGATTAATCAGTTCTGTGTTGTTATTCATTGTTCACTGCAAGTCCCTC
CCAAGAAGCT
>contig_87
GTGTGAGCAGGGTAATATTTAGTGAAGGGATTCAGGGAAACCGGTTATTTTCATATAGTC
GGACTTGAGTCCTGGAAATGGGAAGTACAGTGCCTGCACTTTAAAGGAGGGGTTTGGGAT
ATTGGCAGTTTGGAGGGATATGTTGTGTATGCTTCTAAACTGTTTTATTCTGAGCACCTC
TGCAAAAACAATGATAATGTGTGAGTGTGTTGAATGATGAAAGTATTTTCTTTTTTGGGT
CACCCTGCCTCAGTGGGAGACGGCCGACTTGTTGAAAAAAAAAACTAAGGAAGGTATATA
CAAGATCTTGTGTGACAAGCCTAAATCATGTATTCTACATACCCAAGTCCTTGAGCACAA
ATATATATGTAGAACCCAAAATTTGAATAATGCATATGTTAAACACAGAAAATTCATCTT
GTGGATTATTACTAATAAGGACAAGCTGAGATAATCTTTGATTCCATATGAATTTGAAAT
AAAGAAACCTTTAATCTACTTCCAAGGCTAATATTACAAGTGGCACCATCATCCACACAC
CCTACTAGTACCAATAACATCTAACCTCTTGCCACCCCACCAATTTCCATATAACGTCAT
TCTATTAAGTGTATAAACCCTTTTCCTTCTTGAATTATACTTTTTGTATCACCATACTGT
CTAATTTCTCATTTATTCTCTTCATGACGTTCACACCACCCCCCTGCAACATTCAACTAC
CTCTGTACTCTGGTGTATCCCACGATATATTTTTAATAAAATAGTCTAGCCAAACTACTT
ATAAGTGAAGAAGACAAATTTAAAAGAAAATCCTCAAATCAACTCTTATATTTTTCAACA
CAAATGTGCAAAACCAAAGAAGTATTCACTTAGACTTCCACAACTACATGTCTATCAATA
CCAACCATTGCACCTGACCTCTCACTCCTACATATATAATTTTCTTTTCCGAAGTATATT
ACGTGATAGTAACTGCCTTCTAAATATAAATTTAAAGCCATTTTTTATACGTCTGTAGAA
CAGACGTCATAGACCTTAATGTTTTTGGGACTGATGTCTGGGTAAATGCTAAGCTGGCTG
CCTCTTGATAATGACCAGCATTCTGTAATTGTTCAACTGCAGACTTCAACATTGCCTTGT
CCCCAGTCTCCATTAAGTGAGCAACAAGTGGTCCATATAGTGGCGTGGGTAGACACATGG
GCACCAACTCGTGTGAGATCACTGAGCAAATTAAATCTCCATCGTAGTCAGATTTCTTCA
CCTCTTTGATGGATTCCATGTTGTCTATCACAGCACCATAGACTGTGGCATCATCTGAAA
GCAGGGCAACTTTAGAGCTGCATTTGATAGCCACTCGTCCCAGATTTTGAAGTTTCTTAA
CCAACACACACAGACATCCATTGGGCAACTGGTTTAGACCAAATGCATCTTGAGATGCTT
CCCATATAATATCTAAACTAGATGATGGATTTTTTTCAGTTATATCTAATATCTTGTTAA
GCACTGCTAGCCATGGATTGGTCAATATATCCATATATACCTCTTCATTAAATGGTGGCC
AAAGTTTGAGCAGCTCTACCAGAGCCTCTGCTTGTTGTATGGTGCTGGTGTGAGCTAAGA
GTAAGGACAGAAGAGTTGCTCTTGTCTCACTGGAGACCAGTTGATCTTGCTCTACTGTTA
GACTCTGCTCTTTAGGCCATGCACCAGCCACCACTCCACCAGTGCGCATAACTCGCAAAA
GCTGCATATCTTCATTGTTCAGTGATAAATGCTTTTCTGTTATGGTTAACACTTCAACTT
TGGTAGCAAGAAGCACAGAAGAATCATCACATAAGCTATGAACTTCTTCAAGAACCTCCT
CCTCTGTCAGTAGTTCGCCACCTTCCTCTATGTAGTTATGCACTTGACGGAGAACATGAT
CATAGATTCTCAGGGGATTATGATCTTCAAGTGTTAAATTCACCTGTGTATCATGGCCCT
TCCAATGTGAGATCAAGAGCCTTAGTGTGTCCATTACAACATCTTCAGGTGTACTAGTGG
AGCCCTCAGGGTAAACACTCAGCACTTCTTGCAAAACATCCAAGTTTGATCCCTCTAGCA
GCACTGATAGTGACAGCTCCCATAGCAGAGGTTCACTGCTGCCAGTCTGGGCAAACCTGT
TGGCATAACTCCTAAGTTTTGCATCCTTACTCTTTTTCAGCTTTTGGAATGTACTGGAGC
ATAGAAGCTCTAGATGAGTTCCCCACCGTTCTACTTCTTGTAATGCCTCTTGCCAACCTT
GACCATCATCAGCTAACTTCTGCTTGCTTTGCTGCTGCTTGCAAAACTTAACAGCTCTGC
GAGTGAACTCTATCCTGGCCTCTAACGGCACCATCTGAGCTCCCATGTCAGACAGAACAA
GTTGATTCACAAAGTTGACAATATCAGGAGGGTTCATTTTCTGCATGTACTCTCCACATA
ACTCATATCTGTGAATCCAGTCACTGGAAGTCTTGGGCTTTTTACCAGATGGACTTTCAA
AAAAATACTTTTGAGCCCAGGCACAATAAACAGTACTTGGCTCAATGCCAGCTCCTTCTT
TGCATGGTACATTTTTTGCAACTTTAGCAAGGTTATTCACATTTTCAGCAGTCAGAACTG
GACGAAGGATAGCCAAAACATCAGAGTTGGGCTTTAAAAGTAATTTATAATTCAGGCCCT
CTGCTGAGCCTTTAAGTTTTTTTAGGAGTTTAACATGGGATGGGGCCACCTTACTTTCTG
GTTCTTTGCCACCACACTGCTCAATCAAAGAATAGTAGAGGAGTAGCCGTTCATGGTCAC
AACCATTCACCGTCAGTAAGACATTTTGTTCCATGCGAGACACAAACTCCTTTGGTTCCT
TGCCAAGGGTTTGAATCATATCTTTTTCGGTTATATGTTTCCTAAGTTCTGCAGTAGTAA
TTTCAGAGTCAAAGAGGTGTTGTAAATGAGTCATATACACCTGCCAGAGTGACACCTCAT
ACTTCTTGGCCAACGTGAGAGCCAACTCTAAAACTTCATTGTCCAGTGTCATAGCCAGGC
CGAGAACTGTGTCCTCTTTATAGCTAGGATCTGTTAAAAATCTATCAATGTCTACTCCAG
CACCAAGTCGTTGGAGAGCCTGGCCCTGTACATAGTCTGATACAAGCTCCTGAGTGCTCT
GGAATAATTGTATTAACTGTTTTAATTCTACAGCAAGTTCTGAAACATTTAAGGACTCAA
TAATGCTAGAAACTTGGGCAATAACATCTGCTGGATCGTGAAGGAACACTGGAGCAATAC
ATGGCTCGGTCCATGGGTGAAGACTTGTGAATATTCGTAGAGCATAATAATACTGGGTCA
TCTGTAATGAGATGTCAGTGCATGGAAGACTAGATAATACAGCTGCAGCATCCTCAGGCT
GCTGCAACATTAACAGCAGAGTAAACCCAAGAGACAAGTCTTCTCGCAGTATTCCACGTG
CAACCTCAGCCACCACTGTCTTATTTGTCTTAATTGTCTTGCCCTGGGTGAGTGTCTCTT
CTATAAGAGCAATGCGCAAGAGAGCCAAGGAGAACTCAAGGGCAGGATTAGTAATGGTGG
GTAGTGCATAACTCTTGTAGCTTGCACCAATAGAGCTAATATGGTGATCAGGAATAATGT
CAGCATAGAATGCATGACAACCCTGCTGCTTAAAATCAACATTGGTGTCTTCAACAAGCT
GATCATTCTCCCCACGTGAAGACAGCTCATGAAGTGGTTGCATCCAGTTTATTGCTGCTC
TCCAAAACTGTTTAGATGCCACACTGGTAACCAAGTTAGATGTAGTGGATGCTGTAACAG
CCAAAACTGAACGAGTCACCCCCAAGGTGCCTTGTAACAGTCCCTTATTTTCATCCATTT
CATCCGAACTGTCTTTCTCTCCATCTTCCTCATCCTCATCTTCGTCCATTTGATGTGATT
TGGCATCAACAAAACCATCATCAGAGTCTCCAGTGGTGTCTTCAGTATCCATCTGGGTGT
TGACTTTGGCATACAACATTGCCATTTCTACTTCATTCCTGGCATTCAGAAGGGTTTCCA
AATGACTGGGAGTGGCATAGGTGAGTGCAAAATTAAGAAATCTGGCCCTGGCAGCAAGAT
TGGCATACTGGTGAGCTCTACCCAGCTGCTCGCACACCACCCAGCCCTCACGGTGACCAC
CTGACACCAGCTGCTCGCACACACTGCTTGCAACAACGTAGTCACCAGCCTTAAGAGCTG
CCTGAGCGACAAGGGTGAGGACCTTTGCTTGCCTCATTCGAGTATCTGTTCCACAAACTC
GTAACAAGGTGGCAAGTTGCACCAGGCGAGAACCATGGCGATAACTTCCCTTCTTCACAT
TTAAGCCTTCCTCTATTAGGCCTAGGCGATCTTCACACAGCCGAACTTGGAGAGGAAGTT
TATGGATACCAAATTCTGGCAGCATTTGAAGTGCTGAGATGAGATCCTTCTCTCTTTTGA
TGTCCTCATTTTCTGATTCAATCAAACGAAGACATTGCATTGCTAACTCCATAGCTTCAT
CAGCATGGCTCTCTGAAGAATTGCAATAATGTGTAGCGGCAGTAATGACCAGCTTCACAG
CTTGAGCAAATGGGAGCTGCTGTAAGTATGGATTGTTGACTGGAGACCGATCCACTCGTG
TTTCTAATAGTTCACCAGCAAACTGGATGTTCTCACTCATGCCCGAACACAAAAGAGCCT
CTGTCAGTGTCTCAGAGCACAACTGTGGTTCCACACATGTAAACACTTTTTGCTGCAGCT
CTAGCATGTCATACAGCAATTTCCGCCAGTCCTCATCAGAAAGTCTGGGCTCTCTTCTGG
CAGCTGCCCTTGTAAGCTTGGTTAGTACTTCTCGTACTTTATCTGGGTCAGATTCTAACT
TGCGGAGCTGACAAGGAGTAATACTGACACCATTGTTGCTGAGCAGCTCTGCAGCTGTGA
GGTGAGCTTCCAGAGTGTCAGCCAGGTCATGCAGCTTGGCCAGGGTCTCTGTGCACTCTG
ATCCAGACTCTCTTTCTGGAAGGCATTCTAGAATAGCAAAAGCTCGAGGAAGCTGGTTCT
CTTTTTCACAAGCATATACACAATCAATTGCAATAGTCATCATGTCTTCTGCAGATGTAA
TGATCCCAGAGTGCTGATCAGGGCGAGAATGTTGCAATATTTTCAATGGTAGACGGAGGT
CTTGTTTGGCTGTATTTACTACATAGGTCCGCAGAAGTGACCTAGCACTGCCTGGATGCC
ACTTCTCACACCGAGCAAGGAAAGGAAGAAGCCACCGACGAATATTTTGGATGTAGGTTT
CAGGAGTGCTTGTTGACAAGAGTTGCACAATTTTCTCATCATCGGAGAGTTTGGAATATT
TTTCAAGGGTCATGGAGGTGAGGCCGACTTCATACACTAGCACTTCTAAGGAATCTAGTG
TGTCATGCAGTTCCTCCAGATTCTCAACACCTCTCTCCCGCCCTAGTTTCAGAAGGTCTA
ATGCAGCATCAACAAAGTGGCTACAACTTTCTATCTCTCGAGCACGTTCCTGATACCACT
CACTGACCATTTCATTTGTAAGGTTCACCCCTCGAAACTTTTCCAAACTGGGATGCTCTG
TGTATAAGAAATTGGCTGGATCTCCCTCCCCCCAATTTACTGCTTCCCTGCATATAGGAT
CCTCACACCAATCTTCATCTCGTAACTGCTCTTGCTCCCACAAAAACACCTCATCATCCT
CACACTCAGGTAATAATGACCTGTATTCGAAAGGTCCCATAGTTGGTGGAAAGCTTGATA
AAACAGCTAGACGATGGGGCAAAGTCTCTCCACCATGATAAGTGAACATGGCATCAACAC
CACGCCAGTCATAGTTGCGGGCAAACTCTATTGTAGCAGAGATGGCTGACTGGCTGCGAA
ACTTGTCAAAGAATGATACATCATAATGTTCAGGTGCAATGTGAGCACCACCAAGTAGTA
CCTCATATGTAGCTAATCGATCCAGATAAGTCAGCAATTTTTGTCGAGCCCTTATCACAT
TTTTCTGTTCTGATGTCAAGTTCTTCATGTCAAGCTGCATAAGAAGTTCATGCTTCCTCT
TGAGCTCTTTAGCTTCTCTCTCTTGGGCTCTGACCTCATATTCACTAGGGTCTACATCAA
GTCCTTCATCATAATCCAGGTTAGAATCACACACAATGAATTCTTCATTGTCAGTTTCAT
TACCAATAGCAATGATTGCCTCAAGATCTGTCCCTCGAAGACCATACATTAACAGCTCAC
GTGCAGCATCAATATTTTCTGGAACACGGCTCACACATTCTGCCAGGACCCAAGACCTTT
TGCGAATCTTGGCAAGATAATCTTGTATAGAGGCGACAGTGACTGAACTTCTCCGCCACT
GTTGTTGATACACTCGATCACAGTCAAGGTTATAGCTGTTAGCAAGTGCCAGTGCTTCTC
CGTATTCTTCATTTTCAATCTTGCGAGCAAATAGTTCTTCGGGAGTCGTACTCTTCAGAC
ACAACAAACGAAAAGTTCTCTGCACAATTTTGGATCTCTTGCTTGGAGGTCGAAATCTCT
CTGCATCTGTGACCCAATACAGGGCACTCTTAGCTAGGCGACTGGATCTCTGAATAAAGG
AGTACTCCTCTTCCTCATCTGAATCTACATACTCCTCCTCATCAGAACCTTCATTAGAAG
TGGTTAATAAGCGCTTTGTGTTCACCCGACTTTCTACCTCCAAACAGAGAAATCCTCGAT
CATACGCCTCACTTATCTGTGGTACACCCTCAAGAAACTCTGGTGATTCTCCAAGCAAAT
TCCTTAATGAGTTAACCGAGCTAACAGTCACTGCTCCAGAATACCGTGCTATGATCACAG
CTGCATCTGACCACCAACTAAGATCTGCTGGGTGATTCTTTAAAGGCCCTGTATAATGAA
GGAGCCGCTGCTTCTGGCATGGGATATACTCAGACGAGGATGGATTTACAGCATCGTAAT
GTGGCTGCAAGGATAGGTGCCAAAATTTTTTTTTCCGCAAGGATGGAAGTTCCCAAATAG
AGAGGCTGCCAGAGGTGTGCAATGTGGCTAGTTGATGACAAGAGGGGGAAATGCACATTT
GGAAAATGTAATCATGATGAGGCACTGATCGGCGCCCCATTAAACGCTTCCACAGACCAA
CACTGGGTGGCACGTATTCTTCTTCATTAACTGTTGCTACCTGTTTATAGAATGGGTAAT
CATTTACCATGCGCCATACAGTAATGCCATGACCAAGGCCATTATTCTTAAGGTTGGTGT
CATCCATAAACTCACAAGAACCAGCCACTATCACCAGGTTCTGATGACTGGTAGCTGCAG
TAATGCCACTTGGATACACCTTGCTGAAGGAGAAGACATGGCTCTCTTGATAACCTTCAG
TTGGAGAGACAAAATAATTTCGAACAATTCCTTTATAGTCCACCAATATTAACTCTGCGG
CCCACTTATTCTTTTGAGTTCGAATATCTGAGAAGACAAGTGCAGCAAGAGCATTGCTGG
CATCGATCTGTGGTGCGCCTTCACGGTACCTTGGAGGGTAGATAGTGAAGATAGATGTCC
CTAGTGTGTTAAAAATCTCAACAGTACCAGAGCTGTATGATACACCAACCATAGAACAGT
CTGCAGACCAAGCTACACGGCGCCATGATGGGAACGGGTCAACAAACAAATTAGTATTCC
TGCCAACAACAGATGCAAAGTCATCTTTTTTGGCACGAATCTCCAGAGTGGCAGCCTGTA
CAATGGCCACAACAGCTCCTTGAGCACCCACACCAAGCTGCCATCCTGAACGTCCTCCAA
CTAGTTTGGCTAAACTTGGAGAAAGAGCTGGTGGAGGTTTAACATATGTCCAGAGTGAAG
ATGCAAGTGCCCAGATATTTGCCGGAGTCTGGGTGACTGTTCGATAGAAGAAATTCCCAC
CAAGACTAATTGCACCACCTCCTATTATTTCTTGTTCTAATGGCCACTCCGCGTGAACCA
GCAGCTCATATAAGATATTATCATCATGTTTAGTGTCAGTCATGGTGGGTAAGGTGGTCC
TGGAGCCAGCTGACTGACCACCTGACACT
>contig_88
TACAATGCCTGCACTTTAAAGGAGGGGTTTGGGATATTGGCAGTTTGGAGGGATATGTTG
TGTATCTTTATATGTATATGCTTCTAAGCTGTTGTATTCTGAGCACCTCTGCAAAAACAA
TGATTATGTGTGAGTGAAGTGAAAGTGTTGAATGATGGTGAAAGTATTTTCTTTTTGGGG
ATTTTCTTTCCTTTGGGGTCACCCTGCTTCGGTGGGAGACAGCCGACTTGTTAAAAAAAA
AAAAATATTCATCAATGTCTTCATCAGAGACTGTTGTATGTTTTACACGGCCTTTCTATT
CCACTTCACTACAGTTTTCAGACCGATATGGTCAAGTGTTTTGAAGATGTCCTTATCATG
TGTTATGAACTAACAAATGTGAGGAACCAAACATGGTTCTACATATGTTTTCATCACTGT
CCTCATTCGTCTATAATACACGTTTTACTTAGGGAACTTGTTCTTCTACACTATTGTGCT
TCTTTATGACAACTGTCTGGCAACAATCAAGAATTGCATTATGTCTTCCTATAAGGTAGT
ATGTCTTTACTTGAGGGTACCCACTTTGTTACTAAGAAGTCCTTTTTTGTGGGATATGAG
GCAGGCACGATATTTCTTTGTTTTTTATAAACACCCATTGTGTTTATCATGTAGAAATTA
AGTCATGTTACATTTCACAAAAAAAGGTGTGAAAGGTTGCATATGTGTACTGTATCTTAA
ATAAGGACTCAGAAGGATGTTATAGTGTCATAACCAGTTTAAGGGCTAAAGAAGCTGGTT
CTAGAAGTAGTCCTCATACTATGGGAAATTTTCTGTAAGCTGGTGTTAAGTTTATTAATT
GGAGAAAACATAGGCTCTTGTAAATATTCAATATTCTAGAATTATATTAGCACATATTAT
TGCCAGTTTAGTGAGGTGTTAATCTCTTTAATTAAGTTTCATTAATTAAATTTGTCTCAT
TTTACCATATAAATGCTACAAATTGTATTGTACAGTAAATACTACGTAATATTCTCCTGA
ATGTAGGCTTCAGTAACAAGAGTACAATTCTGTTCACTGTATATCAGAGAAATTTTTTTT
TTGTTTATATTGTAATGATATTTGGTAACTGACAGTTATAAAATGCTTTTCATGTAAGCT
CTGCTTCATTTGTACTCAAGAGATGGTTCAAGCAACCAAAATTGTACACTGTACAGTATT
TACACAAGTAAATGAAGTTAGCCTCATTTATAAGGAGCTTTCTAAGTCTTCATTAGGTGT
TGCTTTAGTTTGATAATCCATAACCACTGCTATTATTTTTTTTTTATGTGACAGAGCATT
AGGGATATATTCCTTGCTGTTTATACTCCCCTCCTTCAAATTATTGTACAGTATTTGAAG
TGAGTTTGGGAAAATATTTTAAATATTTTCTTTTAATAAATTTTTTAAAGATGCTGAATA
TTTGGCATTTTAATTTTCACCTATTTTTTTTTTTAAAT
>contig_89
AGAGAGAGAGAGAGCACAAGTACCTAGTACATAACTACAAACAACTTTCAATTGGTAGAA
TATATACTTGTAAAGCTTAAATTAACTGATTATAACTGGTATATATGCTGCTGATTTAAT
GATCCAACACCCACCACATACTTCTGAAACTCTCCTGCTAAATTCTTCACACAGTGCAAA
AACAACTTGTGTCTGCCCTGTCATATTCTCCTCTAATTATAACTGAGGTTGATGCCAATA
ATAGTCAAGATTATCTGTCATATATAGAGGGAAGCTAAAAGTTTATGCAATAAAATAAAT
GAGAAGTTACTCAATTCTTAAAAGCATACAAAAATTATGCTGACATTTATAGTAGAACAT
GCAAGTGGAACACCTAGGCCATGAAACACTTGCATTTGTGTTACATTAGATTTACAAGAA
AAAATAAAGAAAAATAAACTTGTCTGTAAAACATAATTCTAAATGTGTTTATACCAGCTG
CATGGAGAGGCACCAATGTACATATTTATACAGTGAACTAAACTATGAGAGGGTGTTAAT
GTTAATTAATGTGCAGTACTATCTGTTGAATGGAAAGCTGGCTGGGATTTCCTAATACTG
ATGCTAGGTGCATGGCTAATGTAATCCTATGGCTGGAATCACCAGTTCATACTGGAGTAC
ATATTATCTATTACATCATTTACATTTTGCCAACTCAAACTTTCTATATCTTTAGCACTG
AGCAATACTGATATATAAATTATTGGTTAATATTCATGACTTAAATTTATCATATTAAAG
ATAGAGGAACAAAATGTAAACCTCAGGTAAAATAGTGCAAATTCTGAAGCTGACTTGAGA
ACCCTGTTGCTCATGCACACTCATAATAATGTAGAATATATTATACAGCTAACAACAGTA
CATACAAACTAGCTTTCATCCTTTACTAATGCCAAGTAAAAATTCAGAATTTGTCCTGAG
GGTAAGTTTATTCAGGCATGTTATGGATTGCTCATGCAATAATTACCTGGATTCTACCTG
CTAACAGGTAGCTAAGTAATGGAGAAAAATAAATTATTCTCATAATTAAATAATTTATCT
TCCTGCCCCTCCCATCCCACTGCTCAGTAATATACTGGAACACTACCATACCAAAGTATG
AATGACATTTGACCTTGGATGTATGATATCAAGCAAAAGATTAAGTCATCACTACTGAAA
CTAGCATAAGGTATCTACCACCACCTTACTACACAACCGCATATCTTCTACGTAATCTGT
GATACATTCTATACTCGCTGTCATGCATCAAAGATCTAGACTAGTGGCTGATCCTCAAAA
ATAAAAGAAGAAATACTTAACAAGCCAGCTTGTCACTCTTACAATTTTATAAAAATAGCC
CATAAATTATTTATTAACAACAAACCTTGGTCTAAAAGATTTTATTTGTGCTTGATAAAC
AATTATGAACAGTTAATTCAAACTCATTTCTGCACTGCAGTATATTTCATCAAAATACAA
ATTTTATCTCTTGGAAAACTTGTATGTATTGAATTAAATTGCAAATACAATACAAAATAC
AGATTTTAATATTGATAAAACTTATACAGCCACACAAATAACAGTCACACTGTAGAGAAC
AAAGAAATTAACTGCATCAAGATTTGTAAATGCATGATATATCTGAGGAAAGTGAGAAAC
CACTTGGGTAGAAAATTCATACACAACACAGGTAACAGATATGTAACATATATTTCAGTC
TCAGAGACCCTCTTCAGTAGATCCAAAATCAATAAGCACACATCTCTCTTTCACTGCATT
TCAATTTTCTTCTCAAGTGGCTTCTCAATTTTTACTGATCAATGTTAATGACACTTTATC
AAAAATATCTAAGAAAGATTAATTTACCCAAGCATCACAAAATAATGCAAGAAGTGCAAG
ACTCTATTTCACTAATGTTAAAAAAAAAAGAAAAGAAATGTAACAACTAATATAGGCATT
AATAGTGCCAAAAATTTAATTTGTTGACAGTACACATAAAAGGAGTGACAGATATAATCA
AGTATTGTAATGAGGAATATACTGAAGGACTTGTAGAAATTCTGCCTAAGGTTTCTATTA
GTAAATGTACATTTTAAGATGTACGAAAGGAGACTTTTTTACAATAAAAAAATATATGCA
AAAGATAGTAATAACTTTAGATGCAAAAAAAAATAAGATATGCAAAGTTAGTGGTAGTAA
ATTGGGTTGTGTGCCCAGAATAAGTTATCTACTTGGAGTTGATTTTGGGAGGTTAACACC
CCCATGGCCCAGCCCCAGAGCAGGCCTCCCAGTGGATGGCCTAATCAACAGAGCTGGTGG
TACTAGCTGCACACAATCCAGTGAATGCACCACAGCACGGATGATCAAGAACTGACTCAA
ATGAGGAACTTACCCAGTTCCCTCTTGAAGGCAGCCAGAGCTCTTGTTAGCAATTCCCCC
TTATATATGAAAGGAGGGAGTTAAAAAAAAGTCTTCATCTTTTACACTTAAAGAGTTGTC
TCTTAATGCAATCATGGCACCCCTACTTTTATTCTGGTTTATTTTGCACACAGTGCCAAG
CCTCTTTTCATAGGGAGTGATGTGTATGTGTGCTGATTTGGGACCAGTCCCCCTAGAATT
TTCAAGATGCAAATTATGATACAGCTTTCTTCCTCTACATTCCAAGGTGTGCAGCATGAG
GGATTCAAATATTCCCAATAATTTAAATGCCAACTGAATTTATATGGAGAGTGAAGATTC
TCTTTACATTTTCCAGATCTGTAATTCTGCCTGCATTAAAAGGGGCTGTAAGAGACAGCA
ATAATCTGGTCTAGAGAACAAGCAACTTAAACAGAGTATAAACACTGGTTTGGCATCTCT
CATTTTGAAAGTATACTGGTTATCCAGTCTATCATTTCCCTTGCAATTGCAATAATTATG
CCATTGTGATCCTTGAAAATGAGATCTTTTGACATTATCACTCTTAAGTTCATCACATTA
ATCTCTTGCCACTGTGTGGTTAAGTTTGTTTTACACCCTGTTCGAGTTTGTATTTTCTAA
AATTTTCTATAACGAAATAACTGAAATTTGTCCTCACTGATCATATTGTATTTTAATAGC
CCACTGGAAGACTTCATTTATATTAACTTGGAAATTGGCAGTGCCCCCAATGATGCCACT
CATACAACTTCTAGTACTGTATCTACAAGGGACAACATGTTCCTGTCATTTGTGAGTCTC
ATTATGTCAGATACAAGAGAGAAAGACCTGGGGTGAAAGCTGTGCCTTAAGGAACTGTGG
GAGCCTCTACTTTTTACACTGTTATTATGGTTGTCATTTTCAAACTATGAAAGAATAGTT
CTCCCCACTAACATCATTTATTACTTTAGATTTGTTTTTATTTATATGTACTGGAGGGGA
TGCCAAATGCATAGAGGGTCACATAATGCCTGAGGAATGGGAGGCATTTGGGTTTGATCC
AAGGAAGGGGAAGATAAATTCAGTTCCCTGGATCAAGAGCCCCTCACCGGCATCAAGGCA
CCTCCCTTGAGGGGGTTTAAAAATGAATGGCAAATTTAGGGAAAAAACTCGCATAACAAC
CTGCCCTCTGATAAGTGACAGATGTTATAGTGACTTCTTCAATTTGTGCATTTCCAAGAA
AAACAAGCAAGCACCAATGGTGGCCAGGCTTATACCCTAGGGTGATGCAAATGATGGGAT
AGAGAGAGCACAGATAATGAGAAGGTCAATGATGTAAAGAGCACATTCAAGAATGCAGTG
CTGAAGTGCACAACAGAAGTCTGTAGCTATAGCAGGGTGGATGCAGGTGGGAAGAGGAAT
GATTAGTGGCATGACGTAAAGAGGGGAGAATAATTTAGTATACGAGAGGTTTTAACAAAA
CACAAGTGATATATGGAAGATAGAGTACTGGAGAAAGATTAATACACTGAGAAAGCCTGG
AGAGCATACAGATTTGCCAGTTTAAAAATGAAAGAGACAAGATATCAGATGGGGGAGGAG
GTACTGGAAAGAGGGAGATATTATTTTGCATCTTAAATGTTGATGAAGAATGGAAAACAA
TATCATGCATAGGGCAGGGAGGAATATCTAGAAGGAATATAGAAGAATCAGAGGTGACTG
TGGGGGAGGAAGTGTGAGAGACTGAGTAAAATGAAAGGCACTAAAGTAGACAGGATAGAT
TTAATTAAGACACAGATGTTAAGAGCCAATGGGAATATAGTTTTGCAGTGGTCTGTGTAT
CTGTGTATTTGGAATATTGGCAGTTTGGAGAGATATGTTATATCTATGCTTCTAAACTGT
TGTATCTGGGCACCTCTGCAAAAACAGTGATTATGTATGAGTGAAGTGAAAGTGTTGAAT
GATGTTGAAAGTATTTTCTTTTTGGGGATTTTCTTTCTTTTTGGGTCACCCTGCCTCAGT
GGGAGACGGCCGACTTGTTTAA
>contig_90
CAGAGGACCTGCAGTCATGTGTAGTGCTCATTAAAGAAATCTTCCCTTCTGGCTCTTACG
TTGACCCCAACCAGCTTCGTTTCCTCAAATCTCTTGGAGGTCCTGATTTTTATGTTCCAC
AGGTTATCAATGTTGAGACCCCAGAGCACCTGTCACCTCGAATTCTTGCTTATTTTTATA
TGCTGCCAAGGCCATTCAGTGATGGGAGATGGGTGGTGAACATGACTGTCCCTGTCCACC
TCCGCTATCACAGGGCTCGAAGTGGAGAGTCATACCCACTAGAAGTGGCAGTAAGACTTC
AACACCCGGCTGTGTTTCTCCAGTGTGAAGACATAGGAGGAGATGCATGCAGGCCTTTGG
TCCACTTGGAGCCATGCCCTCCTAATGGCGTGCAGCAATGCGAGTGGCTTCCTGTACACA
CCTTCAGTACAAGTGAGGCAGTGCTGGGTGTGGTACCAGTAGGCAACACAGACCTGCTGG
ACACAGTGCTCCTCACCACCACCTGCATCACTGCTGGAGCAATGCTACTCATCCTTGCAA
CACTCAGGAAAAAATAAATCTAGGCATAAGAAAAAATCAAGAAAAAATAAATCTAGACAG
GAATATTGGAAGGTCTATAACAAACATGAATGAAACTAAACTAGTCAAATTTCTAAACGA
GTATGATAATGCTGGAATTGTAAACACTGTTGAGCCTAGTCACGGTTGTAACCTCAAAAC
CCAATTGACCCATGGATTTAGTGCCTTTGCAATGACAGTGATTATGTATGAGTGATGGTG
AAAAGTGTTGAATGATGGTGAAAGTATTTTTCTTTCTTTTTGGGTCACCCTTCCTCGATG
GGAAATGGCAAGTGTGCTAAGAAAAAAAATGTAAATATAATATGAAGATGCACTTTCTTA
CATCACTGTAAATAAGATTTGTTTATTATGCATTTAAGCAATATATAAGTGGCTTATATA
ATATAACAGTCTTTTGTCTAAATGTGAGTACAGTTTATAATAGCAGAACCTATAAAGAAA
TTTCTTGAATATATTATGATATTAAAAGTTTTTGAAAACTGTAGACTTTGGGAACTTCAA
ATTAATTTCATTGATGATATATGACATGACATATATGACATATTTGGAAATTCTTGTGTC
ATGCATGCGTGTATATGTGACATGACATTAAGCTAAGTTTTATGATCTATAATTCAGTCC
TCTGTGATCTTACATTAATGAACTTACATAAAGTTCAAGCAGTACTCCTTGACACTGGAA
TCTAGAAAAAAACTAATCTTGAGTAATTAAATACATATCCAACTATATGAATATCAAAAT
GAATGGCAAAAACAGTTGGTAGGAAAAATAAATGAAAAAATTTCTAGGCTTAATCCAGAT
GGACTAGAAAATAAAATTTAATACTCATATCCAACACAATGCATACTTTTAAATGTCCAC
TATTATGTACCTACCTCAACTCTGTTTATACTGCACTTTTACTGATCCATGTCTCATGTG
ATGTGTGTACTTGGATCAGCAACTACAACCACCTTAAATCAGTCATCATTCAACAAAAGG
TAGCCATGGGAGTTATTTGAAAAGTTAGCGGTAGACAGCATATACCACCTCTATTCAAAG
TCTTAAATTTACTAAATATATAAACCATTCATGCATTCTGCTACTCACTTTACATCTTCA
GGACAATAAACAATAATATCAATACACAATTAAGATTCTTCCTAGAGAGAGCTGCAACAG
AACCCACAGGTGTCAAACAAGAAATGAATTCCTATTTGATATTTCATGTTTATAATGGAG
TCTGAGTAAATGCTGTGAAAATTAAAGGACCCAAAATCTGGAATGGTCTACCAGATAATA
GGAATGGAGGCAAAAACCATTTGCCTCCACTCCTATCTAACACGCACATGCCTGCTGGAT
GTCCAAGCCCCTCACACACAAGACCTTTACCCCATCTCTTCAACCTTTCCTAGGGTAACC
CCTACCCCACCTTCCCTTCACTGCAGATTTATACACCCTCCAGGTCATCCTATTTTGCTC
CATCCTCTGTAAATATCCAAACCACCTCAATAAAAAACTACAGTGGTACCTCGAGTTACG
AACTTAATTCGTTCCAGAAGGCTGTTCAAGGGCCGATAGCGAACGAATTTGTTCCCATAA
GGAATAATGTAAATTAGATTAGTCTGTTTCAGACCCCCAAAAATACACTTACACAAGCAC
CTACAAAAATACACTTACATAATTGTTCAAGTTGGGAGCTGTTCGAAACTCGAGGTACCG
CTGTGTATACNNNNNNNNNNNTATATGCATACATGTATATATATGTATATGATAAATGTG
TTCATTAGCTCAAGTATTGCCATGTGAAATGCTTTTCATTTGTATATGGTAATATGTATT
TATGTATATTTATGCGTAATAAAAT
>contig_91
AAAAGGTTGGAAGGAAGGGGTAAGGGATGTTTTGTGGGCGAGGGGCTTGGACTTCCAGCA
GGCGTGCGTAAGCATGTTCGATAGGAGTGAATGGAGATGAATGGTATTTGGGACCTGACG
CTCTGTTGGAGTGTGAGCAGGGTAATATTTAGTGAAGGGATTCAGGGAAACTGGTTATTT
TTATATAACCAGACTTGAGTCCTGGAAATGGGAAATACAATGCCTGCACTCTAAAGGAGG
AGTTCGGGATATTGACAGTTTGGAGGGATATGTTGTGTATCTTGATATTTATATGCTTCT
AAGCTGTTGAGGTTTGAGCACCTCTGCAAAAACAGTGATTATGTGTGAGTGAGGTGAAAG
AGTTGAATGATGGTGAAAGTATTTTCTTTTTGGNNNNNNNNNNNNNNNNNNNNNNNNNNN
NNNNNNNNNNNNAAAAATATATATTATACACCTACCATCCGACTTACGACCAAGCTTGGG
TCTGACCAGCTGGTCGTAAGTCAAAATGGACGTAAGTCGAATCTTTGAAAATTGCCGACA
TACTGGGTAGGGCCTAATGTCGAACTTTTTCTATATAAACTACCTACATAGTACTGTAAT
GTAATGTATAATCATTATTTCATTCTTTTTACCATAATTTACTTCTATTGTTGTATTTTA
ATTATTTATGTACTGTATATAATGTATACATGTTAGTGAACTCTATTGTAAATTTTACAT
CGCATACAGTATCATATGTTACTGTTATCTTTATGTATTGTCGACACAGTGAATGGGAGA
ATACCACTGGTAATGTCATCCTACCAGAATGTAGTATAACCTATACC
>contig_92
CTGGGGTCTGGGATATTGGCAGTTTGGAGGGGTATGTTATATATGCTTCTAAACTGTTGT
ATCTGTGTGCCTCTGCAAAAACAGTGATTATTTGTAAGTGAGGTGAAAGTGTTGAATGAT
GGTGAAAGTATTTTCTTTTTGGGTCACCCTTCCTCGGTGGGAGATGGCCGACTTGTTAAA
AAAAAAAAAAAAGATAGGTGATCAAAAGTATTGTTAATCAGCTCATAAAAAAATAGCAAC
TTTATACAGTGAGGTGAATGTGGATGTGTGCTTTTTCAAATTAAAATTACAGCCAACCAC
TGTTGCATGTACTTGAAAGAGACAAAGATCTATATAAAGATTTTAAAATAAAACAAGAAA
TAGCCAAGGAAGATTTATTAGCAACATCATTAAGGTAAACAATAGACCATAATTGCAAAC
TATGAAATAAACTATAGAAAAAAATATTACAAAAATAATAGAGGCAGACTGCTACAATAG
AATCCATTAGAGGGTACCATAGTGTGTGCTGCTTTTACTGTACTAGAAACAAATGAACTA
AATGCTGAAGACTGGACTACATGAACATAGCTTTTATTATTTTAATTAAGAATGGTTACA
GGTGATGTATAAGAAATCATGAAATGAAAACTTGCATAGAATATGATGTATATGTATGAA
AGTGCTTCAGTTGCAATTAAGGCACTAAAATTTAGATGACATGATGTGTAAGGATTAAGA
ATTTTCACTTTGCTAGTCATTTTCAACTCTCATCCATCATAAATGGTTCTTCATTCACAT
GAAAATTCACTACCATTCCAAATAGAATAATTTTCTTTATTAAAAAAATATATACTGGAT
AGATATAGATTTTCTAGGTACAGTAGTAGGTTGGTAGACAACAACTGCCCAGGAAGGTAC
TACTGTCCTGCCAAGNNNNNNNNNNNNNNNNNNNNNNNNNNNNNNNNNNNNNNNNNNNNN
NNNNNNNNNNNNNNNNNNNNNNNNNAAGATTTCAGGTATGTCTTGCTACTTTTACATACA
CTTAGGTCACACTACACATGCATGTACAAGCATATATATACACACCCCTCTGGGTTTTCT
TCTATTTTCCTACTAATTCTTGTTCTTGTTTATTTCCTCTTATCTCCATGGGGAAGTGGA
ACAGAAGTCTTCCTCTGTAAGTCATGTGTGTCATAAGAGGCAACTAAAATGTCAGGAGCA
AGGGGCTAGTAACCCCTTCTGCTGTATACTTTACTAAAGTTAAGAAGAGAAGCTTTTATT
TTTATTTTTGTGCCACCCTGCTTTGATGGAATATGGTCGGTTTGTTGAAAGATGATGATA
TAGATTTGTGAGCAGTATTTCTGTGTTATGTTTTGGATTTGTGTTTTCTTGTTACCAAAA
GATCAGTAAAGAATTATTTTGGTAGTCATTAATTTGACTCGTTTATTTGTAAACACATTC
CTCAGCTCTATCTACTTTTGTTGTCTCTTTAGTATGCTCAGGTCAAATTTCTATTCAGGA
AATACTATAATTTATTACTTATGAACAAAATACTAGTATGCTAGTTACTGTATGCCAGTG
AGGACCTGTATGTCAGTGAGTTACTGTATGCCAGTGAGTACCTGATCTTCCCCTCCTTAG
ATCAAACATGATTACCTCCTATTCCCCAGGCCCTACATGACCCCTATTAGTTTAGGGCTT
TGTTCTNNNNNNNNNNNNNNNNNNNNNNNNNNNNNNNNNNNNNNNNNNNNNNNNNNNNNN
NNNNNNNNNNTGTGTCTGTGAAATAAGAATTCCAATAAAATTGAGAATTGAAGCCATTCC
AATATCTACCAAGTATTGTATTAGATTACATAAGTTCAGATAAAGAAAAGCACATCGCCA
CTTGTGACAAGTACCAGAAATCTTCCTCACATTTTAACCAATTCATCCTATTTTGTACGA
CTTAAAAATCTGGATGTCCTCTGGTAGATCATTGCAACATATACATAGGTTCAGTTGAGT
GGTAATATTGCCAGCTTAAAAATACTTTTTAGTTTCTCTACTGTACATCATTCATTTAAT
GTATATAGGATACACATTAGCATTATCACTGCATAAAGTGTTTGTGTAGTTTGACATACT
GTGGTATCATGCCCGAGTCATTTTGCCTTGCTCAGGTTCCACCTAGAGGACACTTTTTTA
TTTTTTAT
>contig_93
GGCCAGTCTCCAGAGTCTGGTTACACTTGGCCACCAGGAACTTAAAGACACGGTCGAAGA
GACCCTTGGCCAGGGCACCGACAGAGTAGTTGCACTGATCCACGTTCATACCCTTGGCTA
CGAACTCAGCACCGACCTTGATCTTGGGCTTAGTAATACATTTGTATAAGTCAGCGCCTT
CAACGCCGAGCAGATTTCCGATTGTATCACCAATCTCAGTACCATCAGGCTCAGCTTGCT
CCTCGCGACCTCGCTGCTTAAACTTCATCTCGCCGAAGTGCATGACAGATGCCGTGATTC
TGTACACCTGTTCAACCTCTTCCTTGGTGAAGCCGAGGATGTCGAAGGCTTCGTGACAGA
ACTGCATGTCCTCGGCGTCATCAATGGAAGGGACGGTGACCTTGCCCTGAGACACGTAGT
GATAATCGTAGATGTCATCACTAAGGTGACATAAAGGTTTGATCAGTGGCACCTGGTCGG
ACATCATCTCGTAGAAGATGTGGTAGGAGCGCTCAAGAGATTGTTGGGAGATCACACGGG
CCTTCTCCAGCAGGTAGACCTCAATGTCAGCACCGGCCAGTTTGCCGTTGGGTTGGAAGT
GAATACGGATGAACTTACCGAAGCGGGATGAGTTGTCGTTGCGAACTGTCTTGGCATTAC
CGAAGGCTTCCAGCACTGGGTTGGTCTGAACAATTTGGTCTTCCAGATTTTGCTTCTTCT
CATCACTCTTCTTGGCGGTGGCGCCGACGTTGGCGAAGTAGGAGAGCACCTTCTTGGTGT
TCTCAGTCTTGCCAGCACCAGACTCACCAGTAATAAGCATAGACTGGTTTTCAACAAGTT
GCATCATGTTCATGTAGGCACCGTCAGCAATGGCAAAGAGATGGGGAGGCACCTCATTAC
GCCTCTTGCCCTGGTAGATCTGGACCACACGGTTGGTGTAGATGGGGTAGCGCTTGTAGG
GGTTGATGGCGATACAGAAGAGACCAGAGTAGGTGTAGATAAGCTTAGCGACGTAGCGAG
ATCTCAAGTTGTAGAGGACGGAGGGGTCGTTGAGGTAGGTCAAGTTGGACATGTCTTCGC
ATTTCTCGTATTTTGGAGGATTGACTTGGTGCACGAGATCCTTCTTCCAGTTCTTGGTCT
CGCCTCCCGCGTAAACGATAATGAGATCGCCCTTGTTACCTTGAATCTCGCCCTCGATGA
AACCCTCCTTCTCATCAGGAACCCAACAGGATTTCTTAGGGTCGTAAGGCTTCGTTGCAT
CCTGCATCTTCATTTCCATTGATATGTACAGAAATTCGGAGGGGTCAGGGTCGGGACCCG
TGCTCTTCTTCACGTGGCCGGGCATGGTGGTGGTGGTGGGTGCCTGATGTTCTCAACTAC
AGTTCTGAATACTTTCACTGGACCTTACAACGAGCTTCACTGCACCACCACGAACACACC
ACTGTAACAAGCACCAAGCAAGGGACGTCTGAGCAGTGAGAAGGAGCGATCACCAGGAAA
GGGTAAGCGCATTAACAGCTCATCCAGAAACAACACACCAACGATCAGATATATCTTTTT
GAGAGCATCGCAAAAAAAAAAAAAATATTCACATCATGCAAGTATTATACAAGAAGAGAA
TATCAAGATTTCAAAATGTTTCCTTCTTCAAAGTACAAGGAAATAGAAGTTAGAAATAAA
TAATAGGTAAGTTAGAAATAATATGTAAACGTAAACAGTTATGAGTTATGGCAATAAAGC
AACGAAACTCACTAGTGTAAGTCAGGGTTTTGATGTACTGGAATTCACTTGTTTCATAGT
AATTCAAGGAAATACTACTCGGTTCGTAAAGCAAAAGACAGTTTTGGAATCAGATTAAGA
AGAGTGGTAAATGTAGTCAGAAGGGAGAAAAAAATGCTTAATATTTCAGAATATGAGTGT
AATATAAATACTTGCTGGAAAGGTGACAAAGGCAGTAGCAGTGAAGATGCACGAAGACAC
ACACTTCACTCTATGAGATGAGTACTTCAACTAAGTATTCTGAGGAAGAGCAAATGACTA
TTTTTATTAATAAAATGACATCTGCAGATTTTTTG
>contig_94
GGAGTACGGTGCCAGCACTCTGAAAAATGGGTGGGGATATATGCAGTTTTAGAAGGGCAT
CTGAACTGTAATATCTACACACCTCTGATAAAACAGTGACAGACTGAATGATGGTGAAAG
TGTTTTTTTTTCCTAGTCACCCTGCCTTGGTGGGAGATGGCCAGTATAAAAACAATACGT
AAATTTTACACAAATATTAAGAGCTATATGTAGACTATCACATCAAAGCAAGCACTAAAC
CCTTGAGTTACTAAGTGCATGCAAGCTGATGTGACATCACACAAGGAAATGTACGTACAC
AAATTTTTACAGTAACTGACTAAAAACTTCTCTAGCCACTTTACAATATTTATACACAAC
CCGCACATAAAAGAGAGAAGCTTACGACGACGTTTCGGTCCGACTTGGACCATTGACAAA
GTCACACTAACAGAGGTGGAGCAGGACGGCTATATATAGGCAGGAAGAGGTGGAGGTAGT
AGTAGTAGTAGTACAAG
>contig_95
GCAGCATCATGACCACTCCCCAGACCGATCTCGAAAAAAGGAAGCAGATCTCCGTCAGGG
GGATCGCCCAAGTTGAAAATGTTGCCAATGTCAAGAAGACCTTTAATCGCCATCTGCATT
ACACGCTGGTAAAAGACAGAAATGTAGCCACTCCCCGTGATTACTACTTTACCCTGGCCC
ATACAGTCAGAGATCACCTCACCTCAAGATGGATCAGAACTCAGCAGCACTACTATGAGA
AGGATCCTAAGCGTGTGTATTACCTTTCCCTGGAGTACTACATGGGCAGGTCACTCACAA
ATACCATGGTCAACTTGGGTATTCAGTCTGCCTGTGATGAAGCTCTGTATCAGCTTGGTC
TGGATATTGAAGAGCTAGAATGCCTTGAAGAAGATGCAGGACTGGGTAATGGAGGTCTTG
GACGTTTAGCTGCCTGCTTCCTGGATTCTATGGCCACTCTTGGTATGGCTGCTTATGGCT
ATGGTATTAGATATGAATATGGTATCTTTGCTCAGAAGATCAAGAATGGAGAGCAGGTTG
AGGAGCCAGATGACTGGTTGCGTTTTGGCAACCCATGGGAGAAAGCCCGACCGGAGTATA
TGATTCCAGTTAATTTCTATGGAAGAGTTGAGGATACACCACAGGGAAAGAAATGGGTTG
ACACACAGATTGTGTTTGCCATGCCATATGACAACCCTATTCCTGGCTACAAGAACAATG
TAGTAAACACCATGAGGCTGTGGTCAGCAAAGTCACCTAACAACTTCAACCTAAAGTTCT
TCAATGATGGTGAATACATACAGGCTGTGCTGGATCGCAACTTTGCGGAGAACATCTCCC
GTGTGTTATACCCCAATGATAACTTCTTTGAGGGCAAGGAGTTGCGTCTAAAGCAGGAAT
ATTTCATGGTAGCTGCCACCTTGCAGGATATAATCAGGCGCTTCAAAGCTTCAAAGTTTG
GTTCTAAAGATGCAGTTCGGACTTCCTTTGATACATTCCCAGACAAGGTAGCTATCCAGC
TTAATGATACTCATCCCTCATTGGCCATACCCGAGCTGATGCGCATCCTTGTTGATATTG
AAGGACTTACATGGGCACGTGCCTGGGACATTTGTACAAAGACATGTGCATACACTAACC
ATACAGTTTTGCCCGAGGCTCTTGAACGGTGGCCAGTAAGTATGTTGGAGCATATCCTTC
CCAGACACTTGCAGATCATCTATGAGGTCAACCATCATCACCTGCAAAACGTTGCTAGGA
GATGGCCTGGTGATAATGATCGTCTACGAAGAATGTCTCTGGTAGAAGAATATGGTGAGA
AGCGGATAAATATGGCTCACTTGTGTATTGTCGGTTCCCATGCTGTTAATGGTGTTGCAG
CAATTCACTCTGAGATTATCAAACGTGACATTTTCAAGGATTTTGCTGAATTGACACCTG
AGAAGTTCCAGAATAAGACCAATGGTATTACCCCTCGCCGTTGGCTGCTCCTGTGCAACC
CTGCCCTTGCTGATGTTATTGCAGAGAAGATTGGTGAAGATTGGGTTGTTCATTTGGATC
AGCTCGCAAAACTCAAACCTTTGGTTAAAGATAGTGGTCTCATCCGTGCTATTCAAACAG
CTAAGCAAGAGAACAAGCTGCGGCTTGCAAAAGAGCTGGAACAAGATTATGGTATCAAAG
TAAATCCATCTTCCATGTTTGATATTCAAGTAAAGCGGATTCATGAATATAAGCGTCAGC
TTCTAAACTGCCTCCATATTATTACAATGTACAACCGTATCAAGGCTAATCCAAGTGCCA
ATTTTGTTCCTCGCACTGTTATGATTGGTGGGAAGGCTGCACCTGGCTATCACGCAGCCA
AACAAATCATTCGTCTAATATGCGCTGTTGCTCGTGTTGTCAATAATGATCCTATTGTTG
GTGACAAACTCAAAGTTATCTATTTGGAGAACTACCGTGTTACATTAGCAGAGAAGATCA
TCCCAGCTGCAGACCTATCTGAGCAGCTTTCCACTGCTGGTACTGAGGCTTCTGGTACTG
GTAATATGAAGTTCATGCTTAATGGTGCTCTCACAATTGGAACACTAGATGGTGCTAATA
TTGAAATGATGGAAGAAATGGGTAAGGAAAACATCTTCATTTTTGGCATGACTGTAGATG
AGGTTGAAGAACTTAAAAAGAAGGGCTACAATGCATACGACTACTACAACAATATACCAG
AGCTTCGGCAGTGTATTGATCAGATTCAGAGTGGATTCTTTTCTCCCAATAATCCTGACC
AGTTTAAGGATTTGGTAAATATTCTTATGCACCATGATCGTTTCTACCTCTTTGCTGATT
ATGAATCCTACATAAAGTGTCAAGATTCTGTAGGCAAGCTATACCAAAAGCCAACAGAAT
GGACCAAGAAGGCCCTTCTTAACATTGCATCATCAGGAAAGTTCTCAAGTGATCGCACAA
TTGCAGAATATGGTAGGGAAATCTGGGGAGTAGAACCATCTTGGGAAAAGCTCCCTGCTC
CTCACGAGCCTCGTGAAACAGAAGCTTCTGAGGAGAAGTAAAAAAAAAAAAAAAAATACT
GTAACTAAAGATTAAATCTTGTCCTGTATTAAAGGTTGTTATAGAACTTGAATTTAAGAA
TATTTTGAGGCTTTTCAAAATTAAAGCTACATAAAACTTAATCTCAAAACAGAATTAAAA
AATTTATACTTCTGTAACTTGTCCATTTATAATTGATGTACATGAATGATGCTCGTAGAT
TTGCTTGATGTTTAAATGGCAAACAAGTGCTTGTAACTGGAGTAGTTACAAGATAGAAAA
ACAATACTCTTGAGTAATACCTGATATCACCTAGTCACTGATGCTCAGTTTCATAGGCTA
GTTGCTTGATCAAAATGCTGTCTGTGCCAATTTTTCATTTCATTGCACATTGAAATTCAT
CAACACAAAGAAATTTTATCTAAAGTTCTAAAAATGTCAGACTTGTATATTTATGAACAA
ATTAATAAGTAATAGATAACATATTGGGAGCAAGGAGCTAGTAACCCCTTCTCCTGTATA
CATTACTAAAGTTGGAAAAAGAAACTTTTGTTTTTCTTTTTGGGCCACCCTGCTTCAGTG
GGATAAGGTCTGTTTGTTGAAAGAAGATAATATATTAATAAATGTGAAAGTTTAGTATGT
ATACTAAAATTATTGTATCATATTTTATAATTAAAAGTTTATCCACTGGCTTATATGTTA
GGAGATTTTATATTTTAATTTTTTCTGCCTTGCAGAATAAAGATAGGTCTTTTAACTTGA
TATTTAATTCACCTTTAAATTAAAAAAAAAAATCATTAAGAGTAATATATCTGGTATTTG
ACTCTTCTGATTTGTATGACACCATTCAATATCCATCTATGTTGGCAAGTTCAATATCCA
TCCTGTCCTTGTGGCTTAGCGCTTCTTTTTGATTATAATAATATAATAATAAT
>contig_96
CCCCTTGTTCATCTCCCAAGAGGATCACCACAAGGTTCACCTTGACACGAATGCCCACCG
TGCCCCTGCCATAGGGGTACATCACGGTATATCACGTGTACACACTCCGACACTCCTTCG
GGAGCCACTGCAGGGTCACCACATGGAGAAGACCCGGGCCAGGACCCGTCCTGGCAAACC
TACATGAACACGACCTTCACCATAATGACCCACAACCCCAACTTACTCCACCCACTATAT
ACCAGGTCACTGAACACTAATTACCGGTGTAATTACGAGAAGATTACGCGGGGCAGAAAA
ACCACGAGGCTCAACACACCACCACTATCCTGTAATTTACCTTCGTCACTCAATAATCAC
CGTACACGAGTCTAATAGTAATATCCGGTATACCGAGTGTTAGTTCCACAAGAATTTGTA
TATTATGTAAAATCTGTTAATATATAGTGTATGGTGGATCTGGAGTTTATCTGGAGAGAG
TTCCGGGGGTCAACGCCCCCGCGGCCCGGTCTGTGACTAGGCCTGAGTAGCTCACTCATT
TCCTTGCTGTCATCTGTGTAGGACCCATCTTGTTTAAGTAGGGGCCCAATACTGGACGTT
GTTCTCAACTTTGATTTGGCATAGGAA
>contig_97
AGGATTGCATTTTAATAAAAATTTAAATTCAAGTATCAGAGGATATCTTAAAATCATTGC
TTCTCTGGACTTTAATAGCCTAATTCTTTGAATATACTTTTACATAAGGAATTAATAATA
CATATATTCTTCCACTTTATTGTATTCTACATGATTAGCTAAAGTAAATTGTGCATAACA
ACAGGAAAGTATTATACTGAAGTGAAGAAGCCCACACAACCCCATCTTCTGGTATTCTGA
GATTCAGTTAAGTATATTTGACAACCTAATTTTGGTTTGGGGGACACAGGGCTAAAATGT
AAATAATGCATTGTGAGGTAAGACAGCTACTGGCAAACTCTTCTGATCTAAACAGTACAT
TGTCTACCATAAAAAGGCACTTGATTTTAAAATTTCAGAAATGTTATTCTGTATAATGGT
GGTAGAGGCAAAGCTTTGTCATTCATTCAGTCAGTATATTTAATGTAGTGTGCCTTGTTT
AACTAAAGTCTATTAGAAAATTGAAACATGCTCACCAAAAATTAAGCCTTAAATTTACAC
CTCAATAAGGCTAATAATCCATTTTGTAATGCAGGAACTTACCCTTAGTGACATATCGTA
TAAAGCTACATTACTGTTGAACATGTGAGTTTATAACAAACACAAGCAAACACATTAGCA
ATTTCTTTAAAAATTTGTATGATAAATACAGGATAATTTTTCTTTTGCAAAGCTAAAACT
CTTAAATGCTAACAGCACTTAAATTTGTAATAAAATAATGGCTGTAACAAGTCCCAAGAG
GAAGATTGATATGGAAGCACAGGCAGAGTTCATCGCAGTAAGACTTTCCTTACTCTTTTT
TCAAAGAGTTGAACCCTCACTATATACCTTTATTAATGCAAGGTTTTAAGAATCTAAATA
CCTCATTTTCATGAATGGCCACAATTGCCATGACCACACTGCCTTGTCTCCCTTGGAAAG
GTGAACATTGGGATACATTGAGGTGACATAAAAACAGAAATTATTCAAAACATACTACTG
AAAAGTTGCATTTGTAGATTCTGTTGAATATAAAACCAGTAAATATAAAATAACTAACAA
ATAAGCTATAAAAGCATCTTTGTACAATATTAACAAAGGTATGTTGGAAGCAGCTTTGCT
TTAAACAGTTACTGTTCTTAAGACACCAACACGAACCCTTCACTGCCACTCGGGTATAAC
AGGATTCAGCCTGTTTTCAAATAATTTTTTTTTTATACACTTAGCCTTATTTTATGATCT
ATGATAAAAAATGAGAACAAATATATGTCAAAGAAAAATTATATTTGTCAACATAGAAGG
GCATTGAAATATAATACAGTATACATTACAGTATTTTATATTCACTCCCATATCCATCAT
GCCTAAAATCTGGTGAATAAATAAAAGAAAATATAGAAATACAGAATATAAGGCAAGAAA
AGCAGGAGCAATATTAAGACATTTTGGAAGAAAACCCTGAAACTTGTACATATTAAGCAA
AGTTGGAGGAGTAAGTTCTTGCCTTGCAATGTGCTTAACACAAGAACATTTTGTCTGCTC
CATCAGCTTTAGCTTAGTATATTATAATGGATTGTTACATTGAGAAAAGCACCTGCAGAG
GTTAACAAGACATCTACATAGTTTTTTTTTTTTTCATTAAATTCACTTTGGGTGTGACTA
GACACGTGCAAATCCTGAACTGACTCTTGTGATGTGTTCACTACCAAACAGTTTGAAAGA
AAATCCTCTATACTGAAGGACAATCTTTTTGCATTCACATACAACTGAGTCACATGTATA
TATATGCTACTTCTGATATACACAAATGCACAGGCTAAATGGTTTACTTCAGCACCAGTG
TGCCTTGTGCATAAAACATGGACGTTTTACGATTCACATATATATACTGGACAAGGAATG
TGCACTTTACAAACATTCTTCCAAATTACAATTAAGTTTAAATGTACTGTACTGTGATGA
AAACATAACTGAAAAGTTAACAAAATTTATATCACTGTATATGAAAAATCATATGAAATC
AAATTATCATCATTCAGTGCAGAAGCAGCGGCATCATCAGATTGGCACAAAATTAGATTT
TTGCAATCTTAACTCATTTGTTTTGATACACAGTATACCATATGTAAGACATACATATAT
ACAGTGTGCACATGTATATACATACACACTACACATCAGTATGCCCTTCAGTATTCAAGT
AATAAGGACCTTCAATTCATGTTGTGATACTCTGGGTACCCAGTCCAGTGATACAATTTA
TATAGATAGTATCATTTTCTCAATAAAAATCTTGGTCTCTTGCTACACTACAGGATTGCT
TTTATGTATTGTACCTCAAAATTTTCTCTGCAATGTCCTTAGGTCTTCTAAACTTAGGCA
ATTTCATAAACATATAAACATTATAAAAACATTTGCTCTGGGACTAAGTATTTATGAAAG
GCCCCAGGAAAAGACTTAGCACAGGAATTCATGATTTGAGGATTAAGCTTTGGGCTTGTA
GCTATTTTTTATCATTTTCAGACCCTCTCTACATAGTTTCCGGGGAAGGTGCCAAAGAGA
CCTGTCCTACGAGAAGTGCCAACGAACCAGCCGTCATCACACTTCTCCATTACCATCACG
ACGTCAGATTCCAGAAGCTCCAACTCGTCATCATTCTGGGGTTTATAATTGTACAGCGCA
CGGTACGCAACTGGTTCTTGCTGGGTGTTGACTGTAAGGGATTGATTGTAAGGTCTAGAA
TCGTTTTGGCTTCCCGGCCGTCCCAAGGTGGAGTAGGGGCTGGAGTAGGAAGAGGCACCA
TTGTAGAGTAGATTAGCAGCGGGTAGAGCAGGCCGAGGCATGGGCGAGGAGCTAGGAGTC
ATAGGTCTATCACTGCCTGGTTCTACCAATGTGTCGACGTAAGAGACAGGGAAGATGCCT
TTACGGTTACCTATCCGACCTTCATACCAATTTTCGTCAACACGTCGAGTTAAAACAACC
AGTTCCCCTTTGCTAAGGGACATCTCCATAGAGGTTTGAGCTTGGAAGTTAAATCTGGCT
CTTGCTTGACCTTCTGTTGGTTTCCTGGTCAATGTCTTAATGCTTTCGTAAGGCACAATC
TCAACATAGTTGCAGGGGAAGATACCAACTGATCCTCGCAACTCTCCCTCATACCAGTTT
TTATCTATCTGTCGACGGATGAAGATAACTTCGCCTTTGTTGAATGACAACTCCCTTTTA
TTCTGTGCAGTAAAGTTGTACAGTGACTTTGCAACCTGCTTGAGATCGGGAGTCCTAGCA
CCACGCATAGTGCCCAGACTACTCTCATCATCGTAACGATTCAGAGGAATTGGAGACTTC
TGCAATGGTGTGAAATTATCCGTATGTCTTCGACGCTCAATGTCCTCCAATTCTGCCAGG
TATTTTTTGCGTCTCTCGTTTTCGTAGACCTTCTTCATGTGTTCTTCCTGCCGGCGAGCC
AACTCCTCTTCAGGGATGGCCTCTTTCTGTTCGATCCTCACGGGAGTCCTGTAGTGAATG
TTCACTTCTCCAGACTCATACTTGTACGGAGATTCTNNNNCTCTGGGCTTGGGAGGGTTG
GTTTTTTGAAGGCCTGTGAAGGGTATGTCGCCGCCTCGCTGGATCTGGCGGTACACTTGG
CTGGTCTTCCTGGGGTCGGGTGCCTGACGGCGAGCGTCCTCACGTTTCCTAAACACTAAG
GTGCTGTCGCTTTCGTATCCGGATTCTTTCAGAGCATGGGTCATGGACATCTTCTGTGAC
CCGTATCTATGGTTGACGGAGACGGGCGGCGGCTCCTGGGACTGTGACTCTAGTTTTACG
TCAGCCTCCGGGTTCTTCTTAAGTTCCTTCTCAGAGAGCGAAGAGTAGCCGGGAATATAG
TCCTCGATGCGGCCAGGCTGATGAACGTAGCGATTAGTGTTTCTGNNTCTGGGCAGGCTG
GAAGTCATGGGATCCACCTCGAAGTGATGCTGACGGCGACGATCAAGGGTAGCGTAGCGC
GAGGAACCAATATCGGAGTCGTAGCCCTCAGGTTCTGAGAGGTACCCGCCATACCGCGCN
NNNNNNNNNNNNNNNNNNNNNNNNNCATCTTTGACTTTGTGTAGTGAATCAAACATTCTC
CTGTACCACTCTCCCTGATGCTCTGATTTTACACCCGACTTTAGGGTGGTGGGGACGCCC
TCGGTGGTGGTGGGGCCCACACCCTGCACTTTCTTGGGCCCCAAGACAGCAAAGCGACGA
CCTCCCTCCTCGTCTTCTGATTCGTACTCTCTCTTGATGACGTACAACTTGTCGTCAGGT
TTGTACTTAGGGCCAATGTCATCAGGTTTTAGGTATTCTGGCCGCTTTCCAGGGATCTGA
CCCTCTNNTCTCGTTTCTTCTGGAGGAGTGTGACGGTGGGGTTCTGCACCTTTGGCAGCG
AGGAGGTAGGGGATCGAGCCACTTTCTCCACGTTGATGTCCTTCCACGCGAAACTTTCTT
CAGGCTTCGGCACTGACACGTTCTCCTGAGAGGGTCGTCTCTGGAGGGTGCTCGTGCCGT
CGTAAGTGACCTTCCGGTACTCCTTCCGCCCGAGGCTCGGACTCGCGCTCCCAG
>contig_98
AATTTCTTTACCAGATCGTCATGCAACTGCCTAGCCTTTTCACAAATAATTGACGTCATA
AGAGTATCTCCTGCTAATTGTTTCTCGTTTATCCACACCAATAATAACTTCTCAACATCT
TCGAGTGCTGGTGATCTCATTTTTGTCAGCATATTTACCCCCTTTGCAACAACAGCTTCC
TTGATTTCCTTTTTCTTGGTCACGATGGAAGATATGGTTGTACAGGATTTGTTATACATC
CTGGCCGGTTCAGCCACATGTATGCCACTTTCATATTGTTCAATGATGTTTTTCTTAAAT
TCAATCGTATTTCTCACTTTCTTTACCAAAGGCTTGGCACTAGGAGCTTTCTTTGGGGCC
ATGGTAGCTTATTTAGCACTTGCAAGCACTAAAATGAATGGAATATTATGAAATATTTTG
TATGAACAAGTGAGGGGACCGTCGCTCACTGGTAAACAATGGCACACTGACTGGGAAGGG
AGGCCAAGGCGGCTCAGAGCGTAAGTACGTGTCCAGGACGAAGGACGATTAGCGAGTAAA
CCAACCATTTGCGAGCCAATTTTTGGACGAGAATAACGCGACACTNNNNNNNNNNNNNNN
NNNNNNNNCTTACTGTGGTTTAAATACAAAAGAAGAAACCCAGTCGTAGAAATGTACACA
AATATAATTTCTCATCTACAGTGGAGCTATAAAATCGAATTTGTATATGGAAAACCAGCA
GTCTAAAAATAGGGATGCTAGAGCTTAGTAAGTAATTAGAGAGGGCCTATGGAAACTAAA
AGAGGGCCTATACAAATTATTATTCATAAGATGTACTCCAAGAAGTAAATGCCACTGTGT
GTTGCTTTCTTTATTATTTGCCCCTCAAGAAAGGTTCCTTTATGCCAATGAATTGGACTT
TTCTTCCTTTGATCAATCCTAATTGCTTGTCATTCCCCAGCTGTATAGCCCTTGTGGTTT
AGCGCTTCTTTTTGATTATAATAATAATTGTCATTCCCCAGGTATTGTATGAACCCTACA
GGTTTAGTGTTTCCCTCCTAAACATCAATAATCACTAGTTTGTGCATCATTACATTGTAG
GTTTTTAAGTCTTCATTATTAGGTTAAGTTGTCAGGTTACATGATCTGATTAGAAGAGGA
AAAAACACTTAATTATACAATTAAATAGATTATGTTTATGAGCTGAAACATGTAGTCAAG
ATCAAGGCTTGTTTTAAGTTTTACTATATATTACCAGCCATAAGACCATGGATGGGAGAA
GGGTTGTATACTTTTTTTTTTATAAGTTGGGGCCTATGTTAAGTTTCAAAAGTATAGTTC
AATTTGAACCTGAAGCAATTTTTTTTTTTCAGTTGATGGATCACCAGTCATACACTTGCA
AAAAGTTGTCAGACACACAAAGTATTAGAAACTTACTTGTATATAACATGAGCAGAATAC
ATGTACCAATACATACTTACCATAACTTTTTATTCTATTACACTTTACCTACATACAGTA
TTTTAAATTTAGCACATTAATAATTTTGGTATTCACAAACTGCTTCACCCCTTCAACTCA
GGAGTAACTCATGGCCATAATCTAAATGTTTCCAGTAAATATTAGGTATTTTTTAATAGA
AAAAAATTAATTTTGTAATTGTAAGACTGGGCATAATAAGAAAAAACATTAGAAATGTAT
CATCAGCGAAACACAACTGTGGCAACTCTCTATCAAATTCATTATATTTTAATTCCACAC
CTCTTTTACAACCCCATCTCTAAGTATATTTAAACAACCATGATAACATCACACATCCCT
GTTTAAGGCTTACTTTGGTAAGACACATACTAGGTAACAGTTAGGCATCTTTATTCACAG
TAGGCTTCTTCAGTCGAGTACAGAATTTGGCAGGAGCAGTAGAGATGTGAAGATGATGTA
ATCAGCCCATCACCCTTGAAGATGTAGATTTGAGGTTGTCANNNNNNNNNNNNNNNNNNN
NNNNNNNNNNNNNNNNNNNNNNNNNNNNNNNNNNNNNNNNNNNNNNNNNNNNNNNNNNNN
NNNNNNNNNNNNNNNNNNNNNNAGTGGCACCTCGAGTTACGAACTTAAATAATTCCAGAA
GGCTGTTTGAGTGCTGATACCAAACGAATTTGTTCCCATGAGGACTAATGTAAGTTAGAT
TAGTCCGTTTCAGACCCCTAAAAATGCACTTGCAAAAATACACTTACATAATTCCTTGAG
TAGGGAGCTGTTCAAAACTCGAGGGACCACTGTTATTGCTCCCTCTTCTCCCTCCATACC
CTAATATAAGCCTCGTTAAAACTAATGCATACCTCTTAGACCCCCCTCCTCATTACCTGC
ACTCTCTCAACCCCACTTTTCACCCAACAGTTGTTTATATATTACCTTATCTCCTTTAAT
TTGTTAACTTTGACTTCACTCCTACCTACTGATGACATTCTTCTTGTACCCCATTTACGC
CTTACTCTTGGCAAATATTATACATACAAAACATACACATCCAGAAGTTGACCCATCATC
CTTTTATCTAAATAACAAAAAAGGCACAATATTGCGACTGGAACAATACACAAATAACCC
ACACATGGGAGGGAGGAGCTTGCGACGACATTTCAGTCTGACTTGGACCATGTAAATATA
AATGGTCCAAGTCGGACCGAAACATCGTCGTGGGTTCCTCTCTCCTATGTGCGGGTTATT
TGTGTAATGTATCCTTTTATCTACTAATACATAATCGAACAAACTATTTTGTCATTACAC
CCTATGTTGTATTTCATGCATACCATAATACCTAATATGCAGTTTAGTTAGGCAACCCCA
TTATTGTTTACCCCTCGCACTACAAACTTTACTCCTACACCATCTACAAAAGTTTTGCTC
ACTTTACAATTGAAGTCTCCTACAACATTTCACTTAGTTCACAATTCCCCAAATATATAG
TATGTATGTACATGCAGATCTGACACCAATACAATTTTCTTTCATAATACACCTAGGTAT
GCTCTCTCCTCCCCACAACACATTCAGTTTAATATGAATGGTAATTTGCTTCATTTTCTT
AATATCTTGTCCAAAAGTCATGGGTATAACAGAATCCTAACTGGCTTCAAAGGCACAGAA
ATCCCCAACAATTCCCAAACAGTTGACATGTATTCTGAAAAAGTGACAGGGCACTTCCAA
CCAAAACAAAACAAAGTCCGTCCTACATTTGTCCAATTTTGGAAAATTTCAGTACCATTA
ATGATTTTGATTTGTCGGACTGATCAGTTTAGGAAAATTTGGTTTTCTGGCTCTTCCCTT
TTCTGTACTAAAACAGTGTTACATGTGTAATCATTGCAGTACTGTATCAGCATAATAAAG
TAGTCGCATGCATAAAATTTGTTGCAGTAAGGTAAATATACTAAGAGGACATACACTAGT
TATAAGGAAAAAAATAATCCAGAAACTGTGATAGTGTCATTACCACTGATTATAATTATT
TTTATTAAGTGGTTATAAGGTGAATATTTAGCTATTAATTACAAATTACTGCTGAAATGG
GAGAACTGTTTGGTATGGGCTACAACGGTCCCCAAGCCATATTAACCATCACTAACATCA
ATATTGCTACATTCATGAGGAAGTGCTAAACTGGTAGGGGACATTTAATGCCAAGGGAAT
GGGATGAAATCTGATTCAAATACAAAGAAAGGGAGGGTAATTTCAATTCTCTGGATCATT
TGCCCTGCACTAGCATCAAGGCATCTCCCTCCCCTGAAGGTACTATTGCTAATAGTAGTA
GTAGTAATTTTGTAATTTTCATAGTCATTTGGTGCCACATAGTTGTGTGCTGACTTTCCT
TTTTAACTGTAGCTATAACTTTGGCTGTGATGTAGTGTAGTGAACTTTTATAGTCAGATA
CATGATGGCTAATATACTATACATATTTTTGAATGTTTTCCTACATGGAACAGGGTGGTA
CTTGTAGACTCTCACCATGTTTCTCATTTACTCTATGGTGACTCATGTATTCTTTTTCTT
ATAACATTTTCAAAAATATCATACATAAATGATTTTAGCAATTGTAGTGTTGAAAACAAT
GACATTAAAATGCTATAAAAAATATATTTGTGGATATATTTTAAAAAGGAAATTATTTGC
TTTTAACTTTTGTCAACATGTATGCAGTTATTCAGCACTGAATGATGCATATGGGTTTAG
TATTTTCTTTTGTGAATTTATTAATAATAAAATATGTAGTAAAAAAAAAAAAAAAAAAAA
AAAAAAAAAAAAAA
>contig_99
GGTGTGTTGGTGTTGCTGGAGGAGGTAAACAATGATGGTGACCTACCATGTGTAGGGCCA
TATGTGGCCACTGTGTGGCCAGGGCCACCATGGCCACCTCTACCTCATCTACTATGCCTT
TATTCGTCCCANNGGTGTGTTGGTGTTGCTGGAGGAGCACAATGGGGCGTGTGATTCGTG
CTCAGAGGAAAGGTGCCGGCTCGGTTTTCAAGTCTCACACCCACCACCGCAAGGGAAAAC
CTGCTCTGCGTCCTGTAGATTATTCTGAACGTCATGGTTACATTCGTGGTATAATTAAGA
ATATTATCCACGACCCTGGTCGTGGTGCTCCACTTGCTGAAGTTTACTTCCGTGACCCAT
ATCGGTACAAAACCCGTAAGGAACTCTTTCTTGCCGCTGAAGGCCTATATACCGGCCAGT
TTATCTACTGTGGTAAGAAAGCCAATCTTGATGTTGGCAATGTGATGCCAATTGGTGCCT
TGCCAGAAGGTACTGTGGTGTGCAACTTGGAAGAAAAGACTGGAGACCGTGGCCGTATTG
CCCGTGGCTCTGGTAACTATGCTCAGGTTATTGCTCACAACCAAGAGACCAAGAAAACTC
GCGTGAAGCTACCATCTGGTGCCAAGAAAGTCCTTCCCTCTGCCAACCGTGCTATGATTG
GTATTGTAGCAGGTGGTGGCCGTATCGACAAGCCCATCTTGAAGGCCGGTCGTGCCTATC
ACAAGTATAGGGTGAAGAGAAACAGCTGGCCCAAGGTACGTGGTGTAGCCATGAACCCCG
TTGAGCATCCTCATGGTGGTGGTAACCATCAACATATTGGTAAAGCTTCCACAGTATCCA
GAGGCAAGAGTGCTGGTCGCAAAGTTGGTCTCATTGCTGCCAGAAGGACTGGTCTCATCC
GTGGTACCAAGAAGGACCCAAGGCATGCAATCTAATAAATGTATACGGGAAAAAATCCAC
TGATTGTATACTTTATCCTTTATTGTAAAATAAAATGATTTCCTGAGATCGGAAGAGCAC
ACGTCTGAACTCCAGTCACTTGCGCATATCGCGTAT
>contig_100
CTCAAGAAGCAGCAGATGGGCTTCATGACTCCCGAGCTTATGAGGAAGCCAAGAAGAAGC
AGGATGAGATCGACAGGAAGAAGGCTGAGGTGCGTAAGCGCCTGGAGGAGCAGAGTCTCA
AGAAGCAGAAGAAGGGCTTCATGACTCCCGAGCGTAAGAAGAAGCTCAGGCTGCTCCTTC
GTAAGAAAGCTGCTGAGGAACTGAAAAAGGAACAAGAGAGAAAGGCAGCTGAGAGACGCA
AGATCATTGACCAGCGCTGCGGCCAGCCCAAAAACCTCGATGGTGCTAATGAAGNNNNNN
NNNNNNNNNNNNNNNNNNNNNNNNNNNNNNNNNNNNNNNNNNNNNNNNAGATCAACGAAC
TCAACATTCAAGTCAACGATCTGCGTGGCAAGTTCATCAAGCCTACTCTAAAGAAGGTCT
CCAAGTATGAGAACAAGTTCGCCAAGCTGCAGAAGAAGGCTGCCGAGTTCAACTTCAGAA
ATCAGCTCAAGACTGTGAAGAAGAAGGAGTTTGAGCTTGAAGATGATAAGGGCGCGACAA
AGCCTGACTGGGCAGCCGGCGGGCCAGGAGCCACTAANNNNNNAGGAAGTGGCTGCGTAA
GGCGACTAGGCATCTGCCATCAATAGAAGCAGCAGCAGGAAAAATAGATGGAGGAGAGGA
AGGTGTGTTCGTCTCGTTTTGTCATCTTCTGTGGACCCTCGTGTCAATCGTTTCTCTTCG
TGTCCTGCCACAGTGTCTTTTTTCATCTTTTAATCTAAGCTATGGAAATGAATGCCAGCA
TTTGTCTACTTATGACAAGTCTCTAGTCAACCAAGCCAATGTGTCGAACTGGACGAAAAT
TACTAAAAGCAAAGAGGAATCGATTACGAACAGGAAGGTATTAATGATAAACAAAAAGGA
AACAGAAAACAAAGAAGCATTACTTAAAAACGATGAAATATTAGTTGTAAACAAGAGGGC
ATCAACTATAAATAAGAAAGAATCGAATATAAAGAATAAAGCATCGGCATTTAACAAAAG
AGCATCGGCTATCAACAAGAGAGCAACAACTGCGATGAGTCACTGGTGCTGTCAAACAAG
TCCGTGTGATTTACCTTTTATATTCTTCGAGTTGAAAGCTTCGTGGACTGACTGTGAACA
ACTACATCAATGCTTTAATATCTATAATAAATTTGTATTATTGATGTCTGCCTTTTTTCC
CTACACTCCCGTAAAGAATATCTTCAAGCCGTTCTTTTCTCTCAGTGCATAATTGGCAAT
TAGTGTAACTCCGGTTACCATGGGGTAAGTGGCGGGTTTACCAGTAAATCAACCCGACTA
GTGTTGCCTGTCCAGATTGACTTATGCTATGCCGTACTTACACCTTTATATCATCTGAAC
TTCAAAACCAAGTATCTGGCACTCTTACCCTCGTGACGTTCCTCAGATCTGATCTCTCCT
GCCACGCGCATCCCCATCGGGTCTTTTTTTTCTCTTGTACATTAAGTACTTCATTACCTG
TAAAATGAACCACTTGATTATTCTCATTGTTTTCCTAAGATGTACGGGTAAACTTGCGAG
GTATTTATGTTCTTTGATTTTTGCAAACTATTCAGCTATTCCTCACCAGCATCAGGGAAG
ATTGTTTGATGCCGGTGAGGGGCTCTTGATCTAAGAAACTTGACTTGTGCATACCTTTCT
TTGAGCAAACCTGAATGCCTCCTATTCCCCCCAGGCGCTGTATGACCCCTATGGGTTTAG
CGTTTTAATACGAGTGTAATAATAAAATGAACAATGTTTCTTCACAGGCACCGGGAGGCA
GGGTTCAGAGTCAGTTCTCCCTTGCCCTATAAACAGCGCCCCGATCCCTAAGGCTCAGCA
CTACCCCCGTGAATAAAATTAATAAAGGTACTGGCGTCGTTCTCCTTATTCACGTCTTGT
ATTATCTTGACACTACCTTACCAATATCATGTTTGACCACAGGTCCTGTTTGTACCTGAG
ACCATAGTAGTTAGTGCTATTTCACATCCTGAGTCTATCAAGCCACGCAATAAAATCCTA
CAAGTGACATAGCCAGAAGTGAGAAGTGTGTGCAGGCCTTTGTAACCCCAAGGGAGAACA
CCTGTGATGTCTCAGATTTTTCGGTTTGAGATTTTTACAATCAAAACTTAAGTGCTAAAC
TCTCAGTTTATGAAGGAATGGTGGTTGGTAACCTTCAAACCATATTCCTGATAACAGAGA
CTAGCCTCTATGGTGGCCACATGTATGCTACCATGAGAAGTGACCTCGGATTTGAAATTA
TAGGGGTGGAGGCCTATATATAAACTCAGAAGCAGCTAAGGAGAGAGCTTCGCCAGGGTG
CAGAGCTCTGGCCAGCCATATGGGTCACACAGCACTGAGGCCAGGAGATAGCTAAAGGCC
ATTATTATTATAATCATGGGAGAGCGCTAAACCCGTAGGATT
>contig_101
TTTAAATTACATTTTACTTTAACATCAAGAAGTATAGTCGCAGTAAGCAGGTTACACATT
CATTTAAATTTAGTAGCTAGCTTGTGATCCTCCATCTTCAGTGTCGTTTTTTTTTTTTCT
TTTGATGACTGGTAAATGACAATGTTTATTACTTGGAGGAAAAGTCCCACCCACTTTCCC
ACTCTCCTGTAATCCTCTTGGGTTTACAAGAGCGTGACCAACACTTGAATTAATAGAATA
CACATCCATTAATGCAAGGTTCCAGTTCCTCCAAGTTTACAAAATGCACTATCCTAAATA
CAACTGAAAAACAAATTTCTCACGTTTACTTTGAATTTACTGCATACACAAGACAGCGCA
AAATTTTGCAAAAAAAATTTTTGAAATGCAAGGGCAATGTTTAGTGACCTTTTAGGTAAT
AAAAAAAATCCTTTAAACAGATGACAAAGTGAAAAAGCTTTTGCTAATTTAGTTGCATTA
AAAAAGATTAAGAACATTACATTAGTTCAGCCTCACAGTGAATGTATCTGAAGAAAATAT
ATCCTACATGTACAAGCTTCGCAACTGCAGCAGGAATAATCAATCTTTCAACAAATTGAC
CACCATGGTGAAAGTGATAAGTGTTTAAAATTAAAGAGGATTACTGAAAAATTGACTTTG
CAGCAAGTGCAACATTCAACATTTATAAAGCTAGAAACACTTCAAACAAGTCCAGGTAAA
ACTGTCAGACCGAAGCACAAATGAGAAATTAACTAACACTGCAGTCAAAACTATTAATCT
GTCCAACCCAAATTTATAAACACAAGGTAATACTTTCTACTGTTAGCCTTTAAACAATAA
GGATGAACACAAGATCTTTAGCTCAAAACTATACCAATATTAAAGAACATAAAATTTAAC
AGCATTTATCAAACCGTTTAGGCAGGCATTTACTGAACGAAGAACAATGATAAAAAGAAT
CCTCCCATTTATATTCATATCAGAATAAACAGCAATGCAACATTCACATTTTAACATATT
CCAGCAATAAACAAATGGCAACACCGTTCCAACACAATGGCAATTAGATAAGAGAGATTA
TTTATGTACAGTTATGTATATAAAAAATTTCACAACTTATTCACATGAATAATACTGTAG
TATTATAAACTCACGAAGAAACAAGAAAATGAAGATTAATTCCTGTATCTTGTTCCTTAT
TCCAGTACTCTGCAAGATGAAGTCATTACATATGTATAAGGAGGAAATTAAGTTACAAAA
ACGACAGTTTACAGGTGAGCTCAGAGCAAGTGACTTCACTACAAATTTAGTAGTGACAGA
ACCAGGATTTGCCTGTCACCGTCAATATTATGTATAAATTAAGACAATTGTTAGTGTAAC
ATACAGTACCTTGTGTGATAGTCTATAGTATGATTAATTAAAATGCAAGATAAACTAGCA
TTTTTGCACACATTTTCATCGAACCCTAGGGATTCACTCAACATAAGCTGAGCTGGGCCA
TCTTGAAATTGTTTTAAATTTACAACATACATATTGCAATTACAGTCAAATTAACCAAAC
AGGTTATCCCAGCAGCTGTTCTGTAGTGAGCTCACCTAAGCTGTATACTGTAATTAAATT
TCTTCCCACACTGTAAATTTTCATTGGCCCACTGAATGCTAGAATAAAACAAATTTACAA
TAATATATTCATGTGTTTACAGTATTGCAATTTTTTTAAAGGAATTAACTTATTTAATTA
CAGCAGAGGTGACAATTAGTTCAGCCAGAAAAAGTAAGTCACTTTTCATAAATCTACATG
TATAGCACTTAGCCATGTTTAAAATGAGTATTGATAAGACTACAACACCCAAAATCCCAA
AAGCACTAATCTTCACATTTACATTTGCCATGATACGTGGTGGTCATGTTCAACTTTGCT
AATGATTATCTCTTGCTCAGGGATTCGGTGAAGTATGTTCGTGTGCAGTGTAACTCCTGG
TCAACGATGTCTGGTCTGTAACTAAAGAAATAGCTTACTCCAGCCCCTCCCCCCTTTCCT
TCCCCAAACCCTATGGCTTTATGCAAAATCTCACAACACATGGTCGTTCGAGATCAATCA
AAATAGCTTGTCTTAATGTCATGAGTATTAGTATTTATATCCTATGGCAATGGAGTAACA
TAATCCACATACCGATTTTACAGATATTCTTTGGACTGCACATGTAGCTGCCTTCCAAGA
AGCCGAGTCAGAACACGAACACGCTGTGGATCCGCATTTCTCAACCCCTACGTTGAAACA
CTGGCCGCCAGTCCTTTAACAGAAATCTTAGCTCTTGCCTACCTATACCTACTCATGTTT
ATAGCTTAGTTTAATTTTAAAATTCAACAAGGTATTTTAACGAATTTCCATACCTACTCC
AAACTAGAATGCTTATGGCTTTAGTTAAAAAATTCATGTTTAAAAAGCATAAAAGTTATT
GTTTGGATGAAAAGTCCAATATTCGTTTGGATGAAAAGTCCAATATTCGTATTTCCTTGC
GAAAACCAAGCACATAGCAAACCTGTATGCATGATGTTGATGACAAACCTAGTAGAGCCA
ACATGTCAGCTGCAAGCATCAGTTGCCACCAGATGAGACCATGCTGCTATGTATAGCATA
AGAAAATAAGTCTACCCCCCCCCCTCATCCCATTCAGTTTCCCAAGGCTAAGCCTGTAAA
AATTGTTTCTTTACAACTGTATAGTGTAATTTAAAAAGTCTAATATTGTTACAAGTTTGC
ACAGGGATAAGTGGAATACCACTAATGGTGATAAATAAAACATGTACAGCACCTTGGTAT
CTTTACTGCAATAAAGATAGTCCTGCATATCTTATTTATCTACCAATCAGTATTGTATAC
CATTAATATGATACCAACAATTATGAATGCCCTTAGCTCAAAACCCTGGAATGAAATCCA
AAACTAATAACATGTGACATGCAGTCCAGTGTAGGCAAAGTACTGAAGTAATTGCATGAC
AAAATGTTCCATGCAGTTCAGTGAAAGCAATTATATATTCAAGGGTAAATGCTTGACAAG
AAGGCCTTGCCTTGATTCAGACTTTGGTCTAGCATAGCACCAGGACAAGTACTTTCTGAA
AGAAATGACTGCTTGATATGCTGAACCAGAAATTCCAATCAGGCAAACTCTTTGGTTTGT
CAAGTGTTCTTTTTAATTCTGGCACTAAACTGGTTTAAGTAAGCAAATAAAATTTTTTAT
CACTCTTCCTTGTACTATCAATTTAAATATATACATTATACACAAGCCAAAGACAAAGTA
CTTCACTGAAACAGCTTACTAACAAAGTCTAATAGCAACATATGAAGGACTCAATGTCAA
ACTTCAGTGATGAACACAGCAGAAAAATATGCAGCTGATAGCCTGTGCTTGAAGAGCATG
AACTTCCCTTCTCCCACCTACATATTTTACTCTGGCTGGTTTGTGTTAATCACTTTATAT
GTTGAATAAATTAGTCATTCCTACCACAGAAGTCTGCATTCCTCCCAATACAGTCAAGGG
TTATTTTGGAACAATCATAGTAGAATTTGCATGTATGCTGAAGCAGGTCACAGACACATC
CAGTGCTTGAGACAATAATCCTAAGAAAATTAACCAACTAAATTCCTCTCCTACTGTCAA
GCTTACAATATGGTATGGTTATCAAATACCAAAGTAGCTATTACTAAAGCAATGCTGTCA
AAACCACAGTAAATCTCGAGCTGCAGAATGTTTTAATATTCATTACGTATCTCTAGCTTG
TCTTCAAAATTTAATAACTTTGCTACCATGCCTTAACATTACTGTGAAATAACAAAAGAC
AAATATTTAAGTGACCACTCACTGCACTGCTATTCTGCATCTTGGGGAAAATACCTGCTC
CATTCCATCCTCTGCAACTTTTGCAATGAATCTTAAAATACAAAACTTGGTGACTGCTTC
CCACCCCCCTTCCCAGATCTTTATACAATGTTAGGGCCATAGTTTGATAGTATATACCAT
AATAAAGAATGACTACATTTATACTATATTTGCAATCCGAAGAGCGACCAAATATATATC
AACAAAATCAATACACCAACTTCTGCATATAGCAAAGGTTCCTGACAAACATGTGAAGAT
TAATACCACTCAAGAAAAAAATCCTTTACTTCAAAAAACATTCCAGGACAAGCAAAACAT
CTGCAGGATGTAACCTTGTGGCATTTCTCTTCACATACAGTACTTCCCTTTGCATATATG
CAAAAGAAATATAGCATGGACAATAAAAAAATGACAAATACCTTTCCTGTCAAGAGAGAA
TCCTCAAAAATAATGGAGGGGAAATTGTCAGCAGAGATATAAGCAGGGCTTTGACCACAA
TTCAAGACCTTGCAGTTAAAAAATCAGTATGCCACATGGGATAATGATGGAAGAGGTACT
GATAACTTTATATACTTTTAATCACCCATAAAGAGTGCAATCCCCCTACACTCCCATATT
TCAAATTTATTTAAAACTGCAACATCTTAATTGTCAGTATTGTATTCATACTAAGAAATC
TGCATATAACTGGAGCTTTCAAGGCACATTAATGCTTTTTATAAATTACACTAGTGAATT
TGATTATGAGACTTCTACAAAACTTTACAAAGATTAGAACAAAATTCAATTTGTGGAACC
TGTATCACAATACACTCAATCCACATTAAATTTACCTCATGAATAATGCCCCATCAGATA
CCAGATTTCTTTCCCATATAGAATGGGATGAATTAAAAAAGTGTAATCACTTACTATTCC
ATATGAAGTTAATCATTATCTTCAAGGTCTAAAGTTACATTTAAAAGTTTTTATTTAATT
TTATCATGTGAAAATTTCCTTTTATTTAATATCATGAATGTTAGAAAATTAGTTCAGCTG
ATTTCCATAAAATTACACGTGGCAATTAAATTCTGAAGACAAGCAAACTTGAGTAACATC
TGAGAATAGCTTCTCTCCACAGCTACAATAAGAATAACTTATGTGCACGAAATAATAAAT
ATTAAAATATAACCTTCAAACATATTTACTGCAATATAACATGTTTAAGATTACTTTGGC
ACAACACAAGCTAAGATTTTGCTAATGCTCAGATGTTCAACATGCAAAAAGTGGCTTATG
GGACATTAGAAATTTGCTTGAAAATTAATAGCGTACTTATCTAGCCTTGTTACCTTCCTT
TCAGAATGGTAAAGAGGAACTAAGTAAAGTTAATTTCAGAGAGTATATTGGGAAATACCA
ATTGAGAGACGAGGAGAATAGCCTCCCTACTGAAAAAAAAAAGCAAATTGCTGACACCCT
AATTATGGACCACAGCTATATACAGGACTTGCATTATCTCACTTAGATCATTACATCTTT
CCTTTCTTTCAGCATCCGTATGTATTTGTATAAAATACAGAATGGTGAAAAAATAAAGAA
ATTTACAAACAGACTTAAGAACAAGAGCTGGAGACATATGGAGAAGAAAAAAAAAATTAT
AAATTTCCTCTCATGCTGGTGAGAAGAGTGGAAGAATGCAATCCAGTTTTCAAATTGGGA
TGATAATTTTTGCAATGCAAGCCATTCAGTCAAGAAACTACTTATGAGTGAAGTTCAGCA
ATATTGAACCAATTACTCAATGAATCTGGGATGCATACAATGATGTACTAATCCGAAAAC
AAATAAATACCCCCTTGTCTGCATGATCAACATTAATCACTCAAAAAATATAAAAAGGTT
ATCTACATATACGACATTACTTTTTAGAAATAGCTCCTTTAAACTTTAGATCAAAGACCA
ATCTATAAATGGGTTACCTCCAATTTTCTGTACACATGCCTTAGGATGTTGATGTGCTGA
AGAGCAAGTAGTACTGGACAGATCGTCGAAATTATTAGCCATGTGTATGCAGGTGCCAAC
AGGGAGAAGCCAAGACAGCAGAGGCGAATAATAGATTTCAGTCTCAAACCACCTGGGCAA
GCCTTTACAGAAAAATACTATCAGTTACCTCCCCTCCCCCCCCCGCATGCAAATCTTCAC
CTTGGATGAACACTAAGTTGAATGTCTAGTAATATAATCCAATAGCCTTTCAATTCTAGC
TTTTATGCAACTCAGGAAACCGTTAATTTAAAAAAAATTTCATTAAGTAAATGCAGTGGT
ATACAAATACTAATGTTTAGTTAATGTGTTACCTATTCTATAAATACATAATTTTTCCAA
ATAGTTTGTAAGTTAGCCCGATGCCAATATACTGTACTATATTTGTTTTAGAAATTGGGA
TTTTTTTTTTTCAGTTACCTTCAAATATCACTGTCGTCTTGTGTGTATAGCATCTGGGTA
GCCTTATGCCAAACAGTCTGTATAATATTTCATCATCTTCAACTTCTTCAAAATTTTAAC
TGAATTTCCTTTGCAATGCTGCTCCAATCTGCAAATACTGTAATACACGATTCCCCACTC
CCTCTTATTTCTCCCAGTAATTTGAAATGCAAAGGCATTAGTAAATTTAACCCTCAATAA
CTGCAGATAATTTCTCCACATTTTTGATATTACAGCAAATATCACAATATTTCTTAAGAC
AAGGCAGTCTTCATACCTTTTACCTGGTAGTTCATATGTTGCTCTCAAGATGCCAAGAGA
CTGGACTTTACAACAGCAACAGATTTGAAAAATTTCGGGGCTGGAAATATGTAAGATAAG
TTCACCCACCCTCAATCCCTTAAACTTCAGAGAAAATAATGAAGATAAGGAAGGTAGAGA
CTGACCTGCCAGAAATAATTAACAGATTCATCTGAAGAGAAAACAAATAGCCACTTGGTA
TAGTACATACATAATAAGTTTCAAACTATCACAGTTAAAAATATACTGTATCCTAAACCA
TATGGCAACATTTCTGGAATAATTTACACAATACCCGGCACAACGTTTATATCATGTAAC
AGCAAATACGTTACTTTGTGCATTTATATTTTTGAAATGAAAGGTTATTTAAAAAGACTT
GCATAGGACAATCAAAACAAGGATCAATACACTTGAGTGGTTGCCATATTTTAGGGAGTG
ATTTTTTCCTTGTGCAACAGCAACAAACTTATGCAGTACTGTAATGTACTTTCATATGAA
CTGTTAAATAATTCATGATCATGTCTGACTGCCCAACCCCCCTTTGTTTCTTAATTCATA
CAGAATGTTAAATTAATATTTCAGGATATTTTAATGTATCAGTCAAAGATACTCTATCGT
TACCTGTGGGCGAGTCTCGACAGTACATTTGGGATGAAGCCTATTCTGCATACATACAGG
GGCCACTAAAATATTGTTGCACAAGCTGTGAAAAGGATTCTTCAGATGAACTTCTGCATT
ACAAGGCACACACACCATGCAAAGCGAAGACCTAATGAATAAACAATTTGTTTCATTGAA
AGACCCCCCCACCCCTGCTTTTTGAAATGTCAGTTCATATACTGTACAATATAACATGCT
CTTTCCCATAAGAAATGGGGTGGACTCAGTACCAACATCTTACTGTCTGTACGAGTCTTC
ATAGATAATAAGGTGATGCTAATCACAGAAAAATTTAAAAGTATTGATATCTTTACTTGT
TTATGGACAAAAATTTTCAATCAGTTCAATTTTGGCTTCATAATTCTTAAGCTTAAATTT
TAGAATGAATATTTTTTTTTAGCAAATGCACCATAGTACAAATGTTGGTTCAGTCTCCTT
ATGTTGTGTTTACACAGTAATGATTAATTAACATGGCATTCAAACATTAGAACAAATTAA
CCAAAGAGATACAGATTACAGTACGATTTAATAACAGATAAAGCACCTGTCGTTTTATAA
CATCAAATTTTGAAATCTAATTTAGTCCCATTCTGTAGGGGTTATTGTAGCCAGCATTCA
TTACTAAAAATACTGTAAACTAAGATGCAACATAGTACTAGAATAATCAACATTGTTAAC
AAGGCCATATCCACGAGCTAATTTGTCTAGTAATAACTGCACAACTGAAAGAAACTAAGA
TTTAGCAACAACCTAGCATCCAAAAATAGCATTAGCATTATCTCCACAAATACATACATG
GATTACTTATTCCAAATCTGAATGAACACGTCTGCTAAGCAAACTACTGTAATAAACATT
TCCTTTCATTACTTTGAATTTTTTTTTACTTTATGGTACTTGCTGGCTACTAAACAATGA
CAGTTTGTATGTCACCTAATGGCTCGCTAGCCCAACAATTCTGATAAACCTCTAGTTTTT
GGTGTGAAGAGCAAAATGGAATCATTATTAAATGGGATGAAAACTGTTACATGTCAACTT
CTACCCTAACAGCAAACAAAAAATTTGGACAAACTGTTTACTAATGTAGTAGTGCAATGC
TGCATGTACAGTATCAAATTCTCAGTGACTTCAATCAAGGTGTACCGTCAAAAAAAAAAA
AAAAAAGTTAGTAAAGAGTTGATTTTCTGCTAAATTCTCTTTAAATTAAAATTGAAATTT
GTCTAATTTTTTTAATCAATGGAGAGCTATAGGTGTAATCTCCAAATACTGAATCTGCAT
TCTGGATAGGCATATTATTAGTGGGGATACAGTTGAAATTAACAGATGGCAGGAACTTAA
TGTGCTGAAAAATATCTAAGACAGAATTCACAGCAATGTTTTAATAAAGTTGGAAAAAAA
ATTAGGCTTAAAAGGAAATAGGAAAGCTGCGATTTGGTATTAGAGTTGTGGACGAGTGGA
ACAAAATCCAAAGTAGCATCACGGAGGCAAAACCTCAGGTGGTTTTAAAAATAGGTTGAA
CAAGTAAACGAGTGAGTGTAGGTTCGTGCAAGTTAAGGCCTGTCTAGCATGGGCCAACAG
ACCTGCTGCAAGGCTCCTCCTTACATTCCTATTGTAATTAATACTGGACAGAATCTACTT
CCCAAAGCTTGATTTGTACATAAAATCATATTTGAAGGAAATATTAAGCCATTGTTGATT
GTATGAAAATGAAACTGTCATCATGCTTTTTCAATTAATCTTTTCTTCATTTGAGTAATT
AAGACAAGATAAGATTTCGTTCGGATTTNNNNNNNNNNNNNNNNNNNNNNNNNNNNNNNN
NNNNNNNNNNNNNNNNNNNNNNNNNNNNNNNNNNNNNNNNNNNNNNNNNNNNNNNNNNNN
NNNNNNNNNNNNNNNNNNCTTTAGCCACCAGGCCACCGGTGTAGTTACTGTATTTAGTTG
TTATTCTTAGCAAAACTTATGCTACATTACAAGGCGTAAAAATGTAAACTAAGCAAGCCT
AGCATTTAACCGAGAACAGCTCACTTTACTTTTGTACTGTACTTTATGCATAGGACTGTT
GGCATTTATGATCATTCTTCAGTTTTATATATATTCTTTTAAATAAAAAAAAAACATGAA
AGAATTAGTGGAAATTAAACTAAATTTATACATGGAAAATCAATCTGAAGCACTGTATAC
AACAGTTTTCAAGAAAACTTCAGACATTGCTGCCAACATTAGAACAGTATGCCACAACTT
TTATTGTTTGGTTAAATATTATCAATCAGGTACAAGCTTCAGCATTTTTGGGGGGAGGGG
TACATTACTGTATTATTACAACCAAAACTAAACACTAAACCCACAAGGGCTGTACAGCTT
TGGAGGGTACAAAAAAAGGTAAGACTTATAGCAGAGAATATATGAACTGTACTTCTTAAC
TTTCAGAATTTGCTGTTATAGTATTTAAAATTAAATTAAAAATGAAGACTACGAATTTAT
ATAAATTACTTCATATTGATGAAGTATCAAACTGGGTTACCTTAATTTTCCACAGGAATG
CTCTATGATGGAGGTGCTGTACCGAAGGGGGAAGAAGCATTGTACAGGAGCAAGAAGCTT
CTAAGTCAATGAGATGTATATGCAGGGGAAGCCACCAACCAAAGGCGAACAACACCGTAA
TTCCACCTGAAGAAATATCAATAACCTATCCACTTCCACCTTTCTAAATGATTTAGGAGC
TTCGTACCTACCCATACCTCTAAGTATGTATTCAATAGTCCACTCTCCTATTGTCAAACT
GAAGAATTGGAAGCTAAATATAAAGAATTCTTGAGAATCGAGAGTAATTCTTGCACAAAA
ATAACTTGAGATGGCCCATATCACGTATCTGATTGTACGTACTATAATTTAGCTCAAACA
CTAATTTATTGTACATTGTAATTTCATAATTTCCTTCCAAAATTACCCTTTGTACATACA
ATTATATAACTTAAATTCTGCATGGTATTTGCTGAAATCTTTGAAATACATTAGATCCTA
CTTATCGTAAGTGGGTGGCCCCCATGTCTAGTCACTCCTGCAGGGGTACCTCAGGATGGG
GATGCTGTGCTGAAGGGGACGTATCAGGATGTCCAAACTCACGGTCAATGTGCAAACACT
CCAACAGGCACATGGCTATTTATAAGTTTCCCCAGTCTCAAAAATCCAGGAATGCCTTTT
GTAAAGAAAGGTCAGTAGCCTAACCCCCCCCCCAACAAATATGCAATATTTAAAACACTA
AATTATACTAAATCTAAACTATCCTACATGAACAGACTAATCACAAAAAAAAAAAAAAAA
AAAAAGAGCTTACACTTTAAACATTAAAAACTATCCTTTCTCTATGAGATTGGACAAAGG
GTCTAAAGTTTCTTTGAACTACAGTACTTACAATTTTATTTATCATGGATCTATTGTTCA
AACAATTATCAGTACCTGTATATCACCCATGTACAGTTTCCAAGCGGGTCCCCAGTGGAT
GTTATAAAGTCGAGAGTTGCAGAACATTTTGGCATGCGAGGGAACAAGTTCAGGCTAGTT
GAGCAGGACACAAACCTGTTAAAATCAGAACAATTCTCTCCCCCTAACAGTTTACAGATC
ACATTTTCATTTTGTACTCAAAAACATACAAGACTTGCCATGCACCAAGTCACAAAATAT
TGAATAACCTGATACGAAGAAGGATAGATTCAAAGACTACTAGAACAGGCATTAGCTTAA
CTTTCTAGATATTAATAAGTAACAAAGCCAATAATTACCTTTCAGTTAAGTTTTCAAATT
AATTTGATTCGAACAAGTTTAATTGGCAATTGCAAGCTTTTGTGTAAAGGAAGCATCGAC
GTGTTGGAAAAGTTTTGCATTTAACCATTCAATACATACCAGTTTCACTTGTCATTTTTA
GTTTCAGTCCCATACTAGTTTATTTTAACGAAATATCTGGTTACCTCCAAATCCAACCAT
GTGTGTAGATTTGTGTTCTGCCTTGCCTTGTGTATACTTGCAGAGGACTCTGTGCCACCA
GTGCCTGTTCTGTACCTCGCCTTGTAGTACACAATAGTATCTGCTTTTCATAATAATGTT
GGTCCAATCTGCAAATACTAAAATTTCCCACTCCCTTGCATTTCCCCCAGCAGTGATGTA
ATATTTATTTGATAACTACTAAAAAGTCTGATAGTAATATCACCCAAAATTCTTAATCCT
TGAAACTGTAAAACGAGCTTGTTAAGTAACTCAAGTCATATTTGACAAAATATAAACATT
TTGGTATGCAAGTCTGACCTTGTAATACTATGGAGCTAAGTCACAAATTTAATTCCGTGA
TTGTATAATGAATTGGGACAATGGCGATGCACCGCTCACCTTTTCCAGTGATAGCAAACT
TGGTTGGTCTGACAGCAACTGCGACTAGCAACAGCTCCACATCATAAACACGACAGAACC
AGTCACACTGAAAGTACTGTTAGTCCCTATCCTAACCATATTGAAGTACTAGAGGAAAAA
AAGTTTAAATTGTCTGGGGAAAAAAAAACTGATGGCAAGACATACCAGCAACATGAAAAA
AAAAGATGGAGCATTAACAGTAAACTATCAAAACTACTTTATCTGAGAACACGTTACTCA
ATCTTGGGATTCGAACCCAAACATTGAAACATTTGCAAATGCACAAAACTTACTACTCGG
CGGCGAGTATTCAAGCGCTAAAATACCGCCAGACTTGGACCCAGCAGCAGAGGTTGCACT
CCAGGACAGTCGCTACTCCATCACAAGTCGTTCGAGCAGGACAGATACTGACAGCCCATG
GGGTGAGAGAGAGTGTGAGACCAATGTGCCAGATGATGTACTGCCACATATATAACAGTT
CAATACCATTAATGACAAAACAATCTATGTTAATACTTGTATCTGGTAACAGTTATAGAT
GAAACCCAATTGCAAGCTAGGCAAAACTTAAGGTTGGAAATTGCAAGTGGTTCTAACATA
ACTACTTGCAAGCTGATCAACCTTAATTTGATAGTCGAACACTTCAAGGTTAAACATCAG
TACAAAACATGTTCCCAAATACAAAATAACAAAAAATCGAACGAGCGATCTCTGGGGGAT
ACTTTATACCAAGCGGCCCTAGGGTGGGATGATCAGCGAAATGCTGGGTGATCTGGATCT
CTTCGCCCAGAAGAACCCGTCAGGACGGCTGCAATAAAGAATACGATAGCCCTTCCCATA
ATAAATATGGAACGTATATCAAAAATATACCAAAGCTTTCAGACAGGATCGATAATTCCA
TTTAATATACGAAGAGGATTGCACAGGTAAACCATTTTATACGTGTGTGTTTGTGTAAAA
CCGGCCTTGCGCTGACAGGACAAGCCGTGTGTAAGGTGGCTGCTCGCCTGGACACAGGAG
AACCCCAAGGAAGACATTACAGGATCTCAACAGCTGCAAAAGGAAATTATTTACTAATAC
ACTGAATTAAAGTTTCACTGATCTTCACTTTATTTACGTAAATTCACAATACACTGCACT
TAATTCTAGAGTTTCTGATTTTAACACAAATTCACTGAAATATGAACGCAAATATGCTCC
AAAAACTAAAATTTTAGCGACAAAAAAAAATAGTTTCGTGTTGAAGCCTCCGGGGTGCAC
TCCTGGTCCAGGTCAGCTGCTGTGTGAGTC
>contig_102
AGACGGCATACGAGATATGCGCAAGTGACTGGAGTTCAGACGTGTGCTCTTCCGATCTGC
CTGATAAATCTTTAATGTTTCCACATAGTAGTAGTGGATAGTAAGCTTTATTATAATTAC
TGCTGCATATACAAGTACGACCTTGGAGCGGGCGGCGGTGTGGCAGCCGCTCGTCACCGA
GTAGGCGTGTTGGCAAAGGGGAGGGCGGGCAGCGGGGAAGGGGAGGTGGGAGGAAAAGAA
AGGCCCAACAGGAGGGAGGGAGGGATCGCTCAACTCAGGACAGTAAGTTGCCTTCTAGTG
ACTTGACTTTGCATACAATGAAGGAAACACAAGACTGCAAACGTGAGTATGAAGCCCGGG
TGCGGGGTGAACCAGTGACAAGCTGACTACAAGCAGTCATCATTACCTGCTGGCATGGAT
GGGCCCACAAAGGGGCCGAGGAACCCATCCAGGCCGGCAGCATGTTCAGTGGGCAGGCGC
AGTAGATGCCCTTGTGCACTACATAGCGGCCTGCACACACCGCCGCCCCCGGGCAGCCTG
GGAGGGGGTGGGGCCGGCCGGTGGGGGGCGGCAGGCGCAGCCACACTAGGACAACATCCT
CCTCAGTCATTGGGGTGATGACTCCAGCCACCACCAATTATCCTACCAAGAGTTTATGAG
GCCACCATTACGTTGCGTCATTTTACGACTACCAATAATCCTTACGTGGGCAAGCAACAA
AATATCATAACCATGTCAACACGAGTGACACCACAGCAATTGCATATGAGGTTGCCTTTA
AACCTTTGAAAACATTAACAGTTATCATACATCACTCAATTTTAAAGTGGCACTTTAAAA
ACACTTTGACCTAAAATATGGGTACATATGAGGTACCATCCATGAAATTCTTTATCTTGA
ATGAAGCAATTTCACTGAGTTTAATGTCACCCAAACCACAAGGACTACAATTAAAAGCAT
TTAATTTGATAATTTTTTTTTGAGGCAAGCAGATCTGTCGAGGATGAAATAAGCGGTGCC
TAGCAACATAAGAGGCAGCCCGCTGCTGCTGCCACCACTGCTGCTCCTTCAAATGCTTCC
AGTCACTGGTGCATCTGGCCTCTGCTACCAACTTCCTCTGTTATTCATCATGCTTCTGCT
GCTGGTGCTGCTGCTGCTGTTCGTAGTTGGGGCGAGTTCTACATCTGTGGATTCATGTCC
CAGTTCCAGAGTTGTGCATACTGTGTCATATCTAAATCATTGTAGTATGGGTTGGCTGGT
AGATTATGGTCAAGGTGGGGTCCAGCCAACAGATCTGGTATCGGCATAGGCCACTGTATA
TCAGCAATAACAGTTCCATGACCACCCAGTCCTCCAACTACAGCTCCCCGTTCAGACCTC
TTCTGTGCACGCTCTGTACCAATTGGTTGTAGTTTTGCATGACGCTCTTCTGGTAATTGG
GCCAAACCTCCAGTATTGGCAGCAGACGCAGTCTGAGTTGGAGAGGCTGGGTTGGATGAG
TGGGGTGATGCAAGAGGGGACGAGTTGTCTTGTGATCCTCCACTGTTTCTGAAAGCAGCA
TTGACTCCAACTGAAGCTGGGATGGCTGCCAAAGGTGGTGGATTACGTGGCATAATCCCA
ATCATATCATTAAATGACAAAGTGTCTAGCCCAGCTGGAAACTGACTAATTCCACCAAAT
CCTGATCCAAGAGAATGTGTAACTGTTGATGCCCCATTCTGAAAGGCAGCTAACTGAGAG
CTAGGTGGAAAAGTCGGTGGTGGCACAAAAGCCCCAGATCTGCTAGTAAAATCAGGTGCA
TTAGGGTTAAGGTTGCTTTGAATCTGTGGAGCTGCTGATATGGGTGCCAAAATATTATTG
GTGAATACTGCATGGGTATTAGTTTGTGGTGTGGTAAATCTAGGACCATTCATCATTCCT
GCAAGCTGAGCCAAAGAAGGTAGCTGTTGCTGCTGTTGTTGTTGCTGTTGCTGCTTTTGT
TGATGGAAAGAGCCCATGGTCATTTCAAGTGGTGGTGGTGGTTTACGATAAGGCTGGCCA
GGGGCTAGGTTAACTAAGTCAGAATGGTCAGGTTGTGGAATGGGGACACGAGGAATGGAT
GACACAGGACCCCCAGGTGCTAAACTGGCCATAGAAACACCTGAATAAGGTTGCTGCCCC
ATGTTCATACCTGACTGTGACATATGGCCACGATTTGGTAATGGACCACTAGGCCCTAGT
GAGGCAGATTGCAATCGCACCAATGGCGACAATACGGATGGAGGAGTACGCGATGGACCA
GGAAGTAGAGCAAATGATGCAGCACCCATTTCCAAAGAGGATCTTGGGATAGGAGGAGTT
GCAGTTTGGCGGGGAGGTGGAGGTGCAATAGGCCTCACTGATGGAGAGGCTACAGGAGTT
CCAGGTGCACTCCGAGCCATACTGGTAGCCCCAGGCTGGTGTGGTCCAGATAAAGGCATA
GGCACAGGAACACTGCCTGGTGGACTTCCAGAGGCAACAGATGCCATTTGGCTACTGACT
GTGACAGTGGATGTCGATCCTCTATACCCAGGAGCACGAGTAACATCAGCCATTGGGAGT
TGATCAACAGGTTCCATGTAATTATTGACTTGCCCACCTCCCAAATGCTGGTGATGCTGC
TGCAGCATCTGAGGTGGCATCTTATTATTACCATTTGGCACAAGCCCGGCTGCAGCCACG
GATGCAAAATTTACCTGTTTCTCTTTGGCACCCCACATGGCTTCATGTGTTACTTGGCTG
AGGCGGTTGTTAAAGATAGAATACTGTTGACTGATCATTCCATTATTATTAGTTTCTGGA
ACATTTTTATCCTCTCCCACAATATTTTCTGAAGAATTAATAACATTATTTGTTAACCCT
GACTGAGCAGGTTTAGGAGATGCAACCAACGGCGGTGTTGAACTTTTGGTTGAATTTTTC
GAGTCTGCCAGCTTTGCAGCAAAAGTTTGATGAGGTTCACTTGGCATGGATACACTTACT
GAGTGGGAATTATTCAATGTTTTACTCGCAGATGAGGTAGCAGGAACAGATTTCTTCTCT
CCAGGGAATAATTGACGAACAGCTGGACTTTTGGGAGTAGAGAAATTCAGTGAACCGACA
GTTGACACTGACCTAGCTTGTATTGGCATCCGCTTTGGCGATGAAAGAGCATTAGACCAT
GCCGTAGTTGTAGTGGTACTAGACTTAGCGACAGTTATGCTGATAGTAGATGATGTAACA
GTAGCCATACTAATTCCAATAGTGCTGGCAGGTCGTAAAGCTTTACTACCTGATTGTAAA
ACAGAATTATCAATATTGATTTTCGAAGGCTTAGGAGCAACCTTGGATACCGACTTGGGA
AGCAGTTCTGAGAGGTCTTTGTCAGGGTCCTTAACCAAGGCAGAAATAAGATTTTGTGCC
TGACGTGTGGCTTCTGTAGAGCCTTTGATGCTAATCATTCTATCACCTTGACTTTTACCT
TGCTTCTCCACCTCAATGTGTGCTCCAGAAACTTCACGAATGGTGTTTATATTGCAGCCA
CCTCGACCAATTACTCTACTTATTGCACTGTTGGGAACAGAGACTTTTTTGGCTTTTCGA
CTTACTTCTTTCCACCCCTCTTCACGTCGAGTCCCTTTCTTAGGACTTGTACCTAGCCCA
GGCGTAGATTTGGCATTAGGACTAAGGGACGGTGCGCTTAGAGTAGTTGAAGCACTACCG
ACAAGGCCAGGAATAGGAGTTACATAGTGATCAACCTCACCAAATGTATCCAAGGCATTG
ATGCGTGAGGAATCATGGGACAATTTCTTATTATTCACTGGTTTTATATTATCTAGACGG
AAGATATCAAGTTCATTCATTATTCCACTGGCTTTATTCTCCTCCTCTTTCTTTTTCTTG
CTCTTTGAATTTAAGGAATTTGAGGCACTGAACTGTGGCTGGGTAATGTTAGAATTAGGC
GTCAACTTTTTAAGTTCGATGCTTTCACTATTAGGGATGGGAGAAGGGGTTCCATTTTGT
TTCTGACTGGCAGTGGTTGAATCTCTCATTGAAGATTCCTTTCTCTTTTTCTTTGTTCTT
TTTCCCTGTTTGTCATTTTCCTCTGTTACTTTGGTTTCAGAAGTTGCACTAGTTTGGCTA
TTTGAATCTATGCCACTATCGCCATCCTTCTCTTCAGGAGCAATTTGCTCCACAACTCTC
TGAAGAGCATTTGCTTCATTTTTCTCTCTCTTAGTTTGCTCCTCATGATGTTCTTGGTCC
TCATTACTTCCATTTTCATCATCATCATCCTCATAATTATCACTACCATCATCATTTCTC
TTCACTTCTTCCAAACGCCGTTTCTCCTCTTTCTTTTCTTGCTTTTTAGCCTTTTTCTTG
AGTCTGCGCCGGGATGCAGCCGCTTTCTTTGATTCTTCTCGAGAACGTTCCTGCTCAAGT
TCCTCCAGCAGAATAGATGCATTTTTGTTAGCTTCCAAGGCCTGTCTGTCTTTGGCTGCC
CGAATAACTTCCAAACAGTTGGTACATTTTGTGATTAGCTCCTTGTCTCCTAAAGTGGCT
ATATACCGCTGCAGTTCCTGGTCAGATGGGAACTGAGAAACATTTCGTACCATGTACTTA
ACCACTTTATAATGACCCCTTTTAAATGCTGCCATGAGGCAGGAGACTTTTCTGTTGTCC
TCTGAGTCGATGTCAGCAGTGGCACTATAAAGTAGTTGCACAACTTCTAAGTGACCACCA
TTAGCAGCCAACCACAAAGGGGAATTGCCTTTTTTGTTCTTTACCTCAACTTGAGCACCT
CGTTGGATAAGTAGTTCTACAAATTTATAATGGCCTTTATCTGCAGCAATGGTAAGTGCC
GTGTCTCGAGAAGAAGGTACGGGTGGAGCATTGACATCTGCGCCCTTGTCCAACAGCACA
CGTCCTACCTCTACGTACCCTCCACTGGCAGCCTCCATCAAAGGTGTTAATCCAGTCTTG
GCACGGTGTTCAACATTAGCTTTGCGGTCAAGGAGGAGTGAGACAACTTCATGCCGACCT
TGGAAGCAAGCTAAGGTAAGAGCAGTGTTCCGATTGGTTTCAATTTGAGCATTGATGTCT
GAGCCCATATCTAGCAGTAGTTTCACAGCTGCCACATGCCCATTCATGGCAGCAAGCATG
AGCGGGGAGATGCCAAGCTTGGATCCTGTGCGTGAGTTGATCTCTGCGCAATTGTCAAGG
AGGAGCTTAATAATGTTAACAAAGCCCCCAGATGCAGCAAGAGAAAGAGGGGTGTAGTCT
GATACATTTCTGTGCTCCTTATTGGCACCTCGCTGCAGGAGAATTTCTACCACCTCGTAT
CTGCCTCCTGAGCACGCAAGTGAGAGAGGAGTGTCTTTGGTGCGTTCTGACTGAGCCTCA
ATATGTGCACCTGTATTGAGCAAGGTCTCCACTACCTTTGCATGTCCTGCTGTAGCTGCT
AGAATCAAGGGGGTGAATCCTTTCTTGTCTCTGTGCTCTATGTTCGCGCCTCGAGTAAGT
AACAGCTGCACTAACTCTTCGTGGCCACCTGCACATGCCAGCGTCAGGGCTGTGTCGTGG
TTGGAATCAGTCTCTATGTCTACATCAACCAGATGAGAGGGTATTGCAGCTGGATAATGG
CATACTCCTCCTGGTCCTATGCCCGTTGATCCAGTGTATGGAACACTCCCATCGCTACCC
ATATATGGAACTGACACTGGTACTCCTCCTACCCCCAACTGACCACCACTCACCTGGGCA
GCAGGTGTGGTTATCATATCAGGTAATTGGTCATTCAGTATTTTGGCTGGAGCTGCTGGA
GTAGCAACCATTAAGCCTGACTCAACTTGCAGACCTTGGCCAAAGGTGGTTACAGGTCCA
TTGGTAAGAGGAAGGGTGCCAGATGGTGCTGCAATGTTAGCAGGAAAGTGGGCCATGGTG
TGGGTATTGGCATACACCACGCCCTGGGCTGCTTGATCAAGAGGTAGGCCTGCAGCAACA
GACTGGTGATGTGTAGTAACATCCTGTACAATTGCACCATCTGCACTGACAGGAAGTGTG
TAATGACCATCTCGCTCTTGCTTGTTAACACTGCCCCGAACCTGCTTCTTACTTTTCTTG
GATGGCTGACTGAGTGAAGCAGAATGAGAAACCTGTTGCCCTGAAGGAAGTGTGCCTGCA
CTAGTATGCAAGAGTGGTCCTAAAGGTGGTCCCCGCTGCTGACCTCCGCTCTCTCCTGTA
TTTACTCCTATTTGTGGCGAGTGTAGCAAAAATTTCTTCACTTGAGACTTGTTAGAATGA
GGAACTCCCGTTACAACAGAACCACTTGTATTGGTATTAGTGTTACTACTACTGCTGCTA
GCTGAAACTCCAGAGGAACCTACCACTTGCAGCTGCTGTGCAGCTACTGCTGCAGCAGCT
GCAGCAGCTTGACTGGTGACTGGCTGGTTGGCTACTGCCTGTCCCATCCCCAAGGCAGAC
AAGTGACCATATTGCAGAGGCACAGAGCCTGTGCCAACTTGGAAGGGTGCAAATTGTAGA
TGAGGAGAGGGTACAACAGTAGTGGGAACAAACTGCAAACCTGTGCCTGGGGCCGGCCCC
AACCCCGTCGACAGTTGCAGTGGAGTGACTATTGATGTTAAAGGAACAACTTCCGCTCCG
CTATCAGCATCACGGCTCGCACTATCGCTTTCTAACTTATTTAAACCAACCCCACTATTA
GCCACTTCTTCATTTGGTAAAAGCCCTGGACAATCACATTCTGAGGGAACACTACGTTTT
TTATCCATTTTTCCTCTTGGTACAGTAGTATCAATCTTGTTCTTGTTCTGGCAGCTCTGG
TCATGAGTAGTTTCAACAAGAAGTGGTGGAGGAAGGGGAGGTGGAGGTGGTGGAAGGCAT
TGTGTTGCTCCATTTGAAGGATGCAACACACCTGGAGGAGGTGGAGGAGGTAGGGATGTT
ACAGTCCCACCTGGAACAAGTAATGGTTGAGAACCTAAGCCACTAGCTGGACAACTATAT
GAACCATCAACCCCATGGCTCAGCTGTACTGGTTGAAGCTGTAACTGCTGTACAGCTTGG
CTGCGCTGAACCATCATCTGCTGTTGGGTATTATGTTGCTGCTGAGACACTGGTTGCTGC
TTCTGCTGCTGGAGTTGAAGTTTCTTTTTATCTGCCTTCTTTGATGGTATCATTTTAGGT
CTTTCCGAAACAGGAACATTTCCAGTTGCTGGCCCAGAAGAAGAAATATTGTGTGTTGGA
AGAGAAGGTGGAGAAGCTGGAGTATGATACACTGATGAAGCCGAGTAACCGGCTGTTTCT
TGAGGGCAAGATCCCCCAGGAAACATTGATGAAGGTACTTGGGCTCCCTCAGCTGGAAGT
GAAATTGGCAACTGTGCCGCAGAAGCTGCCCCACCATACAGGGACACCACTGGGGGTAAT
TCTGACATAACTACACCTGGGGGTAAACTTGCCCATCCAGTGCCAGGAAGGAAGCCTGTC
TGAGTTTCCACAGTATGAGTGGCAATAGGTACATGGGTATGCAAGGATGCAGGAGGATAA
ACAAGAGGAGCTGCCAAAGAGGTGCTTCCTGCATTGATGACATTACTCGTGTTGCTATTG
GTACTGCCGCTTGCTAAGGTAGTGATGGATGTCCCACTCATGTTACAAATGTTTCCCACA
ACAGAAATACTACTGCTAGTGGTAATGCCAGTGCTGTTACAGCTACTGCTGCTGCTGGTG
CTTCGTGGGCTATCATAGTTGCCACCAAAAGGGATTACCTTCCCTTGCAATTCTCTCTCC
ACCCTTTGCAACTCTTCAAGAATTTGCTGTTTTTGAAGGATCTGCTCTTCACGATTTTGG
TGAGGTTGCTCTGCCTTCCTTACAAGGTTGTCTACATACTGGTCTAAACGATCACATGGT
CGTAACTTTGCACTAGCCTCTTCCTGATTTGCAGGTGGAGGCGAAGTTGGAGAGGTCGGA
GTTAATAGAACATAATCACTATTGGTTGCATTATTGGCAGATGTAGCTTTTGCGGTTTGA
GCCTCGCTGGTGCTGGTCTTGTCCCCAGTAGTAGCAACAATGGGAGAGGTAAGGCCAGGA
GTCATGGTGGTAGGTAACACAGACGTGGTGGCAGGTTTACGATTGGTCTTACTGCGATTT
ACCTTAGTCACCGACGCTTGAGTACCAGTGACTGTAGTTGATCCTCCTGGTAGTCCTCCA
TCTCCTAGTCGAGCAATATCATTAAATATGGGTTGAGTTGCATTGAGCACTAAGGGAGTC
TGAGGATCTGAGCCGGGGACCACTGTGAGACCCATGGTGAGGTGTGGTGGATCTCCTTCC
AGCAGGGGCCCACTGGTCAAATCTCCTGTTGCTCCTGTGCTGCCACCAGTCACACTGGGA
TGTGGGGGGGCAACCACGGGAAGGAGATGAGAAATGGAGCTGGGAAAGTCGATGAGAAGT
TGCACGACCTTGGTGTGGCCACCACGGCTTGCCTCCATCAACATGGTAGAGTTGTCCTTG
AGCTTGTGATGAGGGTCAGCACCATGAACCAACAGTAACTCCACCACAGGAACGTGCCCA
CCAGCACAGGCTAAGGAGAGTGGTGTGTGGTCATTGTTAGTGGTGGTCTTGTTCACATCA
CCACCCTTCACAATCAGGAACTGTACCGTACAAAGGTGGCCTGCCCGACAAGCCTTCATC
AGTGGTGTGCGCCCACCTTCACTCTCATGCTCCAGATTAGCCCCAGCTTGCAACAGGAGG
TCAGCAACATCTGTGTGTCCATTCTCACATGCATAAGTAAGTGCAGTATCCCCCGTTGAT
GTCTGGGCATTGACATTAGCACCAGCATCAATCAGATATTCAACTAGGTCTCTATGTCCC
TCTTGTGCTGCCTCCATGAGTGGTGTTGATGCCCCAAGTTCAAGGTCTGCTCCAGCCTTG
ATGAGTAGGTCAGCAACATCTCGAAAGCCACCACAGCATGCCAATGTCAATGCAGTCTCT
TGTGTTTCTTCCGTTTGTGCATTAATATCTGCACCATGAGCTAACAGCAGTGTGACCATT
TCTTCATGTCCTTCCCTGGCAGCCTCCATGAGAGGGGTATATCCCTCATCATTAACTTCC
TCGATATTTGCTCCTCTTTCTAAAAGCAGGAGTGCAAGGTCAGTGTGGCCACCACAAGCA
GCCAGGGTCAGGGGTGACTCAAAGCTGTCGGCAGGCATATTCACCTGAGCACCAGAGTCA
AGGAGAAGGCGTGCTACTTCCACATGGCCATCCATGCTAGCCTCCATGAGGGCAGTGTGC
ATCTCATCAGTCTTATGCTCTTGATCAGCTCCAGCATCAAGTAAAAACTTTACCATCTCT
AAGTGACCCTTGTAGCATGCTAAAGTCAATGCAGATTCCTTAAATTCATTGCTATGGGTG
TTGATTCCTGCACCTTTCTCCAAAAGAATTTTGGCAACTTCCACATGACCAGCAGAAGCA
GCTTCCATCAGTGGGGTATGACCGTTCTCATTGTGATCTTCTACATTGGCATCATGATGC
AGCAGTACCTTAACTACATCAGTGTGGCCACCCGCACAGGCATACATGAGAGGTGTATTG
CCAGATGATGACTGGGCATTAACATCAGCATTATGGGCAATCAACAGCTTGACTATTTCT
ACATGACCTGCAGAGGCCCCCTCCATCAGAGGAGTACAGTCCCCCTTGATGCCCCGGTCT
TCCACATTGGCACGCATTGCAAGAAGAACTTGGGCTAATTCGTAATATCCTGCAGAGCAA
GCAAGAGACAGTAGGCTCTCTCCCTCTTCTGTGGTCTCATGAACAGACCGCCCTTCGTCT
AGTAGCCTTCGTACCGTAGGTACGTCCCCGTCCGTGCAAGCTTCCACCAAGGTGCGCTGT
CCGTCCCCAGGTGTGCTGCTGCTACTACTACTGCTGCTACTGCTGCTGCTGCTACTGCTG
CTGCTACTTCCTCCCACTGTGGCTGCTGCTGCCGCTGCCGCCGCCGCCGCTGCTGCTGCT
GCTGCTGCTCCACCTACTGTCTCTGAGCGCATACGCGTCAAGGCAGCTGCAGCTTCGTCC
AGTGCACAAGAAACACTGGAGGTAAGTCGACGTAGCACTTCCGGGTCTGNNCTGCAGCTT
CTAAAAGTGCCACTAGCCGTGAATGAGTATCGGGATCAAAATGTGGTTGAGTATGGTGTG
GCGAGGCAGTACTAAGGTCCGGTGTAGTGGCAGTAGCATGGGCTGCGGTTGACAACAGGA
ACTTGTTGTGTACGCTACCAGCTGCTCCACCCACCTCCTCCTCCTCCTCCCCCTCCCCTC
CTCCTCCCCCCTCCTCCTCCCCCTCCTCCTCCT
>contig_103
AAAAAAAAAGAATCGAAGATTTTTTACACATTTTCAAATGTAAAAAAAAAAAATACTTTT
TTTACATACTTTCAAATGTTGAAAAAACGTATATATACGTTTGGACCGTTTACGGGTTAA
GGGAGGTTTCTTGATGCTGATAAGGGGCTCTTGGTCCAAGGAATTAGACAACCTTACTGT
GTGTATATATATTTAGCATTTTTTTTTTATTGTTATTTTAGCATTATTGCTATACAGACT
GTGTTAATATATTCCATATTTTCTTTGTAACCAGTGAGAGGTAAGCTTTGTACACATTTC
TCTGTTGACCTATGTACACACACCCGAGGGAACCCTCAACTGAACGTGGTTTATATAAAA
CAAGATTGGACGGAGAAAGACTGTAGCTTTATAGATGAGAATCTTGTTAAACAGGAAGTC
ACAAGTGATATGAAGACTTACAGATTTAATGCCCCCTCAGTGAATGTAATAATATTTATG
AATATAATGATAATTATATTCATGTCCTTGATGTTGAAAGGCTCTTGCTCTTAAATTTAG
GGTGAAGTGCTTAACCCACAGGGGGCGAGGGGTTATATAGCACTACGAGAATGTTAAGTA
ATCAGGTTTGATCCAGGAAAGGAAAGAACAGGGCCAATTCCAGCATCGAGAAACTTTCCC
TGAGGGGGTCCTGATCTTAAGAAATTTCAGTTACTCCTTCATTGGATCTAATTACCTCCC
ATTCCCCATGTACTGCTGTAAGAGGTTTAGCATTTCCCCATGAAATATAACTATAATTAT
ATGCATGTAAATAGTTTCAAAAAATTGAGCAGGTACAGTTTCATACAATTCCAAAGAGAA
AAGCCTATGGCAGTATACCTCCATATTTGCAGTGTAATTCTATATCTGGATTTATTTTCT
GGTGAAGGATATGCATATATAAAAGAGAAAGTGCCACACAGCAGCCAGGTAAGCCAACAA
ATGCTAATTACTTAACTCAATGATTTTACAGAATAATGCCTTTACTGTTAGCACTTAGTT
AAAAACCTTTTGTATATTTGTTTGACAGAACTGTATGACCCTTATGGGTTTGGAGTTTGA
TTTGTTATTAATATCTTAAACAATTTAAATTTTCAAGGTTCATAACATGACTAGCATAAG
ATACAAATTTAATGTGTGAACTGGACCTCTCCACTTGTTAATATGGTGCAGAAATTAAAT
TCCAAGATAATTTTATGTGAAGTACACTACTCAACTGGTGAGATTTTGCTCTACTCTTAT
AAACTGAAAACATTTAGGTCTCAAATGTCATCTGTGCAGATTCTTACAGACACTAAACAG
AATAATTGCTGGCTTATTGCATAGATTTCTTCGTTGTAAGAAATTGCCTCACGGTAAATT
CCCTAGTGTTGATAAGTTGTCCTTAGATTCAAGGGACTGAATGCCTCCTATACCCCAGGG
TTTAGCACTTCATTATAATTAATGCCCCTTTTGGGTTTAGCACTTACCTTGATTATAATG
TAAATTGTTTGATAGTCGAGAGACCACTCCAAAATTGGGTGCCATTTATTAGTTGTGGTA
TCTTGGGTTCTATCATACCTACTCTTAATACTATTCTGAGCACACTTAATGTAAAACGTT
GCTGGGGAGTCTGTTGGTTTTATATTTATGGTCATTCGAGAATTGCAACAGTAAACTTAA
ACAGCATAAATTAACAACCCCTGTAAATTTCATACTATGACAGTTTCACCATTTGTAGAT
TGAAGATGGTTACCTGAAGGCAGCGTTGTCTCCAAGGTACTGGTGGAAACTGCAGCTGAC
AGTGTGTCTGTGGAGGTGTTGTGGAGAGTTGAGGTGGAGAGGGCAAGGTTGTCATAAGCA
TGTTGGGGCAAATCGCTGCTCTCGTCTGGGCAGGTGGACTCAGATGGCTGGCGGACCCTT
AAAGGCCGAGGCTGAAATTCGGGGGGATTCACTATGTCCTCAGTAGGACCCTTTGATGAC
ATATTCACAGATGACCGGTTTGTCCTCGGGCTGTGGTGGTTACTCTGGTAATTAGCGATC
CTGACTACAGTGGAGTTGTGATCAACACCGTTGCAGGGTTTGTTTGTCACTTCCTTTGTG
TCACACTTGTTTTTGAAGAGCACTGGAAGGCGAAACTTGGGAAGCGAGTTGGTGAAATAA
AGGAAGAGGCCCACCATGGCGACGAAGAGCAACAGTACCAGGACCAGTAGTACACCAGTC
ATAACTCGCAACTCGCTAACTGCTGTTTCCATTGCTGCCAGTCTGTCATTCTGATGGACG
CGGCTTCCTGTTTCTAGATTGTTGTAATCTNNCTGTGCCGCAGCAGTCATCACATCTCTG
AGGGTTGTAGGACGGATTTTCTGAAGAGCAGATCTGGCTACAGATGACATAACACCTGGG
ATTGTCTGAGTCATCTGCTTGTATCACCACAGACGCCCCCAGCAGGAGGGCAGCTTGCAG
CACCCGTAACATCACTTTCACACCAGAACACCCAGTTGCAAAGATCATGAATGCTAGAGG
AACGTCTCCGCCCAATGTCTAGTACATCAGATTTTGTCTTCCCATGTTTTAGTTGCAAGT
TAACTTTCCGCAAAATGGCAATTGTTCCGGTCAACGTATCGCATTTTCGTGAAAAACTTC
TTACGAAATTTATATTTGATTAATGTCACTTTTATATGCCATGACTTGTGTTAACCTTAA
TTATTGTT
>contig_104
ATATTGCTTCGAATTTCAGACTTTTCGAATTTAGAACTAGCCCTGGAACGGATTAAGTTC
GATTTTTGAGGTTCCACTGTATTAACATAAAAAAAAAAAACATTGATATGCATATACTCT
TAATTTTTACCACATTGTAGTAAGTGGACATTATTCATAAACATGTATCAAACCCATATA
CGTCATACAGCACTAAAGTAGATGTCATAAAATCATTGAAAAATTAATATATCAATCTGA
GGAACTGAGAGCATGTTTTAACAAGCTACTCTGTAGGAAGATGGAAATTGGTATGACTAT
TTCTCTTTTAGCCTTTTATTTGTATATTTTACACAAAATTTGTAAATACACTGTAGTTAG
GTAAACACTGAAATAACTAAGAACCCAGGTGAGCAGACGTGTAGTTATAAAATAATGTAT
TTAAAGTACGTGTAAAGATCATGTCACTGGTTCCTAGTTATGTCTGTGATTATTATTGCC
TGTAACAATAAATAATGTTGCCCTAGGATAATTATATTTAAGACCAAATTTTTGAAAAAA
TGCTATCTAATTATGACAAACACAGTTGCAGCTCTCTTATAAACAAAGCACATAAAAGTT
TTTGAGAAGACATACACTGAAAAAAAAGCATTTGTCTGAAACAAGGGTTTTCTCAGACAA
AGCTCCTCAACCAATGAATGCTAAGCAGGTAATCACCTTCACCCACTTGTTAATAACCTT
TATTATAGATTTACATAATGATACAATATGGTTTTTACAGAACCAGTGTTGCAGCACACA
TAGGCAATATACACATCACAAACCATTGAAGGAAGATCAGTAGTTATAATTTACATTAGC
ATAGAAGAAGCAGGATTTTTGTAATAAATTATTGAGAGTATATTTACAACAAAAACTCTG
CTTATGAAGCAGCAGCTTGCTGGCTTTAAAAAAAAAAAAAAAAAGTGCTTGGCTACAGCA
GTCAGGACTAGATTCCATAATTACACTACAAGACATGGAGGCCTAAATTCTTGAACATCA
GGTAGAATTAGCTTTCATTATACAGTATTATAACTGATGTTGATAGTGCATCACATTTTG
ACTGGGTGATCACCATTTGCTGCTTCCTATGGGAAAGATGATCTACCTAGACATTTTGGA
ATAGAGGCCACAGGGAGACATCACTGGAAGAACAAACAACTGAGGAGGAGGCACTATCGG
CGGCAGTGTTTGGTTATAATTTAATACCTTAGGGTCTCTTGATAGTCCATGAATGACAAG
TTACAGACAAAGTACCAGTTTTATTTTTGTATATTATGAGCTGGAAATAAGAGTCTTGAG
AAGAGTAAAAAGACTCTGGCTGATAGGCATAAGTCAGTAAGCCTGCATTGAGCCAAACTT
GTTTAAATTTCTGGCCTTTGACCTGCTCCTCCTCTAGCACCTGCAGATATCGTCATCTAA
TCTGCCATTGTAAACTGCGCTGTCCAGCAGCAGTGACTGGCATTTGATGTGTGGCCAACA
CTGTCATAGGAACTGTTGAGGTCATGACTACCAGTCACTGCCCCTAGATTTGAATATTTG
TGCAGAGCAATGTTCTTAACAGTATCAATACTGGCTGGACTAGGGTTCAAGAATGGTCTC
TGGGCTTAAGTTTTTTCTAATTTGCTCTACATATCACCAGGACACATGTTACGTAGTTTG
TAAGTTTACTAAACACCATCTTGGGTTCACTTTTCAATAGTCAACCTAAATGTAAAAATA
ATGATTCACAATGAAACACTGTCCTTTATTGTGACTTTGCTCTCTGTCAGTCACTTGTCA
TGCTCGACTGAGGGCGTGATAAGTGATTTACCCTCTTCTATGTTGATAGTGTGCGAGGTT
TTTGTCTTCCCCATTGATTAATGTAGGATTTACAGGTCAGATTCACCATAGAGGGAAGTG
GAGAAGGACATGTAGTCAAGAGCCTCAGGAGGAACACCAACACCAGTATAAGGCTGCATG
CGCTGGATGCAATATTCTGCTTGGTCTGGGGGCAGCTCACGCTGAAGCTCTTCGGGTAGG
ATGTATGGCTTATCTCCAGCAAGAATCCTGAAGGAGTCAATGACTTGCTCTGCTGTATCA
GAATCTACATTCTCCCGAGTCATGAAGTCCAAGAAGGCATCAAACTGAATGAAGCCAGTG
CTGTTAGGGTCAACAATGCTGATGATGCGCTGGAAGTCAATCTCGCCCTGACGATCCTTA
CCAATGGAGTAGCCCAGAGAGATCAAGCAAGACTTGAATTCATCTGGAGCCAATCGGCCA
CCCCTGTTCTTATCAAAGTGGTTGAAGGACGAACGGAATTCATTGAGTTGTTCCTGGCTA
ATGCCCTTAGAGTCGCGAGTGAGGATCTGGTTCTCCACTTCATTGATGGTACGGTTAATG
GACGTCAACAGCTGCTCCCATCCAACTCGCAGAGTTTCCATTGTGTATTGGGTATACCTA
TTCTCAAAGATCATGGACTCCTGGACAGCTTGATGGATCTTCTCCATCTCATCCATGATT
GCCTTATTGCCAATGACTGCAGCTTCATAGTCCTTCAGACGGTTCTGCTGATCTTCAAGA
ACAGAGCCATGCATGCCCATGCCAATAGCAGCAACTGCATCCATTTGCTTCTCAATCCAA
GGACCCACACCGTTGGCTTTTTCAGCGAACTGCCGCCTCAGGCTCTCATTGTTCTGCTGC
TTCTGGAGCTCGGCCTGGAGGGTTCCATCACGCTGGGGCACCAGCTTCTTCACTTCTCCC
CACTTGCTTGAGATAACCTGTGCAGTAAGTGTAGTGTAGGGGTTGTCAAGACCACCTGGT
ATATGGTATTGTTGGGCCATGTGCTGAACCTCTGTCACCAGAGAAATGATGGCCTGATAT
TCCTTGTCAGCCTCGCCCAGAGTTGCCTTGAACTGATTATGGGCATCAATCAAGCCCTGA
ATCTCTTCAATGGTGTGCACGATGAACATGTCCACCAAGTCTTCACATGCTCCATCCAGC
CAGTTGTTGAAAGGTGCTGCCCTCTTGGCAAATTCAAGGTGAAGCTGATCAATCTTTTCC
AGAAGTTTCTCTGTCTCTTCTAGAGCATTCCTGCGAGAGGTGGTGAGGGTTCCAAGACGA
TCCCATTGGTCACATATTGCCTGACAGCGTGAATTGATAGTGGCGGAGTCGTAGTAGTCC
AAGGCATTCAGCTCTTGTGCAATTGCTGCAATCTGTTCTACACGGTCCTGGTGTGCAGCC
AAATCGGATTCAAAGGCCTCGTGCTTCTTTTTGAGAGCCTTGAGTTCATTAAGTTTACAA
TGCCTGAAGTCTTGACTCTGTAACATTTCTTCTTTGCCTGCAGTCCAGGACTCATGGATC
TCAGCCTTGTGCTTGAACTTCTTAGCAAGGTGCTCAAGACGCTCCAACCTCATCATCTCA
GAAAGCAGCCATTCTTCAAAAGATTTCTCACAGCCTTCAAGATTCTTCCATGCATTGGCG
ATATCAGTGACACTCTTCCCTTCAGAGGGAAGGTATGCAGGACGGTTAGAGAGGCGAAGT
TTGGTCTGAAGCGTATTGAAGTTTGTCTCCAGTCTAGCTTTTTGCTCTACACGTGGGGGT
TTGTGGTTGCGGCGGTACAGACGATACTCTTCTAACTTTTTCTGCAGATCAGCCAGAGTA
TTATCCTGCTGACGGGCCTGGAGCCATGGCAAGGTGCGACGGATCCATTCCAGCAGGTCA
GAGGTGAGGCGTTCGTATTCCTCCATGAGTCGCTCGTTCTCTTGGTTAACCTTCAGTACC
TTGCAAATGCGGTTGGCTGCCATCTCAGCCTGCTGGGCCCCCTGGAAGGCATGGTAGTAG
CAAGACACGTAGGTCATGATGGCCCGCTCATCAGCCTTTGGGGTATTCACCAGATCATCG
GGGTCCAACATCCTAGGGATATCAAGATGCTTCTCAGCAATGTCGAAGGCAAGATTAAGG
TTGTGGAGGGGATCATCCTTGGACAACTGAGAGTAGTCCAGCAGGTCGGGTCTGTGACGA
TGGATGAGGGCACAGAATGCAAGACCATCCTTAAAGGAGGTGTGGAAGTTCTGAACATTG
ACGTTCTTGTAAGGAGCAGTCTTACGCTGGCACCAGAGCAAGAGACCCTCCTTGGCAGTC
ATCTCCTCTACACTAATATCCTGAATGGCGAACCTCAGAATAATGGTCCAGATCATACCC
AACGTCATCTTCAGGTTGCCATCAACAATTTCTTCAGCACCAATTGATACCAGCTTCACA
CCTTTGCTGGCAATGAAGTCAAGTGCCTTGTTCACATTGGCAATCTTGTGGAACCTCATC
TTGCCTCGGTCGGGTTTGGGCAGAGTCTCGCCGGAGATGACCTCGAGCAGAAGCATAAGC
TTGAGCCCATTGCGGAATTCCTCCTCTATGCTCTCGATGAGGGTGCCCGCCTTGCGGAGA
TGGGAGTTGCACCAGGCGGTGAATGTCTTTTTCTGTTGCTTCTCCCAGGCGGGGTCCAAG
AGGCCCTCGCGCTCCCACTCCTCCTCAGGCTCCATGTACTCTTGGTCGTTCTGGTATTCC
ATGTCGTTCTCCAAGAACTGTTGGAGGGAAGTTGTCACAAAATTATCGCTAGTGAGGGGG
AGGACGGGCACCACCACAACACCACACAACCACCACACCGGGAGCGGCGAGATACACCCG
GTCGAGGAGCAGAGAGATCGGAAGAGCGTCGTGTAGGGAAAGAGTGTGGAGTATCGTGTA
GATCTCGGTG
>contig_105
AGTGTGATAATAATAATAAAATAAGAAAATAGCATAAAGAAGACATTGAAGCTGTAGGGC
AGCTTTCAAAAGGTGCTGTTCTATGATATACCAAAATTATAATAAGGTTTTATGAAAAAT
TTGCATACACCCCATGTTGTAGTTAAAATTTATTATGATGCCATACATAAAACTTCGGAA
CATGTACTTATAACTATACAACACAGGAATTATTGTAAAAGCCCTGCGGCGTCGTGATAA
AATACTAGTCGGATAAATAAATAAGCTAATATGTTGACTAAGGTAAGGTGTACTTCATAT
TATAAAGTAACTATAACAACCCAGACAGTGCTCTTCTTAGTCTACTGAAGAAAAAATTAG
AACTTATATGTTCTTTATTTTGAAATTTCACATGTATTACTATCAGTTCAACAATAGTAT
TAATGCTGGTACTGTACTGATGTTTGTATGAGAAATTCTAAGAGATTACACTGCCTGTGT
GTTATTGAGGTGTGTATTGCATGCATAAGCATGAATAATTAACTACATATCATCACTAAG
GCACATACATGTGTACAGTACTTAGACTGAAAAACTGGTTGTATAAATGTTAAAACTCAG
AATACACTGTTTAATTTACATATACGTACTAACTTGAAGAATTTGTGTAATTTCAAGGCA
AATCACCACTTGTATTCACAAAGAAAATTTTATAATGTAAATTAACAAATTTTCAATACC
TTTCACTTTGTAGAATTTACTGTATGTGCTTGCTTGAGTTCATAAATATATACTTGCACT
AGAAAGTAGATTTCACCTCACCAGTGATATGCCATTATGTACTATATCTACAAACAAGTA
TACTGTACTGTATATTAAAAACTATATATGCTTTAATGCAACTAAAGGTTCTCAAATTGC
TTTCCACCACCCTATGTATTATCACTTATAATATCACATGGTTTCCCCATTATCCAAACA
AAATTTCAAATCCAGGGGCAGAAAAAATTGGCCTATTAGTGCGGTCTTGAGAACCACCTT
GTTGGCGAGGCTGAACGTTAACAAGAAGGTGATTGACAGTGTGAACCAGCCCATTCAATG
TGGGAGCTGAGCAATGAGTTATTCGAGCAGAACCGGCCATTAGACGGCCAGAGCTAGTAC
GACGAACATGAATTGGTGTTCCCTCCACAGGCCTCTTATGATCCATGAACAACCAGGTGC
TCGGGTTGATGCCAGCACAGCACACATGTTCTTTGAGGACATGTTGCTTGATAAGGAGTT
TCTGGAGTTCCTCATCTTCAAGAATCTGCTCAAGTTCCATTTCAGGAAGAGTTTTGAAGA
CGTGGTCAGTGGGAGCAAGGACAGTGAATGGTCCCTTTTCACTTAGTGTTTCATTGAGTC
CAGTATCCTGCAACATCTTTGTGAAAATGGAGAAGTTGTCCTCCTCCTCCAAATGCTGCA
TCACACTGGTCTTTGGCATTTTAAGCATCTTTTCTACAATGTGAACCACTGCACCACAAG
CCCGGGAATCCAGAATAGACACTCTACTACACCCAGCTGTCAGGCGAACATGGCGACGTC
CATTGGTTCCCAATACACCAGACAAAATTGGTGATCGTGAATACAGATTGATTCTGAGAG
GCTGTTCAGCGCGAGTTGTAGCAATATGATCATTAGCAATGTCATCAGCCTGAAGTGAAG
GTGTGGCCATATGATACCTAAGAATGTCCCTCAGCTTACTGGGATTATTCTTTAGATTAT
CTAGCACATCTTCTGGGATTTCATCAATAGCTCTGTTACTTGGAGCGAAGACTGTAACAT
CCGTCATACTTGAAAGTTCATCAGTCATTTCAGCTGCTTCAAGGAGATCTAGGAACCTCG
TAAGGTTATGACCCTCAAGCACTTCTATCACTGGCTTAGCTTCCTGAGGCATGAGTGGGC
TATCAACTATGTGAAGAACACCATTAGTACCAACAATGTCTCTAACAACAACCTGAGCAT
CCTCCACAAAAATCTTGTCGTCCTCAGTCTTCTCCAGAAGGAGGTAGTTCTCCAGCAAGT
TGACAGTGCGAGCCTTGCCCTGCACCGCTGCAGAGCAGATTACATTGGGCAAGATATGAT
TCTTCACCACAGCTTCAAGGCAAGCACTGCCATCAACCAAAGCCTCCAAAACAGACTCGG
GAAGAGTCCTGAAGGCTGCATCAGTGGGAGCAAACACTGTCAACTGTCCTGGTTCTCTCA
GCTGTGTCAGGAGGCCAGCCTGGCTCACCAATCGTTTCAAGACAGAGAACTGAGGATCAG
AGGTGATGAGATCAGCCAGACTCTTAGTAACAGGCTCCAGTACTTTGGCTATGGTATGAA
CGACCCCATTGGTAGAGTGCTGGTTGACACTGACGAGTCTAGCACAGTTGACAGTGGCAG
CTGGTGGGTTGGTGCTGTATGTGTTTATCCTGAGAGTAGAGTTCTCAGCCAAACTGTGAA
GGACCTGTTCATCATGGAGGTCACTTGCATAAATAATGCCCTTAGTCACATGGGAGAGAA
TGAGAGATTCAGTATCAGCAGAGCGCCGCCGCCGCAAATACACCTCATTGAAAGACCGAT
CTCCTTCTAGACCACTATCTAACTCATTCTCTGCCTCCAAGTCAGCAGTATATTCTTGCA
TGGCTTCATTAGTAGGAACAAAGAGAGTGATGTTATCCTTGAGGATCTCATCAATTCCTA
CAGCTTTTGTCAGAGAGAGGAAATCTGTTGCTCCAATCTCCTGCAATGTCTCTTTCAAGT
CACGCAACTCAACTTTGACACATTCTGAAGCTTCTTTGACATAACCATGGCAGCAGCGAT
GTGTCACTACCACTGTCTTGTGAAGGCCACGGCGCGAGCTCTTGGAGGTGCAGGTGTACT
TGTCTCTGTTCTCACTGCATGATGTCATCTCCATATTACCCATGGAGAAGATGAAAGAAG
AGGAGCTTGAAGAGCCAGAGATGTTGGCACTGTCAGTATCTTGTTCCTTGCCCTCGTCAA
TCTCTTCCCTGTCCACACACACATTGGGTCCTTTCCACCACACTCGTCGACCTCTCATGC
CGTTGAAGATGTTGAACTGAGGACGTCTGCCCATGTTACCGAAGGGAAAGAAGGGGTTGA
AACTGAAGAGAGGAGAGTAGTCAGCATCATAATCCTGGTCTACGTCGTCAGGTGTTGCTA
GTGTACCTGACGTCTTCTCGTACCTGGTACCATCCAGTGGCTGACCCTCATCTTCACCCT
CATAGTGAACCTCGAGACCATCATCAATACCATCACCCAGGTTGCCAGAGATGGCCTCCA
CGCCAATGGGAGGTACGTTGCTCACTCCCTTGTTCCTGGGCCTCATCCACAGCGGCAGTG
ACAATTCCACCTGTTGCTCGATCCTGTCTGAGAGTCTGCCGAGCGTCGTGTCCAGGGAGG
AGGAGAGTCGGTCCATGGCGTCCTGCAGGCTACTCACACGCGCCTCTCCCTGCCACTGCA
CTTTATCAGGGTCTCTGTAGAACTCTCTATTAAACATCCTATCTTCTCTCAAGGCATTGA
CAGAGACGAGGAAGAAGACAGTAGCTAGAGCCGTGCTGAGCGTCATCTTGCTAGTTGTGT
TGGTGACACTACACTGAACCATCACTGCTGCACTACCCACCTCATCACCTCCACAACAAC
ACTCCTCCCACACTGGGCGGGGCACACCATCTTCCCACTAACTTACTACCCTATTTATTA
AAATCGTCTCTCCGTGTCTTAAGCTCTG
>contig_106
AACAGCTCGTCAAGTACCCAAAACCATTCGTCTCAATTCACTCCCGAGATGCTCATATTT
CCCTACTGTATGTCCAAGCCCCTTGCACACAAAACCTCTTTTACCCCCCTCCTTACATTT
CCTGGGACAACCCCTACCCCTCCTTCCCTCTACTAAAGATTTATACACCCTCCAAGTCAT
TACTAAATACAGTGGTACATTGGGATACGAACTGCTCAAAACTCAAACGTTTATGTAAAT
GTATTTTTGTAAGTGTATTTTTGGGGGTCTGAAATGGATTAATCTAATTTACATTATTCT
TTATGGGAAGAAATTAGTTCGGTATCGGCACTTGAACAGCCTTCTGGAACGAATTAAGTT
CGTATCCCGAGGTACCACTGTACTGATTATTATTATTATTATCAAAAAGAAGCGCTAAGC
CACAAGGGCTATGCAGCGACCACTGAAATCTGTACACTAAGAGAATAGCACATGTACCAC
CTGTTGTAGAATAACTAAGGGGATGATTGATCCAAAATACTCTAGGGCATAAACAAAGCT
AGATTAGCTGTATAGTCCTTGTGGCTTAGCGCTTCTTTTTTATTATAATAATAATAATAA
TAAAGCTAGATTAATATGGAGGAATTAAGAGCAAGAGGCCCAAATAAACCAGATGGATAT
TTAAGAACATTATAAATAAGGATGTTGAAGTAGAATGAACTGGAAAGTGAAGTTTACTGA
GCATGGGTTAAAAAGTAGTTTGACAAAGTATTTCACATCAGGCATTTGAAAGTTGGAGCT
GGGATCAAGGGTGATATGCTCACCTGTGAACAGATCGTTAAACACATGCATTTTTTTTTT
CTATTGCTTTAATAACCGCAAACATTTTTAGTGGCTAGGATAGCATCTGGCATAATCTCA
CCTGTTAATGGGCACTAGAAAATTAAATAATTTAGATCCTACGTGTATGAAAGTTGAAAT
TTCCCAGACAGACTTGAACTGTCCAGGTCCTGCCATTTGTTTGGCTGTTCATACAAAAAA
TATTACTGAATGTTTGAACAAATTTTTAATTTTAATTTTTCTGTATTTTTTTCTGTACCT
ACAGAGTCTACTTAACCTTTGTCATTTTATGTTCTCAGTCATTTATAGCATACTGTATTT
AAATACTGGTTCTGTTAATGGTATTATTTTGGTTGGTATATGTATATTATTTAGCAGCAG
ATTTTATTCCCTAGTTTTACTTTTCACCCCTTTTCCTCACTAATTGTCACTTGTGGAAGT
TAGTACACTTATTTTTTTTTTCCTAACTTTTGCTTGCTTTACCTTTGCCTCTTATCTCAG
TTGTGCTATCATTGGAATTAATCTGTTTATATATATGTATATACATACATATAATATCCA
TACACACACACACACACTGTATATAAAACAAAAGTTGGAAATATGTTAGCAACAGTACTG
TATACCATATTTAATCATAGTGTAAGATTACAATAGGTTGTACACCTTAAGGGTTTATTT
ATTGACTAATTTTATAGCAGTAGTGCATCATGATGCTGTATTCCAGTTACTTGGTTTTGC
AGTCATAAACCATTTATTTTTTGAATTGTGCATCTGTACTTTGGGATGGAAATTTTTAAA
ACATTCTAGTGTTGGGGAATTAGTTGTGAATTTTTGTATATATGTATGAAGGTAATTGGC
AATATTTGTTCATTTTTTGATACCAGTAGATGTATGTTATGTTTACCTGGAGAGAGTTCC
GGGGGTCAGCGCCCCCGCGGCCCGGTCTGTGACCAGGCCTCCTTAGGTCAGGGTCCCAGG
ATGCGACCCACACCAGACGACTAACACGCAGGGCCCCATTTTCCTGATGGGGAACATAGA
CAACAGGTGGAAAGAAACACGTC
>contig_107
CAGCTACTTCCTCGAGCTTCTCATCCTTAGACGTCAGCCTAGAAGCTGTCTATGGGAACT
GCCATAATTTTGCAATATGGGTTTCATTAAAGTTGTCAAGAATAAGGCTTACTTCAAGCG
CTTCCAAGTAAAGTTCAAGAGGCGCAGAGAGGGCAAGACTGACTACTATGCTCGCAAGCG
ATTGGTTGTGCAGGCAAAGAACAAGTACAATACGCCTAAGCACCGCATGATTGTGCGTAT
CACAAACACTGATGTCATCGCTCAGATTGCTTATGCCAGAATTGAGGGAGATATGATCAC
CGCTGCTGCATATTCTCATGAACTCCCTAAATATGGTGTCAAGGTTGGTCTTACCAACTA
TGCAGCATGCTACTGCACTGGACTCTTGCTTGCTAGGAGGATTCTGAAGAAGTTCAGGCT
GGATACCATTTATGAAGGTCAGAAAGAAGCTGATGGGGAGATGTACTCTGTGGAGGATGT
GGCAGAAGGTCCAGGAGCTTTCCGTGCCAACCTTGACATTGGTCTGGCACGGACCACTAC
TGGAGCTAGGATTTTTGGAGTCATGAAAGGTGCTGTGGATGGAGGCATTGAAGTTCCCCA
CAGTGAGAAGAGATTCCCTGGATATGACAAGGAGACAAAGGAATTTAATGCTTCTGTTCT
TCGTGATCATATTATGGGTAGTCACGTTGCCAGTTACATGAGGGAACTCATGGAGGAAGA
TGAAGATGCTTACAAGAGGCAGTTCTCACGATTCATTAAGAAAGGAGTTACCCCTGATGA
GCTAGAAGAAATGTACAAGAAGGCACATGCTGGCATTCGTTCTGACCCATTACCTTCACC
AAAAGAAGAGAAGAAGGTTGTAAAGAAGAGATGGAATGCCAAGAGGTTGACATACGATGA
ACGCAAAGCTGCCATTCAAAAGCGCAAGGATGCTTGGTTGGCTAAGATTGAGAAGGGGGA
GGCTACTATGGAAGAGCTACGTGTCCCTAGGCACCACCACCGTTAATAAAGATTGTGGTC
AGAATTGTTTGTTTCTTTATCTTAGCAAAAGAATAAATTGAAGCAAGCATAAAATCTAGC
ATCTTNNNNNNNNNNNNNNNNNNNNNNNNNNNNNNNNNNNNNNNNNNNNNNNNNNNNNNN
NAATTGAAACAAATTATTATTGTCCTTGGTCAAGCTTATCACTGGTAAAAGTTTAAATCA
AACTTCTGTCCCGTAATTTCAACAGCTAGAGAAAAGGAATTAATAAACAAAAATTGACTA
TCAGAACTACCCTATGAAGTACAAAATTTGGTAGATTTTACAAATTAAAAAAATTAATTT
AAAAAGCCCAAAATAAACTTAGACATTCCAGGCACTAAAACATTTCCTCTTCATTAATCA
CATCACTAGACCTCTCCTATATATTACACTTGCCTTCCATTTTGAATTTGTAAAAAGTCA
CCCTAATTGGATAATAAAATAATGGCATGTCAGTAATTGAATTGGACCTCTTAAACCATG
AAACAGACTGGGGGGTGCATAGGAGTCCTTACCTATCCATGGGGAAAATTGCCAATCTAA
TATTTTGGCCCCTTTGAGCCCAATTTCAAGCTGCTACTGGTTCTGAAACCAACTATCATC
CTTCAGTATTGTCTTTCATTGTATCAAGTGATGCTCAGAAACGGTACATTAAACTATAAA
AATGACACTAGAAAGCATACCGAAGTTGCTATTTTAAACCAAACACATGGTCAGCATTTT
GCTACTTCCCCATTATGCACAGCATGGGGTACTTTTTTTTATGCTGTGCACACCCATTCT
CTCATCTAGGCCAATATTTGCTGCTCTCGGCTTATCTGAGGGAGCTGTGCTTAAAA
>contig_108
AGAAGTGCGAGGACATGTCCAACTTGACCTACCTCAACGATGCCTCCGTCTTATACAACC
TCAAGTGTCGCTACGTCACCAAGCTTATCTACACCTACTCTGGCCTCTTCTGCGTAGCCA
TCAACCCCTACAAACGGTACCCCATCTACACCAACCGCGTGGTCAAGATCTACCAGGGCA
AGAGGAGGAATGAGGTGCCACCACACATTTTCTCCATTGCTGACGGCGCCTACATGGATA
TGTTGCAGAACGGCGAGAACCAGTCCATGTTGATCACTGGNNNNNNNNNNNNNNNNNNNN
NNNNNNNNNNNNNNNNNNNNNNNNNNNNNNNNNNACCTGGAAGATCAGATCGTTCAGACC
AACCCAGTACTGGAGGCATTCGGTAACGCCAAGACTGTCCGTAATGACAACTCCTCCCGC
TTTGGTAAGTTCATCCGAATCCACTTCAACCCATCTGGCAAGCTGTCCGGTGCTGATATC
GAGACCTACTTGCTGGAGAAGGCCCGCGTCATCTCCCAACAACCCCTTGAGCGATCATAC
CACATGTTCTACCAGATTATGTCTGACCAGGTCAAAACCATGAAAGNNNNNNNNNNNNNN
NNNNNNNNNNNNNNNNNNNNNNNNNNNNNNNNNNNNNNNNNNNNNNNNNATGATGCCTTC
GATGTGCTCGGCTTCTCCAAGGAAGAAAAGGAAAACGTGTACAAGGTCGTCGCTTCTGTG
ATGCACTTCGGTGAGCTGAAGTTCAAACAGAGGGGTCGCGAGGAGCAGGCTGAACCTGAT
GGCACAGCTGAAGGTGATCTCGTTGGCAAGTTAATGGGCGTGGACGGTGCTGATCTGTAC
AAGAACCTGACCAAACCCAAGATCAAGGTCGGTAACGAGTTCGTGACCCAGGGCAGGAAC
AAGGATCAGGTGAACTACTCGGTGGGCGCTCTTGCTAAGGGCATCTACGATCGCACCTTC
AAGTGGTTGGTGAAAAAATGTAACGTCACCCTAGAGACCGGGCAGAAGCGAGTTATGTTC
ATCGGTGTCCTCGACATTGCCGGCTTCGAGATCTTCGATNNNNNNNNNNNNNNNNNNNNN
NNNNNNNNNNNNNNNNNNNNNNNNNNNNNNNNNNNNNNNNNNNNNNNNNNNNNNNNNNNN
NNNNNNNNNNNNNNNNNNNAGCCTCTAGGCATCCTCTCCATCCTTGAAGAGGAGTCTATG
TTCCCTAAGGCTACTGACAAATCCTTCGAGGAGAAGCTGAAAACGAACCATCTTGGGAAA
TCTCCTAACTTCATCAAGCCCAAACCTCCCAAGCCAGGTCAAATCGAGTCCCACTTTGCC
ATCGTTCACTACGCCGGTACCGTGCCATACAATCTTACTGGATGGCTTGAGAAGAACAAG
GATCCCCTCAACGACACCGTCGTCGACCAGCTCAAGAAGGCCAGCAACTCTCTGGCTGTT
GAGATCTTCTTCGACCACCCCGGCCAGTCTGGTGGCGCCGACACTGGTGGCAAGGGNNNN
NNNNNNNNNNNNNNNNNNNNNNNNNNNNNNNNNNNNNNNNNNNNNNNNNNNNNNNNNNNN
NNNNNNNNNNNNNNCTGGTGTGATCGACGCCGCTCTGGTAATGCATCAGTTGACCTGTAA
TGGTGTGCTTGAAGGCATCCGTATCTGTCGTAAGGGCTTCCCTAACAGGATGGTTTATCC
TGACTTCAAGCACC
>contig_109
TTATGAGTACCTGGATAAAGAAGGTATACCATATAAGAAATGTGGGAAGCTGATTGTGGC
AGTAAATGATAAAGAAGTTGGAAGACTGATGGATCTGTTTGACCGGGCCATTCATAATGG
TGTACCAGATGTTGAAGTCATAGAGGGCAATGAAATAAAGAAGTATGAGCCCTACTGTCA
CGGTGTAAAGGCAATCTGGTCTCCACACACTGGCATCGTTGATTGGGGGTTAGTGACTGA
GCATTATGGTAAAAACTTCCGTGATTCTGGGGGGAGCATTCATCTTGACTTCAAAGTCAC
AGACTTCCAGCTCATGGAAGGCAGTGGAAATGGCAAAGAAAAAGATGCAGAGTATCCTGT
TCGGGTCATCAGTAACGGAAAAGTTGTTCGTTGCAAATATGTGTTGACTTGTGGTGGCTT
ACAGTCAGACAAGTTGGCAAAGTTGTCAGGATGCTCTGAGGACCCTCGGATTGTACCCTT
CAGAGGAGAGTACCTTCTTTTGAAGAAAGAAAAAGCTCACCTTGTTAGAGGTAATATATA
TCCTGTACCAGATCCTCGATTTCCATTCTTGGGTGTGCACTTCACTCCAAGGATGAATGG
TGACATATGGTTAGGCCCAAATGCAATTTTTGCACTCAAACGAGAAGGATATAGATGGCG
TGACATTGATATGCAGGAATTATGGGAAGCTGTCACCTATCGTGGCTTTCAGAAGTTGGC
ATTGCAGTTTATAGGATTTGGGTTCAAGGAAGTAATGCGATCAGCTTTTCCTGTGCTGCA
GGTCGCAACACTACGTAAGTACATCCCAGAAATTAGAGCATCTGATATCAGACGTGGCCC
AACTGGTGTGCGAGCCCAAGCCATGAATGTTGATGGATCATTAGAGGAAGACTTTGTTTT
TCATAGAGAAGCAGGATCAGTATTAGGATCTCGTATTCTCCATTGCCGAAATGCTCCGTC
TCCAGGTGCTACATCCTCACTCTCTATTGCTAAGATGATAGCTGACAAATGTAAAACTGA
ATTTTTGCTTTGAAAAGACTGTTAATTTTTTTAGGTTTGTAATTTTTAATTGAATGTTAC
AATGTGACAGATTCTTTCTCGCTGCATTTATGGTATTTAGAAATTTTATAATTCTGTTTA
CAATACAGTATATATAAATTGAATGTACAGTACATTATACAGTAATTCACGTACTTCACT
GAAAATCGTCTTGGGTTTATGCAAATTGAAGAAAGTTGCCCTTCTTTTTAACAGTAATTC
CGTTTAATGAAAAACTCACTGAATTGTACCAGTGACACTTTAAAATGCAGAAACTTTTGT
TTAAGTTTTCACCCTGTTTCTAGCCCTTGTGGCTTAGCGCTTTTTGATTATAATAATAAT
AATTCACCCTGTTTCTTTTCTGCAGCTGTTCCAACTGCATATGCTGCTGTTAGCCAGACA
GTTTGCTTTGAATGATTTTACATACTGTGTAGAGTAAAACATCATTATGTAACACAACTG
GTTAGGGCCAAGGGCAAACCTCTATGACTTATTGTATCATAAGCATAATGGAGAAGGTCT
GCATTACTCTATTCCCCCCCGTCCCTTCAAAAACAAAAATACACAAAAACGTGTACAATA
CTTTTTTTTTAACACATCGGCCATTTGCCACCAAGGCAGGGTGACCCATAAAGAAAGAAA
AATACTTTCATCATCATTCAACACCTTCACTCATATATAATCACTGTCTTTGCAGAGGCA
CTCAGATACGACAGTTTGGATGTCCCTCCAAACTGCCAGTATCCCAAACCCCTCCTGCAA
TACTTACCATCATGATTCAATATATACCACTATAGAAGACATGAAAGAGCAAGGGGCAAG
TAATGCCTTCTATATACATTACTAAAGTTAAAAAGAGAAAATTTAGTTTTTCTTTTTGGG
CCACCCTGCTCAGGTGGGATACAGCTGGTGCATTGAAAGGAGTAGGACAAGGCATAAAAA
TGTTAAATTACAGCATAATGTATAATCCACCATGCTAGCCTAAAAATGTACATAGTACTT
TTTCTTCTATTTGTTTTAATACAGTTTTTTATATTTAAGCTTCATATGGGATAGAAAAAA
TTGTGGTTACTGCATATTCATTATAAAATTGCACAGTAAAGCAAGAAACAATTTTTTCTT
TTTTTTTTCTTTACTATATTGGTCAGATCCCACAGATAGGGTGACCTAAACAAAGATATG
TATTCTTTCATTCATTCAATAGCTTTCTTACCAGAGGTGCATATCTATCACAATTCAAAT
GATTTTGAACTGCAACTTCCCTGGCCATCCTTCAGTGTGCAAAAACTGTATTTCTGTTTT
GGCATTCTCCACAGGTGTCATTGACAAACAAACACACTCAACACTACCTTTCTATTGTTT
CACTTTCCTTGTTCTTCCTTGCTGTTAATCACCAGCATGTACAAAAATTTTAGAATTACA
TCCTAAGTAGGCATATTTCTGTTACATTGAAATTCCATGTAAATATAGAAAATAAAATTT
TTTCTAGCCTTTAGCAATTGTAACTGTTCAGCATTTCAGTTCTTCACCCTTTCTTTATTA
TGTTTCTTACTAGTCAGCATTTTGGAGGCAGAGCTGTATGACCCTTATGGGTTTAGCACT
TTTTTTTTTCTCAAGTTGGCCATCTCCCACCTAGGCAGGGTGACTCAAAAAGAAAGAAAA
TCCCTAAAACGAAAATACTTTCATTATCATTCAA
>contig_110
TTTGCAGAGGTGCTCAGAAACACAACAGTTTAGAAGCATATACATATGAAGATACATGAC
ATATCCCTCCAAACTGCTATATCTATGCTAAATCATACAATGAAATAATCATTTTTACTA
TAATTTATATTTCCGTTATTTTTATTCACTCACCAAGGTTATTATATACTGCAGAAATAA
TTAGCAATGGTGCCTTCAGTGCTTAGTTTTTCAATATATTGTAGATGAAAATAGGGTGTT
TTCTTTAGCACTGTAAGAGAAATATGATACTATATATGTGGGTGAGAGACAGCCATGACT
TATCACTCACAAAATTCAGGAGTACAGTCAACATAATAGAGAGATAATTTAGTAATTGTA
AAGGAACCAAATCCTTTCAAACATGAGTTGCCATTGTATCCCTAATTTCAAGAAGAAACT
TGACAAATTCCTTCCAACAATGCTTGGTCAGACAGGCTGTGATATCTACGTCTAGCTGCA
TGCAGCCAGCATTAACAACCTGACTGACCAAGCCATCAACCAGGAGACCTGGTCTAAGAC
TGGACCTCTTAGGCAGTATTCTTAGAGCAGGTGTAGTATGAAGTATCTCCAATTATTTCC
AGTAAATATACATAGTTTGCTGGAAATAATGGATTTGCAGTACTGCTTACATGCAATCAA
TTTACAGTAGTGTAGTATTGCAATAGGTATTCTTTGTGTACTGTATCATGTCAGACTATT
TGCCACATTTTCCAATAAAGTCTTGACATGTATTATTCTGACCTACATCCCTCTATTGTC
CAGGGTGGAACATATAATATACATAATATAGGGATGAATATATTTTTTCAGTCTGTTTCA
GTTAAATATTTCTTAAAGCGCATCTTTCATTACCAACCCAAAACATAAATTGAGTCTTTC
CTGGTCAATGCCTAACCATATCTGCAATTGTTTTGTTAATGGAATTCCTGAAGTCATTTG
CATGAGAACCTTGGTAATGTATTTTTCTTGTTTTTGATAACCAAAATGCCTATGTAATGT
GTCTAACTTATAGGACCAGGTTATATCAGTGTCGGTGAACCACAGCAGTCACATCATTCC
AAATGCAACTTCTTGATAATAATGAATTTATAACAAGCTGTGAAATGTAAGTATTTTGCT
TGGGTTCTCATAATTGGAAACAGTGAAGCTATGTGCTGTACATAGTTTATTAAATTGTTT
ATTCAGTGACCTCCCAAGTGAGTGATTAGAATGTATGAACTGTGAAATGAGCTTTTGTTA
TGTACTATAACTTGTGTTGTAAATGTTACTGGTGTGTTTTCATT
>contig_111
TTAATAAAATTCACATATATTTCTCGCGTAAAAGCCTTATACAAGTTACAGTGGCAATTC
TCATACAGTTAACGTATGTGCTATCTGAGCACACTGTACCATACTCATCAGTTATCAGAG
ACTGACATACGTTACTATTGGCAACCATGTCATCATAGTTGTGTAGTGTATTGGTTCATG
GACTGATGACGTAGTATGGGGCACAGCGCAGGGACCTATATCATTGGTGCTTAGGCTGAT
GACGTACAACGACGAGAACATGGCGGGAACTTTGTAAAGAGTGAGAGGCGTTGATAGAGA
AAGAGACAGAGTCGGAGGTGGTAAGATAAACAATCCGCAGTCATACGAGTTGTGGTGCAA
TTCCAACCCATGCAAGAGCGGGTTGCTCCATCCTTCCGAGGTTAGAGTATGGCAAAACTA
ATAAAGACGCTGAACAAAACACTATTAAGAATCAAAAGGGTTAAAAAGATCTGAACAGTG
GACTTAGGTTAGCGGGATCTGGGGCCTCAAGTGCGCAGAGTTCATCTCTTCGTGCATGCG
CACATTGCCTCAGCTCTCGCTCAGTCCTCAGTAACTATACACGGAGTTCCCAGTTCAGGA
GCAATATACAATGCTGTGAATTTCACATAAAACTGAATACATACATCTAGTCCACATATT
TTCACAAAACTTTGATATGGTGGCAATTCTTTCTCGCCTCAGACACATCTCTTCCACACC
AACAGGTTTGCTATATCTAATAATTGTATTAATAATAAATCATCTCATAGGAAAAATACA
TGTAGCACAGAAGCGAACATGAACACAGTCAATATAACACGATGAAAATGCTTGCTCTAG
GGCGCACTCAGCCAGGGTAGGCTCGCTGAGCGACGACCATGGAGTTCGTCAGCCGGGTGT
CGTCTCGAGGAGCATCACGAGACTCACGCGACTATGGCGGCCACGTGGTCCAATCTTAGG
GGGAAGAGGAAACAAATCACAGGTCGGCGGTAGTGTGGACGTTGAGAGAGAAGGCTGCGG
TAGTGTCGCCCTTCTTGGAGGTGGCCTTCACTATGTACTGGCCCACATCCGTTGGCAGGC
AGCTGGGAATCTCCAGAGTGAAGTCCTTTTTGCCTTCTTGCAGGAACTTGAAGCGCGGCG
AACTCTCATCCACAGGCTTGCCGTCCTTGATCCACGACACCTTGAGCGGTTCTTTCTCGA
GTTTGACATTGAAAGTAGCCGATTTGCCTTCCATCACCGTCTGCGACCTTGGGAACTTCT
TGAAAGCTGGTTGTTTCTTCTCTTCTCCTGGGACGATGACGGTGAGTGTACAGGTGCTGA
AAGTTTCGCCTACATCGTTGAATGCTTCACAGGTATAAGTTCCAGCGTCCTCGGGGAAGA
CCTCGGCAATTTTGAGCAAGTAGTTGTCTCTCTCAGTCACGTATAAGAAGTCTTTGGAAG
GCTTGATCTCTTTCTCGTTGTGGAGCCACACCACGTCGAACTTGGAGGCTCCGCCGATCT
TACAAGAGAGTGTATGGGAAGTGCCATCCTGGACCTCGTGGGAAATGAGATGCTCTGTGA
TTCTAGGCAGTTTATCGCCTCGGCCTCCCTTGCCGTTAATCTGCGCCTCCATTGGGGTTA
TAGAGAGCTTACACTTGGTCTCTGCGGACCCTAGGGAGCTGGTCGCCTTACATACATAAA
GTCCTTCGTCTTCTGGGAACACTTCGTTAATGGTGAGGGACGCTAGACCCTGGCGATACT
TGAGATCGATGATATCGGAGGAACTGAGAGGTTCTCCGTCCTTGAACCAAGATACTTGAG
GTTCTGGGTCACCCTTGACGGTGCACTTAAGGCACAAAGCTTCACCATCCTTAATAGAGA
GAGTTTTGGGCAGCTCTCCAGAGAAGCCGGGAGGACCCATCAAGGAATCATCCGGGGGCA
ACTCCAGCTCCTTGGTGGCTGAGCGGGACCTGGAGGTAGAGCCCGTGGAATCTTGCCTCT
TGCCGTAGGGTTTGAGAGTTCTCTTGGCCCCAGAGGTGGTTGAGGCGGTGGTGGAGGAGG
CAGAGGAGGCCTCGACCTTGGTAGTGGTGGTACCACGAGCATCNNCTTGTGTGTGGAACT
GAAGTAGCTCGAGTCATCTACTCTTATTGCGGGCGTGGGCGGGGGTGGCAGGTCCTTGAT
CGTCGTTTCTATATACCTTCGATCTGAGAACTTCAGATTAGTCATCAGGGTCTTCTGTTC
CTGGGTCCGATCTCCGACGCCTTCAACTATAACAACACAGGATGTCTCATCTGTGCCCAG
AGAATTAGTAGCCACGCATCTGTATTTGCCAGAGTCTGATGGTTTGCAGTTGACTATTTC
GATGGTGACCACACCGTCGGCGTGGCTCATGGAATAGTCAAACTTGGAGAGCTCCTGAGT
TCCCTTGAACCACTTGACCGTGGGGACGGGCTTGCCAGCGAGACAACAGAGGAGTTTACA
AGTTTGGTGGCATTGAATGACACGAGGCCGGAGCAGGAAAGTGAAGCTCGGCGCTCCCTC
ACCCTCCTCCTGCCACAACTTGTACGTCAGAGGCTGTCTTCGACGGATGATCTGTTCTTG
AGGTCTGTATGGTGGAACCTCCGGAGGGAGAGGCTGGACGTTGAGGAAGACGGGTTCCTC
CCTGGCACCGTAGTGATTCTCCGCTCGGATAATGTACTCGCCGCGGTCGTCTAGCTTGAC
ACGGTTGATAACGAAGGAGTAGTCTTCGCCCGAGTATCTCTTCATGTACTTGACAGACTG
TCTAAGCTCCATGTTGTTGTGGAACCAGCAGACGGTGGGGGCAGCCACGGCCACGATGCG
GCACGAGAACTTGACGCTCTGGCCTTCGTAAGTGAAGGCGTTCTGTGGCCGGATGACGAA
CCTTGGTGCACACTGTCGTCGGTCGAAGTGCGTATCGTGTATCCTGTATTTGTCCAGCTG
CAGTTTTCTGAGTGAGGAATATTCCGCGATACGACCAATGGGCAAGAGGAACTTCTCCCA
CTCCTTGTACTTGGCACGGATTTTATCGCGGATGGGAATGTAACGCATCATATCGATGGG
CTCCAGACGAGGAGAGTAGTCACCACGCAGCCATGCGTGCATTAAACACTCGTGCGCTGT
CATACGTTTCTCTTTGTTCTTAATGAGAAGACGGCGGATGAAATCTTTGGCCTCATTAGA
AACATTACTGAAGGCTTCTTCATCGAAGTCCCAGTCACAGGCCTTGACGTTTTTGAGGGT
TTCGATATCGTTCTCGCCAGCGAAGGGCGAGAGACCACTGAGGAGAACGTAAGCTAAAAC
ACCCACTGCCCACATATCCGTGTAGAAACCAACGGGTTCACGCTCTACGATCTCTGGAGC
AGCAAACTCTGCAGTGCCCGTCGAGATCTTCACGACCTCGTTGGGATCTAGTTTGGTCGC
TAGGCCGAAGTCGATGAGTTTTACGTTGGTGGAAGTTTTGGTTTGACACATGATGTTTTC
AGGTTTAACGTCCAGGTGGATGATGTTCTTTTCGTGCATATGCTTGACACCTTCACAGAT
CTGGCGCATGTAGTTAATAACCTCAGCCTCAGACATAACGTAGCCCTCAGCTGTGATTCG
TTCAAAGAGTTCGCCTCCAGACAAGAATTCGAAGATCAAAACCATTTCGTCATCGTCTTC
AAAGGCGTCGTGAAGGTTGATGAGCTTAGGATGGTGGAGGTGGTTCATGATGTCAATCTC
CTTACGGATAAGTTCCTTCTCCATTGCAGACGCGACAGGGATGAACTTGGCAGCAAAGAT
ATTGCCTGTCTTACGTTCTCGGCAACGATGGACGACACCGAAGGCGCCTGTGCCGATCTC
TTCGAGGATATCGTAGTATTCGTAGACAGAGTCATGCTTAATATCAACAGGTTGTGGGAC
GTATTTAGAGTAGACGTCGAAGACGAACTGATCATAGTCGTCAACGGATTCCTTTCTACC
GCGGATCTTCTTGCCAGTCTCATCCACTTCGTATTCCTTCTTCTTGGGTTTCTTGGTGAG
AGGAGCAGGAGTCTCCACTATGCTTGTGACCGTGGATGGATCGGAGCGGCCGTACACATT
CTCCGCATACACCCTGAACTGGTATTTGTGGCCAGGACTCAGCCCCTTGATCTGAGCAGT
GGTGAGGCGGGTGTTGGAGCATCTGATCCACGACTCCATGGGCAGCTCCCGCTTCTCAAT
GATGTAATTGTTGATATTGGCTCCACCGTCCCAAAGAGGAATTTGCCAACTGAGGACACA
CTCTGTGCCCAGTACACTCTCCACCTTAGGCAGCCGGGGCGGGTCTGGACGATCTGAAAT
CTGGATCTTGATGATGACAGAGTCTGAGCCCAGCTCATTCTCGGCTGTAAGTCTGTAGTT
GCCAGTGTCCAGGTTGGTGACGTCCCGCAAGGTGAGGATGGCGTGCCTCTGCTGTGTCTC
CACAGAGTAATGGCCGCCGGACTCGATGGTCTCACCCTCTCGTTGCCAAGTGATGCGCGG
ACGGGGATTACCAATGAACGGAATTTTGATGACAGCATTCTCACCCTTGTCGAAGAAGGC
AGTGTCACGGAACCTGGGAGGCACATTGATCTTCGGCGCCAGCTTAATAGAGATATCGGC
CTTGGTGCTCCTGATGCCACCAGAGTTCTGTGCTCGACACATGTACTCATCTTCGTCCTC
ACCATACACGTCGTGCACCGTCAGAGAGTAGGTCTCACCATCGCGTGTCATAGCATACTT
GGCACTGTTGCACAGCTCACGCATACCCTTGAACCATGAGATGTTGGGCCTGGGTTTGCC
GGAAATCTGGCAAGTGAGTGTAGCACTCCTGTGCTGGAGGGCCATCACGCCGCGAAGGGG
TGTGATGATCTCTGGAGGAGTAGCTGCGTTGGGATCCTTGATCCTGACAGATGTTGAGCA
TGTGGAAGGTTCTGACATGCCAGCGTCATTCTCTGCAAATACTCTAAACTCATACTGACG
ATCCTCGATGAGATTAGACACGTTGATCTGAGTTGGCAGACAGATATACTGGTTCACCAT
CGTCCAGATGTTCGAGCCAATTTCACGCTTTTCAACCCAGTAACCCTTAATGCGAGAACC
ACCATCATGGGCAGGCTTGTCCCATTCCAGGTGAACAAAGTCGCCACCCACTTCTGTGAC
GTTGGGGGTACCTGGTGGGGATGGAGGATCGTAAGGAGCCTTGGCTTTGATGGGGTTTAC
ACCAGTAAGAGGAGGTCCCATGCCGTTTTCATTGACTGCCATCACACGGAACAGGTATTC
TTGTCCCTCAGTGAGGCCCTGAACTGTAAAGGCACAGTCCTTGCAGAAGGAGTTGATCGT
AATCCAGTTAGCATAAGTAATGTCCTTGCGTTCAACCACGTAATGTGTAACAGGCATTCC
ACCATCGTAGACTGGTGGACGCCAGGCTAGGTTACACATGTGACGACTAATGTCGGTAAC
GTCTAGAGGAGCAGTTGGAGCTCCTGGTACACCTGTGATGTATACAATAAAGTTACCACT
GACAGAGCCAGAGTCATTCTTGACGTTAAGAGTGTACTGACCAGCGTCCTGCTTTACCAC
TTCCTTAATAAAGATGATTATAAATTCGTCAAAGACAGTGAATTTAAGACGCTGAGATTC
CTCCACGGGCAGACCATTCTGGGTGAGTGTAACATCAAGAGGCAGGTCACCAGTGAAATA
TATCTTGATTTTAGTATTGTCACCTTCGGGCAGGTACAGGGCATCTTGCATCTGTGTGAT
ACGTGGTGGGTTGCCAATCTTAACGTGGGCGATAGAGGTGGCTTGACCAGCGTCGTTTGC
CGCCACACAAGCGTAGTCACCTTCATCTACCTCCCACATGTCTGAGATAATTAACTTGAA
TTTGCCATCACGCTCTTCTGAGGTGATACGACCACCAAGTGTCACTTCGCGGCCATTCCT
CAACCAGCGGGCAGTGGGAGTTGGTTTACCCTCAGCTTCACACTCCAGGGTGACCGATTT
GTGCAACGCTACTGCAGTATTCTGCAAGTTCTTGATGAAGAATGGCTTCTCTCCTGGAGC
TGCTTCTCGGATCTTCACAGGCTGAGCACTCTCTGATGGGTCAGATTTGCCGGCAGCATT
GATGGCATATACACGGAATTCAACATCAGAGCCTTCAGTGAGATTAAGAACAGTGTACTG
GGTATCTACAACATTGTAGTCGTTGCACTTCATCCAGATACTGCCAATCTCACGCTTCTC
CACCATGTAGCCAGTGATGCGTGAACCGCCATCACTTTCTGGAACAGTCCATTTAAGGTC
GACATAGTTCTTTCCAATCTTAGTGACAACAGGAGTACCAGGAGGAGATGGTACTGCATA
TTTACCCTTCATCTTGATCTTTTTGCTTGGTGGTGAATACTTGCTATAGCCAGCAGCATT
CTTAGCCTTCACACGGAATTCGTATTCGTGGTTAATCAGGAGAGAGTGGACAGTGTAGGT
GGTTTCTTTAACCAGGAAGTCGTTGGCAGCCGCCCAGTTGGTATCGGTGACATCCCGGTA
TTCCACCTTGTAACCCTGAATCTTTGAGCCACCATCGGAAGCTGGACGGTCCCAAGTAAG
GATCACCGAATTGATGTCGTGATCCAAGATGTTGGGGCGACCTGGAGGATCGGGCACAGT
AAATGGGAATTTGGCTGTGATGGGATCCAGTGTTGCCAGAGGGTCTGAGAGGCCATACTG
GTTCTCGGCACGGACGCGGAACATATAGGTCTTGTTAGGCTCAAGTCCCATGACGTCGTA
GTGGCAGGAACGTACGAATGCAGATACCTTGACCCAGATGCCCACGTGGGGTTCGAGGCG
TTCCACCTGGTAGTTTGTAACAGGTGAACCTCCATCGTCCAGGGGAGGACGCCAGGCCAG
AGAACAAGTCTCAGGTGTGATGTCTGACACTTCCAGAGGACCCTGAGGTGGAGTTGGTCT
GTCCACAACATTGACCTTGCAGGAGCCGGAATCTGCACCTTCAGTGTTTGTGAGCTTGAT
AGTGTATTTGCCAATGTCTGAGCGCTTGGCACTCTTGTTGATGAAGACAGTGGAGGAGCT
GCTGGTATCCATGTGGAACTGGATGCGGTCGTCGGGAATAACCTCGTTGGGTCCAATCCA
CCACTGGACCTTGGGCTGCGGGGAAGCGATGAAGGGCACTGTGATGGTGAACTCCTCGCC
TGCGATCACAGTCATGTCGCGGATACTGAGGTCCGACGTGATCTTGGGAGCGCGGAAGCT
GATGCACTTTATGTTCTCGCTGGGGTCGCTCCAGGGGCCCTGACCGGCAGCGTTGATGGC
TGCTGCGCGGAACTCATATTCCTGGTGCTCGGTAAGGTTGATGACACGGTAGGTGGTGTC
CTTCACCATGGCATGCGACGCCTTGGTCCATGTGTTGTCCCCAACGATGCGCTTCTCCAC
CACATAGCCTTGGATGTGGGCGCCACCGTCGTGCCGCGGCTTCGACCACTGGATGGTGAT
GGAGTCCTCGGTGGACTCCAGTCCACGTGGAGCACCTGGTGCGCCTGGCGGATCGAATGG
ATGCCTGGCCCTGATGGGAGTGGGCGAGGTGCAGGGGTCGGACTGACCATACTGGTTCTC
CGCCATCACGCGGAAGTCGTACTCTTTGTTGACGACAAGGTTGCGGATGCGGAGGAAGGG
AGCGGTCACGTAGCTGCTGACCTTCGTCCAGTTCCCTTTTCCCTCTCGCTTTTCCACCAC
ATAGTTGGTAATCTCGGCACCGCCGTTGTCCTTGGGTGGGTTCCAGAAGAGGGTGAGGGC
ATCACCATTGAATTCATCAGCGTGCAGGTTCTCCGGTGGTGCCGGACGGTCGAGCACGCG
TACGTTCAGTGTTACAGAGTCGAAGCCAGATGGGTTCTGGAGACGTAGCTTGTATGGGCC
AGTGTCTGAGCGCTTGGAGTTGGTGACAATCATTGCACAGTAATCATCAGTGAGTTTCTC
GTGGATGCGAATGTCTGCCGGGATATTGATCTCCTCATCATCATGGTACCATATGGACGT
GGGCTTCGGGAAGCCGGTGTATGGCACGTGGATGGAGAAGTCTTCTCCAGCACGCACAGT
GATATCGCGCACGGCACTGAGGTCAATGCGAGGCTTGTTGGCCTGTTCCTCAATTTTAAT
GAGAGCAGAAGGTCGGGACGGAGCCGAAGGACCTACTTCATTGACTGCGATAACGCGGAA
GTAGTATTCGTCAAGCTCCGTAAGACCGAGCACAGTGTAGCTGGTGTCAGGATGAGGGAG
ACTGTTAGCCGGCTGCCACTCGTCCTCATCTTTCTGTCTGTACTCCACCAAGTAGCCTCT
GATCTTGGCACCGCCGTCCTGGTTTGGTGGTCGCCAGGAGAGTGTCACGCAATTGCGGCC
AATACGGTCGGGCCTGGGTGCCTCTGGTGGGCCTGGCAGGTACTTCTGCACCTTAGCCAC
GATAGAGTTGGATGGCTTGCTGGGTTTGCCAGGACCTGCCTCGTTGACAGCAATGATACG
GAACTCGTAGCGGCTGCCTTCAGATAGTCCCTGGACTGTGTACTGCGTGTTGGGCGTCGG
GTAGTGATTCACCCTTATCCAATCACCGCCACGCTCACGCTTCTCGATAATATAGCCGGT
GATGGGTCGTCCGCCTGTGTTGGTCGGAGGCTTCCATTCCAGAGAGCAGGTGGACGGGCT
GTAGCCGGTGATGTCTGGACGCTCTGGCGCATCCGGAGGGTCAAATGGATTCTTGGCCTC
CACTGGCTTGCCCTCCAGCGGCTCCGACACGCCGTACATGTTCTCGGCACGCACGCGGAA
CCGGTACTTCTTACCCTCCTCCAAACCCTTGACGGTGAAGTTGCACTTGGGGCAGTAGCC
AGGCACCACCTTCCAGATGTCGTAGTTACCCTCTGCTTTTTCAACCACGTAGCCGGTAAC
CTCGGCACCTCCATTATCCTGGGGTGGCTTCCAGGAGAGCGAGATAGTGTGGGCTGTCAC
ATCCGTCGGCGTCAGCGGGCCGAGAGGAGGACCTGGCTTGTCCACTACGATGACCTCGAT
GTTGGCGGAGTCCTTGCCGTAAGGGTTTTCGGCAGCAATGGTATAAGTACCGGAGTCTTC
CCTGCGAGACTTGTCCACGAAGAGACGACAATGGTCGGGGGTAGTCTCCATCGAGGTCCT
CTTGCTGGGCTCTATCTTCTTGTTCTGCTTGGACCACTCGCAGGCTGGTTGTGGAGCACC
AGAGAGCGGGATCTTGATATCGATGGGCTCGCCAGCACGCACCTTCAACTTCTTGCCCAG
GAGACCGTCCAGATACAACTTGGGAGCCTCGCGCATTGGCTTGGCAGTGATAGCCTGTGA
AGGTTCTGAGGGGTTAGATGGGCCCATCTTGTTGTTGGCAATAACTCGGTATTGGTACTG
CTCGCCCTCGTTGACGGTGTCGTCCACGAACTCTGGGGTGCGCACGGGGTCACGGTTGAC
CTTCTTCCAGCGGCCAGAGTGGATGCCGCAGCGCTCAACATCGTAGCCTGTGATTGGAGA
ACCTCCAGTGGAGCGGGGAGGAGCCCACGAGATCTTGATGAAGTCCTTATCAGAATCTGT
GCAGGTTGGACGGCCAGGAGCCCCAGGCACATCTGCTGAAGACTTGGCAGTAACAGGTTT
GTCCGACTCGAGAGGTTCACCACGACCCTGCATGTTTTCTGCCCTCACACGGAACTCATA
CTGGGTTCCCTCTAGCAAGCGCGGTACTGTTGCGTGGTTCTGCTTGGGATCCACCCAGTT
GACTGCTGGCACCCAGCCTCCGCCATGCGAGATGTCCCGCTTCTCAATGACGTAGCCGGT
GATGGGGCTGCCACCATCGTCAACCGGCGGTTTCCAGGACATGACTACGCTATTAGCCTG
CACCTCCTCGTACACCAGAGGACCCTCGGGTTTTCCAGGTGTGTCCAACACAACTACCTG
GAAGGTGCCTTCATCCTGACCACTCTCGTTCTTCACCCGAATGCGGTACTCGCCAGAGTC
ATTGCGCATAGTGTTGACTGTGTGCAAGACGCTGTGGTTGTTGATGGCAGTGATGGTGGT
TCGCACATCAATCTGTAGCTCCTTATCATCACTGAACCAAAATACGTCAGGCTGTGGTTC
ACCGATGTAATCCACGTCAACGTGAAGGACCTGGCCAGCCTTGATGCGCACGTCATACAG
GGGACCAAGAATCTTGGGTGCAAGGTGCCTTGGCCTGCAAATGACAGCGTCTGAGGGTTC
AGATGGTTCAGAGTTTCCGACTTTGTTGACGGCAACAACCCTAAATTCATATTCCTGCCC
CTCTGTAAGATTAGGCACTGTGCCCTTGGTCTCAGGGCCAGTGACACGTGCTGCTGTCTG
CCAGTATGGTGAGCCACGTTCTTTCTTCTGAATAAGATATCCAGTGATGGGTGCACCACC
ATCGTTAGTCGGGGGCGTCCATTCCAAGTCCACATGATCACTGTCCCAGTCCACCACGTT
GGGGCGACCGGGCGGACTTGGCTCGTCCTGGGCATTCTTGGCAATGATACTCTTAGGAGT
ACACAAAGGTTCAGACTCGCCAATAGCGTTGACAGCCTTGACACGGAAGTGATACTCCTT
CATATGGACGAGTCCATGAACGTCAGCCATCAGACCTGCCACCTCAGCTGCCTCGGTCCA
TGTACCACGAGACACATCCATCTTCTCCACCAGGTAGTGCAGGATGGGAGAGCCGCCGTC
ATCACTGGGAGTTTTGAAGGAGACTTTGCAGCTCTCTCGGGTGACGTCATACACGTTCAG
TGGGCCCTCAGGAGGAGAAGGTCGGTCAAGAACGATCACGGTACCTGAAGCAGACACTTT
GCCAAGGTCATTTTCCAGCGTCAAAGTGTAGCGGCCACTGTCAGTGCGCTGGGCGAAGGG
AATGTCCAGGATTGTCTGCTTACCGTAGGTCTGCAGGTCCACTCGTTCTGACTCCACAAC
AGGTGAACCATTGACGGTCCATGATACCTTGGGTCTTGGGGCTCCGCGGATTGGTATTGT
GTAGTTAAGGCGCGTGTTAACCTTGATGATAAGATCCCCAAGGTCTTTTGTGTCTATACC
GGGCTTCTCAAATCGAGCCTTGCAGACAACTGGCTGTGAGGAATCTGAAGGATCAGAGTT
TCCTGCCTTATTAACTGCAATCACACGGAACTGATACTCCTCACCTTCAGTAAGATCAGG
TACAGAGGCCTTGGGCCCGTGTTTTGCTGGTAACTCAAGAGCCTTCTCCCAGGGTCCAAA
CCTCTTCTTCTTCTCGACTATCCATCCTGTAATGGGGGCACCACCGTCAGAACGAGGTTC
CGTCCATTGGAGATCGACACGATCCTTGTCCCAGTCCATAACCTCTGGTGTGCCAGGTTT
GGTAGGTTTGCTGTAAGGATCCTTTGCGGTGATAGTGTCTACGCCAGTGCATGGTGGACC
CTGACCTTGGCGATTAACAGCCGACACACGGAACTTATAGTCGTGATCTTCAATAAGGTT
GTCAACGTCGAAGCTTGTACCCTTGACTTCTCCACACGGTACCCAGCGATAAGTTTCCAT
ATCCATCTTCTCGACAACGTAGCTAGTGATATCGGAGCCTCCGTCATCCTTGGGTGGCTT
CCAAGCGATAGAGCAACCACTGCGGTTGACGTTTGAGTACTTAATCGGTCCTTCAGGGGC
GCCAGGCACGTCAAGCACAGTGATGTTGACGGTACAGGTGTCCTCACCATTCTTGTTACG
AGCGTTCAGTGTGAATGCTCCACTGTCTGAACGCTTGCAATCAGTGATCTTGATTGTTGT
CATGTAATCCTCGTTGATGATGGAAAGACGATCACTGGGGTAGAGGTCGTTGTCCCTGAC
TCTCCATTGTTTGGTGGCGGGAGGTTCGCCTACCACCGGCACTGGCAAGTTCAAGTTATC
TCCGGCCTTGACCTTCACATCCATCATGGCATTGCGGTCAATGCGAGGAGGAAGATTCTT
GGGTCTGGCGACGTGCGGCTTGGTAGGTTCAGACGGCTCACCCGGACCAGCCTTGTTGAC
AGCCACGACGCGGAACTCATACACATTACCCTCGAGAAGGTCAGGGATGTGAGCCTTGCA
CTGGTCACCCTCCACAGTGGCGCACTTGTCCCACAGTGGGTTGTATCGGTCTCGTTTCTC
TATGATGTAACCAGTGATGGGTGCTCCGCCGTCAGTTTCTGGCTTCTTCCATTCAAGGTC
CACGAAGTCAGTGTCGAAATCAGCGATGTCGACGTCCTTCGGCGAACTTGGAGGATCGAA
TGGATTCTTGGCTTCGATTGCCTGCTGAGTGACCAGAGGATCGGATGTGCCCAGGCGATT
GACAGCCTTAACGCGGAACTTGTATTTGTGTCCAGGTGTGAGTCCCTCTACGTTAAAGGT
TGTTTCTTTGCCAGCCGTCTCGCCTGCAGGAACCCAGCGGCCGGTGGCTTCATCCAGCTG
CTCCACGACGTAATGATCTATGGGACAGCCACCGTCGTCAGCAGGTGGTTTCCAGTCCAA
CTTGCAGCCCTCTGCGTACACTTCAGAGACCTTAAGTGGACCCACCGGCGTTCCAGGTTT
ATCAAGTACAATGACCTCTACATCTGCCGAGTCTTTGCCATTGGCGTTCTCTGCCGTAAT
GGTGTAAGTGCCGCTTTCCTCTCTGGTTGCTCCAGTCACTCGCAGCTTGGTGTTGTAGTC
GTTGTACCTGATGTTGGTTACGGAGCTGGGTTTGATATCCTTCTTTTTCAGGAGCCACTT
CTTTTCCGGCACAGGCTCGCCAGACACGTTGACATCGAAAACGAAACTCTGGCCAGCCTT
GATTCTGACGGGAACCAGGTTTGTGCGGTCAATTTTAGGAGGCATGTTCTTTGGCTTGAC
AGTGACAGGATGAGTGGCATCAGATGGGAGACCAGGACCAGCAGGGTTGACGGCTCGGAC
TCGGAACTCGTATGTTTCACCCTCAATCAGATCAGGCACAGAGCAGCTTGTCTTATTAGC
CGGCACCTCACATGCCTTATCCCACCCGCCGTACTTGTCTTTCTTCTCCACGATGTACTT
CTGGATGGGGGCGCCACCGTCGCTCTTAGGCGGCTCCCATTTAAGGTCCACTTTATTTTG
GTCGTAATCAGCCACCTGCAAATTTTCGGGCTTGCCTGGTTCCTCATAAGGATCCTTGGC
TAGAACAGGTTCATCAGCATTGAGAGGACTGGACTCGCCCTCAGCATTGACGGCCCTCAC
ACGGAACTGGTACTCGGTCCCGGGGCTGAGGTTGTTCAGGTCCACTGAGGGCTCAGGCCC
GGCCGACCGACCTGCTGGCACCCACAGTCCGGTGTTGGGATCCAGCTTTTCGACTTGGTA
GTACTCAATGGGGGTGCCACCATCGTCCTTGGGACGTTTCCACTTGAGCTTGCAACCCGT
TCCTCTGACGTCTGACACCTTGATGGGTCCTTCAGGTGGACTGGGTTTATCTGTGACAGT
CACACGTACTGTCACCTGGTCTTTACCGGAGCTGTTTGTTGCTGTGATGACATACTCACC
AGAGTCACCACGCTCAGCGTCACGGATCACCAGTTTGGAGTTGTAGTCCACATTGGTGAT
GGTGACATGCCTGCTGGGCTCTAGTTTGCGGCCCTCGAACGTCCACGAGGCGGTTGGAGG
AGGCTCGCCAGAGATGTCACAGTCATACTTGAGCATCGAGCCAGCTGAGAGTGTCACGTC
ACGTAGGTTCTTACGCTCGATCTTTGGTGGCAGGAATCTTGCTTTAGCAGTAATGGTCTT
GCTAGGGTCGCTGGGCTCGCCAGGTCCGGCGCGGTTGACGGCTGTAATGCGGAACTGGTA
ATCCATTCCCTCGATCAAGTTGGTGACTGAGCCTTTGCACTCAGGCGTGGGAGTCTCACA
CGCCTTCTCCCAAAGGTTGGTGTATTTGTCCCTCTTCTCGATGATGTAGTGCGAAATAGC
AGCACCACCGTCTTCCAGGGGCATAGACCACTTCAGGTCAATACGGTTGGAGTCCCAGTC
TGTGGCCTCTGGAGCTCCTGGTTTGCCTGGCACCGTAAAGGGATCCTTGGCCGTGATGGG
GGAGAGGGTCACAAGAGGTTCGGATTCGCCCTCTTTATTCACAGCCTTCACACGAAACTC
GTATTCGTGCCCAGGAGTCAGGTCAGTAACTTCCATATCTGGCGTGGAAGTCTTGCCCAC
TGGTAGCCACAGACCCATATCAGGGTCGAACTTCTCCACAACGTAACCTTCAACGGGGGA
GCCGCCATCATCCTTCGGAGGCTTCCATTTGAGCTTACAGCCCTCCTTGTGGACATCTTT
CACTTCAATAGGTCCCTCTGGTTTACCAGGTTTGGAAATGACGGTGATGGTAACTTCCGC
TTCGTCGCGACCATACTGATTTGTGGCCACAATTTTGTAAACACCTGAGTGTTTACGCAA
TGGTTCGTCGTTGATAAACTTGGTGTTGTATGGGACGTTTTCAATACGGAGATCCTTGGT
TTCTTTAAGTGGTTTTTTGCCGAAAAGCCATTCGACGTCTGGTGGTGGCTCGCCAATAAT
CTTAACGTCAAGAAGGATGGGTTCACCCTCGCGAACCGTCAAGTCGCGAAGGTTACGGCG
GTCGATTTTTGGGGCCAATTTCCTGGGTTTGCAAGTGACGGGTTTGCTGGCCTCCGACGG
GTCGGAGGGGCCGGCCTCATTCACTGCACGGACTCGGAACTCGTATGTTTCGCCTTCATC
CAGGTCATTCACGCGGCCCTTCGGTGTGTCTCCTTTCACTTCAGCAGCCTTGACCCACTT
GCCGGTGAGCTCATCACGCTTTTCAATGATGTAGCCAGTAATGGGGGCACCGTTGTCCTT
AGCAGGCTTGGTCCACTTGAGCTCCACAAAGTCCTTGTCCCAGTCTGTGGCCTCAGGTTT
GCCTGGTGGATCAGGCGGATCGAAAGGATTCTTAGCCACAATGGTATCAAGACCTTCGAG
AGGTTCAGATTCACCTTCACTGTTGATAGCCGAGACACGGAACTTGTACTCGTGATTAGG
CTCAAGGTTCTCCACCGCCATCATTGGCTCTCGTGACCTGCCTACTGGCACCCATCTGCC
TGTCTCTGTGTCCATCTTCTCGACAATATACTGCTCAATAGGTGCACCACCGTCGTCCAG
GGGTTCCTTCCATTTGAGAGTGCAGCCTTCTTTGTGGATATCTGACACCTTCAGTGGACC
CTCTGGCTTTCCAGGCTTGTCGAGCACCACCACCTCAATGGCTACCTCGTCGTGACCGGC
AGAGTTGTCGGCCTTGACGAGGAAGGTTCCGTTGTGGGCGCGAGTGCAGCTGGCAATGAC
GATCTTAGTGCGGTGGTCCTCCTCGTCAATCTTGATGCCTGGCTGATCACCGTCTTGACG
AGCCTTGTTGATGAACCACGCTTTCTTGGGGATCGGCTCACCAGTCACGTTGCAGTCGAA
CTTGATCATCTGGCCAGCACGGACTGTGATGTTCTCCAGATTCGTGCGGTCGATAACAGG
AGCCAGGAATTTGGCCTTCGCGGTGAAGTTGTCGGAAGGCTCTGAAGGCTTGCTCTGGCC
AGCTTTGTTGACAGCCTTCACACGGAACTGGTAGGTCTCTCCTTCGGTAAGGTCATTGAC
CTTGCCCTCGGGCTTGTTGCTCTTGGTCTCACAGTGCTTGACCCATTTGGCAGCGTATTT
GTCTTTACGTTCAATGATGTAGTGGCTGATGGGGGCGCCACCATCATTATCTGGTGGGTT
CCACTTCAGTTCACACCACGTCCTGTCGAAGTCCTTCACCTCGGGTTTACCAGGCTTGCT
GGGCGGGTCGAAGGGATTCTTGGCCTTGATGGCCGTGTCGGTCTCCAGGGGCTCCGACTC
GCCTTCAGAGTTGACGGCCCTGACGCGGAAGTGGTAGTCGTGGCCCTCAGTGAGTCCAGG
AACCTCAGCCTCGGGAGACTTGGTTTCCTTCACCGGGACCCAGCGACCAGTCTCCGTGTC
CATGCGCTCCACCACGTAGTGGTCAATAGGCTCTCCGCCATCGTCCTCCGGGGGTTCCCA
CTTGAGCTTAGCGGACTCCGCCGTCACGTCAGATACCTTCAGTGGACCCTTGGGTTTGCC
GGGTTTGCCAATCACTACAAGATCCAGCTCGGCCTCGTCAGTGCCAGAATCGTTCTTGGC
AAAGATCTTGTAGATGCCGGTGTCTGAGCGCTTGGCCTTCCTGATGATGATAGTGGTGAG
GTGGTCCTCGCTCGTTATGGTCACCCGCTCGTTCTTGATGGACTCACCCTTAAGACTCCA
GGTCACCTTGGGGTCGGGCTCACCCTCCACCTTGCTCTCGTTTTTGAAGGTGATGCCTGA
GCGGATGGTCTTGCGCCCCAGGTTCTTGCGATCGATGCGCGGTGCCAAGAATCTTGGTTT
GCAGATGACGGACTCTGAAGCATCGGAAGGCTCAGAAGGTCCAGCTTTGTTCTCAGCGAT
GACGCGGAACTGGTACTCGTGGTCAGGTTCCACATCTGTGATGCGGAGGGAGGTGCGGTT
ACCAGGGCCACTCCCGCACGGTGTCCACCCACGACCAGTCACATCTCGCTTTTCGACGAT
GTACTTGGTGATCTCCGCTCCACCGTCGTCCTTAGGCTTGGCCCACTCCAGCTCCACAAA
GTCGCGGTCCCAGTTGGTCGCCTTGGGTTTGCCAGGCTTGCTGGGGGGGTCGAAGGGGTT
CTTAGCGATGATAGCCTTGTCAGCCTCGAGGGGCTCGGACTCGCCCTCAGGATTAACAGC
CTTCACGCGGAACTTGTACTTCTTACCCTCTTGTAGTCCAGTTACGTCAAACTCTGGCGT
CTTGGACTCGCCACAGGGCATCCATTGGCCAGTGATGGGGTCTAGTTTCTCGATCTCATA
GTGGTCGACAGGCAGGCCACCATCGTCCTCTGGCTTATCCCACTTCAGTTTGCACCCATT
GGCTTTTACATCGCTCACATCCAGCGGACCCTTGGGTTTACTCGGAGGACCCAAGATAGT
GAGGTCGATCTGGACTGAGTCTTCTCCGTGTTCGTTCTTAGCAGTGAGGACGTACTTGCC
AGACATTTTCCTCTGCGCCTTCATAATGAGCAGCTTGGTATTGTTGCCTGATGAGTCAAC
GCGCAGCAGATCCTTCGTCACCACCTCCTTGTCCTTCAGTGTCCAGGTGTTGGTTGGCTT
GGGCTCACCGATCACATCGATGTCGTACAGGTACTGCTGGCCCACCTTCAGCACAACGTC
CTTCACGTTGGTGCGGTCGATGCGAGGCTTTCGGAACTTGGCTCGGGCGGTGTGTGGTAG
TGTGGAGTCTGAAGGCTCACCCACACCAGCCTTGTTGACAGCCCTCACTCGGAATTCGTA
CTTCTCACCTTCCTTAAGGCCATTAATTGGTCCCTGGCAGACGTTACCCTTCACCTTGCC
CACCTCTACGAAGTTTTCAGCATTCTTGGGTTTCATCTCGAGGACGTAGCCAGTGATCTC
GGCGCCGCCGTCCCTGATGGGCGGGTCCCATTTCAACTTGACGCTGGTCTCATCGAAGTC
GACGATCTCAGGCAGTCCTGGAGGTCCAGGCTTGTCGAAGGGGTCCTTGGCGATGATGGC
CCTATCGCCGTCCAGAGGGTCAGATTCACCTTCATCGTTGTGCGCCTTCACACGGAATTC
GTACTTCTTGCCTGGCTCCAGACCCGTCACCTCGAAATCGGTGGAGTCTCCGTCAGTACG
ACCACATGGCACCCACTTACCAGAGGTGACGTCCATCTTCTCGACGATGTAACCATCGAT
AGGGACACCACCGTCATCCTTGGGTTTGTCCCACTTGAGCTTGCAGCCCTCCTTGTGAAC
GTCCGAGATCTCCAGCGGCCCTTCAGGCTTGCCAGGGCGGTCTAGAACCACAATCTCCAG
CTCGGCCTCGTCAGAACCGGAGTCATTCTTGGCGTGGATCTTGTAGATGCCGGTGTGTCT
ACGCTCGGCGTCGTTCAGAGTGAACTTGGTGAGGTAGTCCTCAGCCTGGACAATGTAGTT
TCCTCCAGTCTCCACTTTTTTGTTTTTGAGTGTCCACCAGATCTCTGGAGGAGGTTCACC
CTTCACGTCCACCTCGAGGAACACCTTCTGTGAGGCACGAGTGACGATTTTCTTCAACTT
CTCGCGGTTGATGAGAGGTTTCAAGAATCTGGCCTTGGCGAGGTGAGGCTTCGTTGGATC
TGAGGGCTCACCCGGTCCTGCCTTGTTAACGGCCGTCACACGGAACTGGTAGGTGTTGCC
CTCCTTGAGGCCAGGTACGCGGCACTCCGTCTTGGGTCCCTCTGACTCGTGGATTGTCTC
CCACGAGCCGTAACGTTCCTTCTTCTCGATGATGTACTTGGTGATAGGAGCGCCGCCGTT
GTCCTTGGGTGCATCCCACTTGAGATCCACGCGGTCCACGTCCCAGTCAAAGATATCTGG
AATGCCAGGTTTTCCAGGGGGGCCATAGGGATCCTTGGCGAGGGTAGAGTGGTCAGTTTC
CAAGGGCTCGGACTCGCCTTCGTCGTTGACGGCCTTCACGCGGAAGTTATATTCTTTACC
CTCCTGCAGGCCAGGCACGTCCATGGTCAAGTCCTTGGTCCTGCCGACAGGCACCCAACG
GCCTGTAGTGGGATCCTGCTTCTCCACCAAGTACTCTTGGATAGGCTTGCCACCATCGTC
ATCGGGTTTGTCCCACTTGAGCTTGCAGCTCTTCTTCGTCACATCCGACACCTTCAGCGG
ACCTTTGGGCTTCCCAGGACCAGAGAGGACAACGATTTCGACTTCGGCTTCGTCCTTGCC
GTGCTTGTTGGTGGCAATGATCTTGTAGGTACCCGTCTGTTTCCTCTTAGCGTCCACCAT
GTTGAACTTAGTGTTGTAATCCACGTTGATGATCTCGATGTTACTATCCCTCACCTCTGC
TTCCTTGAGCACCCATTGCACAGACGGCGCCGGCTCACCCTCGATGTTAATATCAAACTT
AACATTGCGGCCAGCCTTGATGGTCGTCTGCTTCAAGTGGGTACGGTCAATTCGTGGCTT
CAAGGCTTTGTGCTTGACGAGGTGATAGTCAGTAGGCTCGGACTCGGGCGAGTTGCCTGC
TTTGTTGACGGCGATCACCCTGAACTGGTACTCGGCCCTGTGCTTCAGTCCGACTACTTT
GCTCTCCACGGGTGTCCCGGGTTTAAGTGGCTGCATCACGTCTTGCTTCAACTCTCCAGC
CACCTCCCAATCTGGCATGAACTTGTCTTTCTTTTGGATGATATACTTCATGATGGGAGC
TCCACCATCCGACTCCGGCACAGTCCACTTGAGATCCACCGATTTGTTGTCATAGTCGAC
TATTTCTGGTCGACCAGGAGCCGTGGCTACATCGTAGGGATTCTTGGCAAGAATGGCACC
GTCAGCCTCCAACGGATCGGAGTCACCTTCGTCGTTGACAGCTGTGACGCGGAACTTATA
CTGGTGTCCCGGCTCCAGACCTTCCACGTTGAAGTATGGAGGAGCCAGAGCTCCGGGGCA
CTTGCCACATCTGACCCACTTGCCAGTAGCCAAGTCCATCTTCTCCACCTCATACTCCTT
AATGGGCAGTCCACCATCGTCGTCAGGCTTCTCCCACTTGAGCCTGCAGCCAGTATCGTG
TATGTTGGATACCTCCAGGGGACCCTTGGGCTTGCTGGGCTTCCCAAGAACCACGAGCTC
TACAGTCTCGCTGTCCTGACCATTGCGGTTCTCGATCTTGAGGGTATAAAGACCGGCGTC
TTTCCTGGTGGCATCAGTGATGGAGATCTCGGTGTGGTGATCGGTGTTCTCGATGTGAAT
TCTGTCCGTGTTAGAGAGGATGTTCTCACCGCGGGACCAAAACACCTCAGGCTCAGGCTC
ACCAATGTAGTCGACTGCCCACTTGTGGCTGCGACCCACCTTAATGGTCACTGACTTGAA
ATTGGTGCGGTCGATACGTGGCTTTAGGTTCTTGTGCTTGCAGAGGTGATTGTCGGTAGG
CTCAGAGGCCTCACCAACACCTGCCTTGTTGGCAGCGCGAACACGGAAGCTGTACACTGT
TCCTTCTTTAAGGCCGGGCACCTGAGCCTCACAGTTGGTATCCTTAGTCTGCACTACCTC
CTTCCAGTCCACCGAGAGTTTGTCCTTCATCTCAATGTGGTAGTGAGTGATGGGGCGGCC
ACCATCCTTCTCTGGTGGAGTCCACCGCAACACAACCATCGTGTTGTCGTAATCAATGAT
CTCAGGTTTGCCGGGGCGGGATGGTTCGTCATAGGGGTTGCGAGCCAAAATGGGTTCATC
GTTCTCCAGCGGTTCTGATTCTCCCTCCTTGTTGACGGCCTTCACGCGGAACTTGTACTT
CTTTTTGGGCGTCAGTCCGTCCACGGTGAACTCCTGTGTCTCCGGTCCCACCTCGCCAGC
AGGTATCCAGGCTCCGGTATCCACATCCATCTTCTCGATGATGTAACCCTCGATGGGCAA
ACCACCATCGTCCTTGGGCTTTTTCCATTTGAGCTTGACATGATCAGCGCGGATCTCCTC
AGGGAAGAGCGGTCCCTCGGGCCGGGTGGGTTTAGCGAGGACAACAACGTCAGCTTCCTC
TTCACACTCGCCTACAGAGTTGACCAGTTGTAGCTTATACTTTGCCGTGTCTGAGCGTAC
ACCCTTCCTCAGCGTGAACACCGTGTTTCTCTCGAACTGCTCGATGGTAATCCTNNCCTC
TGTTCCTCGTCGGGAATCACCTCTTTATCATCCTTCTTCCAGATCACCCTCGGCTCGGGC
TCACCTCCGTATTTGACGTCCAGCTTGAACAGCTGTGTCTTCTTGATTACGATGTTTCTG
AACTCGTCTTTGTTGATCACGAAAGGTCTCACAAAGCGGTGTTTAGCCTGGATAGGTTTG
GTGGGGTCTGAGGGCTCGCCGGGGCCAGCTTTGTTTACAGCCCTTACGCGGAACTCATAC
TGATTGCCTTCTTTCAGGTTGGGGATGGTTCCCTCCGTTACGTCGCCCTGGATCTCTATA
CCTTTACTCCAGTCTGAGAACCGATCCNNCCTAAACTCAATGACATAGCCAGTAATGGGG
GCACCGCCATCGGTTTCTGGTCTGGACCAGCGGAGATCTGCGTGTTCTGGTCCCCAGTCG
TTGACCTCCACATGCAAGATCTTACCGGGCTCATCCCATGGATCCTTGGCGAGGATGATC
TTCGGATGGACAGCTGGGTCGGAGGCCCCAAGCTTGTTGCTCACTGTGATCTTGAATTTG
TACTGTTTCTTGTTCTCCAGATCCTCACTCTTGAAGCGCAGTGGCTCGTCAGCGGGAATC
TCTGCTACCTGAGCCCACCCGCCTGTTCGTTCCCAGATTCTCGGATGTGATGCCTTGACG
GAGAAGTCCTGGCGCTCGATAGTGTAGTAGGTGAGAGGTAGACCACCGTCGTCCTTAGGT
GGTCCGAATGTTATTAAGCATGACGTTGAAAAGATCTCAGACACCTCAATATTGGTAGGC
GGGCTTGGCTTATCTTGCATGTTGATCCTGACTTCCTTGCTACTCTCGCCGGCTTTGTTG
GACATCCTGATGACGTATTTCCCGCTCTGGTCCCTACTCGGTTTCTTGATGGTGTAAACG
ACCTTCTTATCCAGTATGTTTACCTCAACATCCTTGACGTTCATAGGCTTGCCGTCCTTC
AGTAACTTGGCCTCCACCTTAGAGATCCTCGAGCCGGGAATTGTGTAAGGAACCTCGAAG
ACCAGAGGCTTGGTCACTGGCCCTTCAATGGGTTCCTCCGGCTTGATGCTGGGCGGCTTC
TCTCCCTCGCCCACACTCAGCTGGCAAGCCGTCTCCAAGTTCCCGCACACGGCCTTAATT
TCTCCCTCGTGGGCAGTGGCGGCTTCCTTAATGATGAGGCGGTGTACGGCGCCATTCTTC
TGGATCTCATAGTTATCTCCTTCTGTCACCTCCTTGCCATTGATGAACCACTGCAGAGGA
GCGTTGGGGTCCACTAGCTCTACTTCGAACGTCGCCGGCTGCTTCTCGTAAGTCATCTGA
TCTTGTAGCTTCTTCTTGAACTTATTCTCATACTGAACAATCAGCTCGCAGGTGGTCTCG
TCAGCATTTGTCTTGCAGGTGTAGTTGCCTGCATCGTCCATGGTAATGCTCTTGAAGACC
AGCTGTCGTTTCTTGCCATCCTTCATGATCTTGATNNTTTGCTATCAGGTGTCAGTTTCT
TGTCCCCGTAGAACCACTCTACCTCAGCCTCGGCCTCGTCCACATCGCACTCAAGAACGA
CTTTGTGATTCTCGGTCACCGTCTTGGACTTGAGCTGCTTAGTGAATTTGAAAGGCTGAT
CAACGATGGTAAGCAAGGTCTCAGTGGCTTCCTTCTCGCATCTGAAGATCTTGGCTGTGT
ACTTGCCCTTGTCTTTCTTGCTGGCGTTCTTAATGGTGAGACGAACTGTGCCCGTCATGT
CTTTGTAAGTTTCGAACTTTTCGTCTTCCTCAATTTTCTCGTCTCCCCTGAACCAGTGGA
CGATGGCTTTGTGGGAGTTGACCTGAGCCTCGAGGGTTGCGTCTTTGGTAGTGTAGCTAG
AGATCTTTTTAGGCAAAGGCCGCACAAATTTGTAGTCAGGATCAGGCTCCTGGACGGTGA
GGATGGCGGAGCAGGAGATACCCATGCACTCCACCGTGTATCTTCCCATGTCGTCCACTG
TAGGCTTGCTGATCACAATGCTGTGTACGCAGCCCTCAGACTTGAACTTATATTTGGATC
CAGAAAACAGCTCATCCTTCTTGAAGAACCACTTTGGTTTGGAGTCCTTCTTGGAGAACT
CGCCCTCGAACTTAGCGAATTTCTCCTTGCCCTCCTTGACGGTGAGGTCGACCAGAGGCT
TCACCCAAGACTCCTGCTTCCTCTCGACCTTGCGGAGTTGAGGCTTCTGCTCCTTCTCTG
TCTCCTTCAGTTCACCCCAGTCTGGATCCTCGTTATCTCTTTTCCACTTAGCGTATTTCT
TTTTCTTCAACATGGCACGGAAATCCATGCCACTTGCGTCCGAGACGTAAAAGTCCATTT
CTGCAGTGTCTTCGCCATGTTCGTTAGCAACGATAACCTTGTAGTGATCTTCGTCGTTGG
CCTTGGTCTTCCTTATGCACAGCGTAATAGTGTTAGTTTCACCCTCCGTGTGAATCTTAT
AGCGGCCGCTCTCGACGATCTCAGTGATGCCCTTGAAGAACTTGATCTTAGTAGGCGCCG
GGATGCCTTCCACTACCAGGTCGATGTAGCCGTTTTGGTCCTCAACTGCTGTGTACTTCT
GCTGCACGTCAACAATGACTGGTGGTCCTGGATTACCGATGTTGCGGAGCGGGGTACTTG
CTTTGTCCATCTTCTCGTCATCTTGCACTGAGGGCCTCCGAACGTCACTGCTCGGGCGTC
GACGCTGTTTGCTCGCCTGCTCGCCGGGTTTTAGTTTCCCCTCGTCCGCGATGAGTAGGG
ATGGCCTGCGCCCACCAGCGCCATCCTCGGGAGGAATGAGCGAACCTCTCCGGCTGGGAG
GTCCTGAACCTGTGGCCTGAGAGCCTCGGCGCTCAGGTGACTTATCTTTTATCACCTCAA
TCTTAGGAGCATCCGCTTTGGGCTCAACGATTGTCGGTTT
>contig_112
TTTTTGTAGTTGTACATTATAGTTTTATTAAAAAGTAAACAATTTTTTTTATCAAAGCCT
CAAACCTATTACAAACTGCAAGATAAATATAATTTTTTAGCTTTTTTTTTCCCACAATTA
CTATTTCACTAGAAAGAAAAGTTATACTGTACTACTAAGAAAGCAGAGGCACATTTCACA
GAAAATTAGTAGTACTTATGGGGCTACAAATTGGCTGTGATTCTAAGCACAAGTCATTTA
CCTACCTAAGTGCCTAAATTTATCTTTAGTATTGCATAATTATTTTATATATATCAAGAT
TAGGATAACATTTGGAGTATAAAATATAACTTATTCAAATAATGACTACAAATGAAATAA
TTCTTTTCTCTACAACATATACAGCTGCATGTTCTTATTGTCTCAATTCTGACACTGTAC
TTCCACAGAAAAGCAGGTTATATATGAAGTAATTGGCTTGTTACAAACTGAAAAAAATCA
AAATTATTAAAACAAATTTCCTGTTCACCTAACCAAGTTATGCTGTGGAGGTAATCTCTG
CTTAATTAAACAAATAAGCTATTTAGTTTTGTGCAATGGGAATTACTTTTTCCTCATTTC
CAGCAATGGCTGGGAGTGGCGATTCCACAGTCAGTACTCCATCCTTAGAAAGAGAGGATT
TTATCAGTTCTGGATTTGTGCCCTTGGGAAGCAGGAACTCTCTATTATACTCGCGATAAA
CAGATCGACTATCTGTTTTCTCTTCATGTTTGGCATGGACCAAGAGTTTGTTGTCAACAG
TCTTGACAACAATCTCTTCCGGCTTATACTGGCTTACATCAAACCGTAGCTTTAGCTGCT
TGCAGTCACCATCTTGCTGAATAAGAGGCGAATTCATTCCCTCCAGCCAGGACCCAGTAC
CCTGGTTGGAGCTAGCTTGATCTTGTTGGCTGGAAGATGTCAGCATCGAGCGCTGGAAGA
GAGAAGATTCTCTGTTCATCAATTCATTTCGGAAGCGAGTCATCTCATCTTCCATTTTCT
TCATTTCTGCATCAAATCTTTCGCGAATGGAGTTAAATTCCTGGTCGATGACGCTGAAGT
CTCCAAGCTTCACGGGAATGTGCTTGAAACCATCCATTTTAATCGATTTCGGTTAGGGAT
CACTTGTATAAGCTAAGAGAGAGAACGTACAACCACC
>contig_113
AGATAGACGACTACTCTGGGACTCGTTCCATCTGCACCACGGTCCACCTGCCGCAGGGCG
GTCATCTCCTCGACATTGAGAGGCAGTATGGCATCGATGGATCCATGTCCAAGCGGGAGG
ATTACTGTGGCTTCATGCCCTACACACCGGCTGTGGCAGCAGTCAGGCGCCGTCTTTAAC
CTGCCTCTTCCACACCCTGTGTTTACTGTTTCCTTCATCCTCCCCTGATTTTATCTTCCT
CTCTTTCTCTTCCTTCTCTAAACTTTTAGTTAAAGTAGATCTATAATGGTTAGTAGATAG
TTAAACTGAGTGGTGTATTATTTTGGTAGGTTAAAAGCACTGATTTCACATGGGATCATT
AAGGCTGTAATTCACCTCTACACTAACAAGACCATTTTAGTCACTGTAAGAAGAATTCAA
GAAAACTCTCAATGTATATGCACGGAGATACACACCTCTCGGTGTACGTACACTGTGTTA
ATCGCATATTAGAGCATAGGCGATAATTCACCACCTAGATAATACGGGCCCCGAGGATAA
TTCGCTAATAACCAAGACAAGAAATTTTTGACGTCGTTTCGGCCCGTCCTGGACCATTGG
CAAGTTGCAGTGTTTCAAGACGGACCGAAACCTCCTAAGTGCTCTTATTTATGAACAGTT
CCGCCACGGTATTCACTTTATTCCCCGAAGATAAATTTGAAGTGGTATATGATAAAGCGT
CAGCTGACGAGGCATAAATATTACCTCCCCTTCCTGGAGTCTTCCTGGAGGGCATTCCGG
GGATCAACGCCTCTGTGGCCCGGTCCACGACCAAGCCTCCCGCTGGATCAGGGCCTGATC
ATCCAGGCTGTTACTGATAACCACACGTAGTCCAACGTACGAACCACAGCCCGGCTGATC
CGGCACCGACTTACAGTATCTACCCTTCCTGCAGCAACAGCAGCAGCAGCATCCGTAGGC
CCCGCCTACAGGATCACAAGATACTACATACATACCATGGGGAATTGGAAATAAAAAAAA
GCCCGCCCACTTTTAGTATCGAATCACATGTGGCTTGATTTTGTCTTAGCTTTTGCCTAT
GTAAATCTGTGATGATTCTGCCGTGTGCTGTGAAGCCGAATCAATATGCTATGAAAATCC
CCTGGTGGCCTGGTGGTTAACGCTCTCGCTTCACACGGTGAGGGTCTGGGTTCGATACCC
AGCCAGAGTAGAAACATTGGACGTGTTTCTTTCCACCTGTTGTCTATGTTCCCCATCAGT
AAAATGGGTACCGGGGTGTTAGTCGACTGGTGTGGGTCG
>contig_114
ATTTAAGTTTAGATGTTGACACTTAGAATGTGAAACCAGACACAAAGTTGGGTAAAATAT
GGATGAATTGTAAAGCACAAATGAAACTTTGTCAAAAAAAAATACTATATAACTGTTTTT
ACATACAAAACATTGTGCACAAGAACTATAAAACAGAACAAAAATTGAATGGAGAGGCTC
TAATAATAACTTAAATATTTAGTTATGAAAATGACTGGAAATCATTTTTCCAATGCTGAT
GCAATTACTTGAATCTTAAGAGTTTTTTGTTTAGTTTTTATTGAAGTACATGTATTGTTT
ATGGTAAGATATCATGACAAATGTAATTATGCTTAATGGCTTCCAATATGTATAAAGATT
ACATGTGTAACACTACAGAGAGTGAAGCAGTTTTATATACACAGGCATGACTATAATTTG
TATTGTGTCTGTTGCTTGCTTATACAAAGTAATCATAAAAATATTAGAATGCTTAATATA
TATAGATGCAGAGTTTAAGTAGTTAAATTTTGTGGTAAAGTGACTAAGATTATACATTAT
TATTTTAATAAAATAGTCATATTATGGAAGATCATTGTGTGAACAACTTGTAATATGGTG
AAAGACAAGCAGTGTTAAAGATTGTAATTTTTATTTAAAATTTTTGAAAATATAGTTCAT
GTTTTGAATTGCACAGCTTATGCTTTTAATTTATTAAATACGGTGAATTCTCACATAATT
CAAGGATTAGGTTCCTGAAATTGATGAATTATGTAATNNNNNNNNNNNNNNNNNNNNNNN
NNNNNNNNNNNNNNNNNNNNNNNNNNNNNNNNNNNNNNNGTCAAAAATAATGAAGTTTTT
GACACCTTACAATGTAGATGTTATTGCTTATTGATCTAAAAATATACATCATATACCTAA
AAATAAATTGACCTATGTAAGGCCTGGGGAAGCTGGTAATTGAAGTAGTGTACTGTTGCT
TGGTCATGTTGTTGTTTACAAAGAAACCATAAAAGGCTAATACATTGCTAGTGACTATTA
TAAATTTTCTACAAAATCCTATAAGTTTAAAATATACTAAAATGTAGAAAGAGTTTTAGC
TTGC
>contig_115
CTCACCTCCATCCTCAAAATCTGCATGGGTCTCAGGGGCCTCGGCAGACATTGTAAAGTT
GGAAGCTGCTTTGGTTCTTTACGGTTAAATGGCCTGTATCTCGTTCCTTCACGAATAATT
CCACCAACAGCAACACAAGTTAGCTCTCAAGCCCTTGTTCCATATCAGGCAAAACCCTTC
AGCGTATCACCTGTTACTAAAGGTCCTCCTGAGATCGAACAAGCTGGTCATGACCATGTT
TTGCATTGGACTGCAGAGCGAATCCTTTCAGTGGTGCTATTGGGTGCCATCCCAGCAGCA
GTGATCTTCCCAACACCATCTGTAGAGTACTTTCTGGCTCTTTCTATAACTGTTCATTCA
CACTGGGGCATTGAGGCAATTGTTATAGACTACATTCGACCTGGTACATTTGGTAAAGTT
ATTCCTAAATTGGCAGTAGGTGCTGTGTCTGCTCTGTCTTTCCTTACCTTGGGTGGCCTT
TGCTACTTCATTTACACAGATGTAGGCATTGTCAATGCTGTTAAGCTGCTGTGGAAATTG
TAGGAATAAAAGATGCATTAAAGTACTGTACTGTATGTATTTATGAATTAATGGGACTTT
TATACCTGTTAATGCTAGCAGCAACATAAAACAATGCAGTATTTTTTATTCCCAAATTTT
TTCTCATTTTCAAGTCTGTTAAATCTTAAATTTCTGCCTACCATTTAAATTTGTTTTACA
TATTTTTTTTTTTATATTGCTGATCACCACATGACTTTAGAGCAGGCATGATTGAACTTA
CAGCTTGGTAATATTTTAAGCCGGCCTGTGGGGTGTTATTTTATGTAGCTGTTATGTAGA
AATATTTAGTTGTACCATTTGTTTTGTTCCAAAACTTGTAGCGCTTCCTGGGAAATGTAA
TTTATACAGTTTTAGCATTTCTGCATAATAGTTACATGAAATGCTGAATCAAATATTGCT
CTGTGGGACAGATTGAAACATGACTGGATTGGGGTTTGCCCATGGCTGCTCTAGAGATAC
AGTAGATGTGCACAAGTATAATAAATCTGTTACCTTCCTAGTTTTACCAACACCATGTGC
CCCAGTTGACATCACTGGTAATTTAAAGTTAAAGATAAGCTTTACAATATGGTATAAACC
TTGGTAATAAATACCAACAAGTTGGTTTAGAAAAACATGTAAGCAAACACCGGGACATAT
CAGAAAAAGTTTCGGTCCTTGGACCTTGATCCCAGGACTGAAGAGATCGAGGTCCCAGGA
CCGAAACGTTTTCTAATA
>contig_116
GGCGAGGGGCTTGGACTTCCAGCAGGTGTGCATGAGCGTGTTCGATAGGAGTGAATGGAG
ACGAATGGTATTTGGGACCTGACGATCTGTTGGAGTGTGAGCAGGGTAATATTTAGTGAT
GGGATTCAGGGAAACCGGTTATTTTTAAATAGCCAGACTTGAGTCCTGGAAATGGGAAGC
ACAATGCCTGCACTCTAAAGGAGGGGTTTTGGGATATTAGCAGTTTGGAGGGCTATGTTG
TGTATCTTTATACGTATATGCTTCTGTTGTGTTCTGAGCACCTCTGCAAAAACAGTGATT
ATGTGTGAGTGAGGTGAAAGTGTTCATTGATGATGAAAATATTTTCTTTTTGGGGATTTT
CTTTCTTTTTGGGTCACCCTGCCTCAGTGGGAGACGGCCGACTTGTTGAAAAAAAAAAAT
TAACAAAGTGTAAAAATAAAAAAAATACATTATTTAAGCATTCTTTTGTCTGGTGCAACA
CATCATAAGCAAAAAGAAATTAACATATTTTTGGCTTGCATGACCAAAGTAGATAAGAAA
ATCACCAGAAGCTACAGTGTTTCCATATGACAGCACTGAATATTTGGTCACTGAAGCATT
AATAAAAATATATCCAAAGTGCATGCTTATAATATCAGGGAGTGCATCCCCCTACAAAAT
CAAACAGCAGCACTGTGAAAAACTGTAACCACTTGAATTGCACCGTTCAAAAAAATATGA
TGGACACAGTCCATAAAAATGGATAAGAAAAAACTACCATATACTAATTGCTAATAAACT
TTAGAAATAATATATAGCTTACATTTTGTGTGAAGCGAAAAGTAAATATCTAAATTTCAA
ATATGTACAGTACTTCGTTATTCTACCATTTTTCCTATTATAAGTATTTAACAGGTCTTG
CAATAAATAAAGACAAGAATACATGAATAACCCGCACAAAGGAGACTTGAAATTTATGAT
GACCTCTCGGTCTGACTTGGACTGAAGCATCGTCATAAGTTTGTTTCCTACGTATGAGTT
ATTTGTGTATTTTCCTGGACACTCCATCTTGGGGAAGGTGGCCAACATGTTATGAAAAAA
ATATTTTTTATATATATAAATAATTTTTTTCTATTATATTTGCTAACCCATTAGCTGCCT
AGCTAAGTGTAACTTTGGTTGTCATTCAATAGCTATATATTCAGAGTAACTTCCATCTAG
CTTAATAAAATGGAACTGGTATTATCCACCACTTAACTAACCAGTACTTTCAAATAAAGT
ATGTTTTTAGGGAGGGGGGCACAGGCCCCCTAAAGTATAGGGTGAGAGCAGTGTAGAATT
TCTTCATAAAACAATCTGATTATTTCCCATGACACAGATGATAAGGGCTGATTACAGTCT
TCACCAAATCAAGAATGTGTACATTATATTATTCCAGATAACTGACAAAGTCAACTATCA
TCCACTACTTTTAGAAAGCAAGAACCACACATAATACGTGCCGTCCCTACAATCTATGTA
CCATGTGGTGTCATGACATGTCTTGTAATTTTTTATTACTGCCAGAACATAACATTAGTT
ACAATTGTTTTTCAATAAAATTTATTATTTTCATATATTCGGACTTGATTCCTGTAAATG
GGAAGTACAATGCCTGCAATTTAAAGTAGTGGTTTTGGATATAGGCAGTTTTGAGGGATA
TGTTGTGT
>contig_117
GTAAGCAGAGTGTCTACAATCTATTTCTATACAAAGCCACAATTGATTTGATTTTGATTG
ATCATGTAGAAAATGATTTCAAAATCAATATGTGGCACCTCAGCAATTCCAACCTGCAAG
ATGTGCATTATTAAAGAATCCTTCCTATTACACACAAACTCAAATTTTCACTCTAGAGCT
ACATTAACACAGCCGAACAAATTGCAACATTCAGCACAAGCTAGTGTGAAAGGAAGACAA
CTTTAGTGATACACGATCTAGCTAAAACTTGCCGGTGCTGCCATACGTGTTGCAATATTT
CCTGCTTACACAAATTCCAGCACAATACTGTATACTAATTACACGGTATATTCACAAGAA
CAATGAATCTACCAAAATAGAACATTTATTATTCTAAACTTTGTATATCAATATCTAACA
ATCTTTATCTGGGTCAACATGCCTCTACTTTCCTTACACATATTTATAGCATGTCACGGT
ATTATAAGTACTCAACAAACACATAAGAGCAGAAAGCAACAAGAACTTTGGGCAAACCAT
CAATAAACATTCAGAATCAACAAAGGCTGTGAAAAACAACATATTGGCATATAGAATATT
CCCATTAAAATGAACTCTAAGGCATTACAAACTGTTTAATGACAACTAAGTTAGTGTGTC
CCATTCCTTCATGGTTGATAAATTTCAGGTAGTCTCCATACTCCAAATTACAGAACACTT
ATAACCTGAATGTGGAAGGAGGCATTGTTTATATATATATGAAATGCAGAGGATTGTGTA
AGATGCTAAACAAAAGGTTACAGAGGAAGCACATTACTGCTGCATATGGTTTAACAAGGC
AGTACAAGAAAGCATGTATACCTATGCCATAAATGAACTATACCTGGCAGACTATTTCCA
CTTTTATGGAGTAATTGATTATTCATAACCCTGATCATTTCTTGGAGCAAAGAAAATTAT
GAAGATATAAACATTTAGTTCTGCACAAAACCTGTACACACCTACATATGCATGGTTATC
TCTACAATTAATGTTTACCAGCAAGCATATTCACACTTGTTGGTTGGTTCAGTTTATACA
TACATTCTTCTACCTACTGTATGTGCATTAAAGTGACTAACAAAATCACTGCAGGGTGAC
ACCTTAAACAATTATAATTTTAAGCCTAAAACTTTCTTTTAAGCTAATTTACCATATGGA
TATTTTTTCTGCAGTGAATGCAGATTTAAACATACAAAACAAGAAAGCTGTAATGACTAA
CAAAATGTAAAGCATAATTACTTCATGGTTACCTTAGGCCCTAGATCACTTCCCATATAC
AAAGACCTGTGTACAACTTAATTTGTTTACCCTTCTAGGGAGGTCCCATAATATTGAAGG
ATTCATGATCCAAGGAATTGGTGTTGCACTTCCCATTTACAGATCAAGTCTGATTACATC
CCATTCACCAGGTGCTATGTTATCCTCACAACTTTAGCATTCTTCATGAATAATAATGTG
CTAAAGGAGGAATATACAGAAGTTAGGGAATGAGGGGCAGGAGTGTGCAAGAGTAAGGGT
TAGTAGGGGGTAGGAGAGAGTAATAAACTTTTAGAAATAATAATCAACTTGGTGGCATGA
GAATATTAATGAGGTGTAGATGATACACACAAAAGCATTAATTTGAAACTATTCAATGCT
TCACTTATACAAGTTTCTTCAAATCAGTATACTATTACACCTGAGGAAAGATTATATAAG
CAGGAGCAGAGAGGGGTCAGATGTGGAGGTGCTAGTTCTGTGGTATTTTTGATCTCTAAA
TTGACTTTGTTCAGCAACTGTATTGCTAAGGGTTTGGCAGTTTGTACTAGTTTGCCGAGT
ACATGTATGTTTTGAAATTATTCAGTTCATTAGCCTTGATCTACAGTAGAGGGCAAATAT
GAGATATACATGTATATGGGATATTGGCAGTTTGGAGGGATATGTTGTGTATCTTCATAT
GTATATGCTTCTAAACTGTTGTATTCTGAGCACCTCTGCAACAACAGTGATTATTTGTGA
GTGAGGTGAAAGTGTTGAATGATGATTAAAGTATTTTCTTTTTGGGGATTTTTTCTTTCT
TTTTGGGTCACCCTGCTTCAGTGGGAGATGGCCAACTTGTTTAAAAAAAAAGACAACTGT
GCAGAAAACTGTTCCATATTTTATGAGATTTGGGTTAAATTGGTTCCTTAGTCAATTAAG
CCCATATAATATTTTCCTCTGGTTGTCTCATTTTCAAGATGTGAACATTGTCCAAGGCAA
ATGCAACAAGTTTCAGAGAAAAGGTTGCCTGCAGTGGACAGTTGAGCTGCAGTAGATCAA
GGAAGGACTATTTCAGGAAGGTAGTTATTAAAGCCTACAGTCTTCATGGCTGACATTTTT
CTTTGTATCTGTCTTCTTGAGAGTCCTTCCTTGACCTACCCCATCTCAACGGTCAGCTGC
CAGCAACTCCTCAAAAAAATCTGCAGCATATTCTATACAGAATGAATAGATCTCTAAAAG
TTCCAAAAAAACCTACACGGAAGTATAGCCATAAGCAACTATACTGTAACCTAAACCTCT
CAGTGAAACACTGCAGGGAGGCCTACTGGCTTTTGCTGCACCAAATATGTACCAATTTCT
TTTATAAGTAACTCTCACATTTCACTGTGCATTGTAGATCAAGGTTAAAGGGCTGAACAC
CTTCAAAATGTAGTTATTATTTATTAACACATCGGCCACTTCCCACCAAGGCAGGGTGAC
CCCAAAAAAAAAAAAAAACTATCATTCATTCATTCCATCATTGTCTTGCCAGAGGTGCGC
TTACACTACAGTTATAAAACTGCAACATTAGTACCCATCCTTCAGAGTGCAGACACTGTA
CTTCCCATCTCTAGGACTCAAGTCTGGCCTGCTGGTTTCCCTGAATCCCTTCAAAATGTA
TGCTCAGTAAACTATTACAGTTGCTGAACAAAACCTATTAAGACCAACTGTTGAACTAAC
ACTGCAAAGAGACATCACATCTGACCTCATCTCACTCCTTCCTTTATAATCTTAATATAT
AGTCTGTTGACTTAAGTCTATTGTACATGCAAAGCATTGTCTGAATAATTTTCAACTATT
GCTTTTGTATCTTAGTGTATTTAGTAACATGAGATTAATAAACTAAGGAAAGTTGCCCAT
GCTGCTTTTTAGTATCTCTAGCCTCGACAGTAATGCATTATTTTTATCAATTATATGTAC
TGTGTTATTACTAAGATAATGTACAGAGTTGATCTTTATACTATTCATGTAAATTTATTT
ACATCACTAAACTTTTCTTAACTGCTTGTGTACTACAGTATCTCTGTTCCATTTTAACCT
TTAAATTATGTTTAAAAAATCTAATTCACTGTCAACCAACTTACTTATGTCATAAAAGTT
TTTTTTTTTTTTTTGATTTCAATTTTAATACTGTATTCACATTATTATTTAAATTTAAAT
AAGAATTAACATGTTTTGACTACCATATATTAAAATACAAGCATGCATGTATTAATAATA
AACACTCGTCTGGAAGAAATAATTTGCAGAAAGCCTTTTCTTGTGTAACTTCTAGATTAT
TCAACAGGTTGCTAGTGTTTGTTCAGTCAGGAAACTGTTCATGCTTTCAAGTCTCAGTTG
AAAAACATCACTTTCCAGAGAAATAATCATGACGAGTTGTATAATTATTCATTTAGTTTG
TTTTTACTTGCCTATACGTACATTATACATAAATACGTACCTTATTCTGATTTTTTTTAT
GGGCACTCAAGACACGGTAAAATTTTTCCCAAGTTGAATTTCTGTATTAGAATAATTAGA
TGTTAAAGTACATAGCAAGCATTTCTGATAAAATTTTATTTTTATTATCACACTGGCCGA
TTCCCACCAAGGCAGGTGGGTTAAGAAATAATACTCAATAATTCTAAATACCAATTTACT
TAGTCTGTTAATAGAAACAGCATTCATCCTGGTAGGTATTAGTGTTGTCATATGCACGAG
ACAAAAGCCTGTTAATTACCTGTGATTTTGCATGCAATTGGTCATGATGGCTTTTCTCTC
CTCACAACTTAGCCTGGGGCCAGGCCTCCCTCAATTGTTTGTTGTACCAGACTTTCTGTT
GGAGGCCCATTGGCCCATATACTGTAGCTATCACAGCCTGGTTGATCTGACAGTTGAGAG
GGTTAGTAGTACAATTAAAAAGTTGTTAAAAGTTCTGCACCCTGGTTGGATTACTTGTTC
GAATCTTGTAAACTTTAATTACATTCAGAATTTACTACTTATTTCCGTTTTCCTGTGTCT
TATTACTTTAGTTTATATTCTTTAGTTTCATTTTCTATGGTAGTAAGGGCTTAATTACCC
CATTAGCTTTATAATTATTAAAAAGTAATAAGGGAAATATCCTTTGAGGTCACCCTGTCT
ACTGAATGGACAATATGTTAAAATATGAAGCTCTGTTACAAATAAATCTAGCAATTTGCA
TTTTTTGGCACTTTACCTCACCTGTTTCCTGAGGTGTGTACCTGTCTAACAGGTAAAAAA
TATGAATAAGAAACTCCTAAATAGCCGAGATTAATCCTCTCACTTCACGACACTGGGAAA
GGAGTGGAACAGGAATTAGCAAGGCAACGAAAACGACATTACCTCTTGCATCTTGTCATA
TAGTGCACCTTGAAAATTAGTGGGATAGATACTGTACTCCCAGAGTTTGAGAGTGTGTTT
GTGCTCATTATCTCATGTGTGCTGAATGAGTAATTCAGTGTAATACTCTTGCAGCCTCTG
TAGGCATAACTTCTGAAGACTACAAAGTCTGACTGTGGTAATTTCATACTGGAGAATAAT
GCCTCAACAATGTTGAGAATGTTTCTAAAAATGAATAGAGCTTGCCTCCTAGTTCTGAGG
GTATCACAAGGACCAGGTACAATACAAGTTATACAGATTTCCAGTATGCTCAAGGACCTA
AAATCAATAGTTTACACTACAATATACACATCCTGTATATAACATTCTTAAAATAATTAG
AAGGGTATAATATTTTCAACTTTCCATAGTAGTCAGTTTCTAATATATACTTTATATACA
TTCTATATACAACTGATACATTATTTAACTATCTTAGGTGAAGGAGGTCCATAGAATACA
CATTACATGGAATGCATACATTGTAACAAATGAAAATGTGCTGTACCTATCACTGTGTAG
TCCGTATTCTTATCCAAGATTCCCACTACAGTATTAATATGTACAGGAATATTAATATAA
AAAAATCATAAGTGAATAATGTATCTACATCAAATTCAATGGAGGAAGCATGGGTCTATC
TCATTCTTCCTCAGAAAAACAAAAGCTACTATTCTGTTGCTGGGACAATTCTGAGGAGTC
TTTTGGCATGGTGGAGGTAAGTAGAACTGAAGTGAATGTGACCACTACAGCAACTGGAGG
ACAGGTATACATCAAGATAAATTAAGGATCTTGAAAATTAATGATATTCTAAGTATTTCT
TAGGTATGTTAAGACTCGCTTACAATAGGAGCTGTCTCCACGTCTCCACATACCCACAAA
ACCAACTTTGGTGACAATCTAAAAGACCTAATCATAAAAATAAATAAAATCACTTAATTG
CTGGAAATCTAAACATCAGCCTCACATAATCAAAAGACCCACAAAAAAGCTGGTTTCCTA
AACAATATACTTTTATAAATACTTATTAATACCTTCAATAACCAAACCTATGAGAATCAC
TGAGACAACTGTTTCTTCACTCTACCACATCTGGACTAATAGATCAGCTCCTCTAAAAGC
TGCATTATCACAGACAATACAGCTGATCACTACCCCCCCCCCCATCGTCCTAGTCACCAA
TATAAAAGAAATTACCACTTAAAACTAGCAAAATCTCTCAGGTTCCACAATGAGACATCA
GTGAGTAACTACCATAGATATTAACAACACTAACTGCAGAGACTGAAATAATCAAGATAT
CAGCTCATGTGTCCATGTATTCCTCCAAGCAATGCAAAGCAGGAAATATAGAAATACCAC
TAATGATTTATAAGAAAGCTGTAGTATTGTTTAGCAACTCAACAGAAATCAAAACTTTCC
CTAATATATTTAAGCTAGCAAGAGTTACACCAGTCTACAAAAGTGGTGACTCAGGAGAAC
TAAATAATTACAGGCCAATTTCTACCTTACCATTATCAAAAAATAAAAGGCATACACTTC
TATATAAACTCATAACGAAACAAAGTCCTTAATTCTTGTAAGTTTGGCTTCAGGCAGGAA
AGCAACATCATGATGTAATAATTAAAATACTTGGCTCAATCCATTCATCCCTGGAAAATA
ACTAAAATACAATGGCCCTTTTATTTAAAAACAAATTTGATGCAATAGACCACATTGTGT
TTCTCAAATAAAATCAAACGCCATGTTCTCATATGAGGTCTTACCTCAACAATACATCAA
CACATGACCAACAACTTTCAACAACTCGGCCAGTCAACAAAGGGATGCCTCAGGCTCTCT
ATTATCCCTCAGCTACATCAACGACCTTCCTAATGCCTCACAGGAACTTAAAGCAATTCT
ATTTGCAGGTGACAACTTTTGGCATTTCAAATGCAGATTTAGCTATACTCAACAACAGTT
CAAGCTCAAAGATATCTGCTAGCATGACAACCAACAAACTCACTCAGTAGTGACAAAACC
TATATAATTTTTGGAAACTGTGTTAATTTAAACATATATAACACATCCACTGAAAGGCAG
GATGAAGGAAAATTTCTAGATATGAACCTTGACAGCAAACCAAAATTCAATACACATTCA
CCACATTAAGGAAATTTTCAAAACAACACACACTCAAACATTATTACTCACTCCATACTA
CTCTCTATCCTTCCCTCAATTATGGTATTTGTGCAAGGGAAGCTACAACATGAAATCACC
TGAAACCCACTGTTACCCAACACAAACCTTCTATTAGAATGATCACTTAATTAGGTTCCA
GACAACACAAAATCCCCTATTCCAAGGTTTTGCTCAACATTCAAAATATCTACACTTACT
ACTGTGCATGCTATGTATGCAGGACACTCAACACAAACATTAGCCCACAGTTCAAACTCT
TTGAAAGTTGCAGCAAAACACACAATACAAGAAACATTTCTCTCTGATATACCCAGAGTT
CAACTATTTAAAAACTCCATACACAAGCCCAATAATACAGAGCTCTCTACCTGACATAAC
AAAAAAATTCCTCATCACCCAATAATATTGTTAATACTTCCTAAAACTGATGCAATTGGT
TAACTAAATTGATTGTAAATGCTCATGCATCACACCCATTAAAAAAACATTTATACAGTA
CTGTACTAGTTTACTACATTTTTTACCTTACCAATTGATAATTATGTATATACGAGTCCA
GTATTATACTATACATGATAAACTTGTTCATTATATTTAATATTAATATGCAAAGTATTT
TTAATTTGTGTATATATTAAATATAGTGTTAGAGGTATCTCTTATACTGTACAATTTTTT
GATTTGTTTGTTCTACTCTTGGTTTAAGTCTCCTTGAAATGCACTTAAGAAATCTAAATG
TATCCACTTAAAAATTTTTATTATTATTATTATTATTATTATTATTGTCACTACTTATGT
TGCAATTTAAGTTTAATATTGGTTGCCTGTAAATGTCTAATACAACAATTATAACCTACA
TCTCCAAGATCAATCAGAATTCCTACTCAACTATTATTGCCACCACTAAATTCTACCACC
CAATGATTATCACCAGAATTATCAAGATTACCATATATTCGTTCCATAAATTAAACTATC
AACAGATTAATCCATAATTATGCAATATCACCTTTAAGTATGCAATATTAACTAGCTTTA
ATCAACTCGTCCATATAAAACTTCGCCTGAAATGATTTTGCATATTATGGGCTTTAAAAT
AATTGTACTGTATTTATGCATATATTTTTTTAAATATAGCTTGTATGATTAGTCAATAGA
GGCTCCTTTTTGTAAAACGAGGCCTTGCTGGTGCATACATCACTGTGTACATTAATTACT
TGCCAATTATTTTCTTTCTAATCTTCTGCTATGTTAACCAATCTAATAAGTCTTATATAT
TGGAAAACCTATACCTGTACTGGGTTCCTCATTGTACTTGTCACATGTCATTGCAAAACT
GCATTAATAATATCTTAGTCAATGTCTGTTTCATGCACATGAATATTATAATCAGTGAAA
TCAGGAATTTTTTTTAGGTCTCACTAATTCATTCACAACTCTTCTGAGTATGCAAGTAAG
CCTTTCAGAGTCAGGAAGACCATCAGAAAACAAGATAGGGCAGCTGAACATTCTTAATGT
CAGCAGTCCTTCAGAATAGTATTAGTATCGTGAGTACATTAATAGATCACCTGGAAGTTC
AGTTCCAAATGAAATCTTCATAGCAATCCCATTCTTTAAACTTAATAAAGTCACACCGTA
TTCCTTCATAAATATTACCTTGCTCACACTTTAACACCACGTCAAACCATAACGAATACT
TGTCTCTATGCCAATCGGACACATTCACATAAACGTGCTGGATGCTCAAGCCCACAACAC
TCAAAACAACCTTCATTCCCTCCTCCAACCCTTCCAGGGACAACCCCTACCCCTCTGTTC
TTCCACCCCAGACTCATACACCCTCTTAGTCACCCAATTCTGCTACATCCTTTCTAAATG
CCTAAACTACTTAGAATTCTAACATTCAGATATACAGCCTTTCCTCAATGATGGAGTTCT
GTTCCTAAGACCATGAATTCGTCACTAAGTGAGGAGCATACAATGATGGTAGTGGGATTG
TGTCAGCTATCTCTGATATTGTTTTAATGTCACCTTTGCACCTTTTAAAAATATACCAGA
AATGTTATAAATGTCCATACAGTAGTGTACTGTATATTGTAATAAACAGAATAGAAGAAA
TCA
>contig_118
AAAAAATCAAAACTAATACATCTTTCTCGTTCCATATTCTGTACATCTTTGTTTACAAGC
AGTTGCTTGGCGTCAATCAATAGCCAAGCGCGGCCGTGAATGACGCCACTATAATGAGTA
ATCAGAAATCTAGAAATAAGCGATGACAGGAACAATGTTACCACACAGGACAATAACCCA
AACACTGGAGCACTATAACTATCATACACAATAGATCATCTTATAGTGCTCACACTATAC
ATTAGAAAAATCTTTTACTGCTGACTATGGTGACTGAGATCTGTAGTTACATTTCTCTGA
GGAAATTTTAATTTCACTTCACTACAGATGCTGTTAAATTCTCTCTTGACTGCTGTCAGA
ACCTATCCAAAATATTTTCAGTGAAATTCAGTTACCTTGCTTCGAAGGTATCTTGTGCTC
GTGACCCATACGGGTTCACCTCTTTATAATAACTGAAGCCATTATTCGAGTTTTATTAAA
ACTCTGTAAACGAATGTCTGAAATACTCTCTCATTGTTAACATCTTCAAGATTACCTTGT
CCAGAAAGCTCTTCAAGGAATTATCATTCTTTTTCCCTGCCTTGGAGAGTTTGATTAACG
ACTATTTCCCAGTCTTGTATTGATTCTTCGAAGTTAAGGTCTTCCTCTGTGGATATTTTT
TCCTTTAATCTCGTTTTACTCTTACAGTAATCCAGACCACACACAGGTTCACTCAACTCT
CACAAACGCACTAAATGGCCCAATTATGGACCTTATTCTCTCATCTCTGAAGATATTTGA
TCAATATCCGACCTTTTCTTCCTCCCTAAGTCCAAGTATCCTGGAGACAGTGCTGAATCT
ACTGATTAGTTTCTTACCATTCATAAACTCAAGGTCATAATACCTGTGACCTGAAATAGA
TGTTTGGACGAGGTCACAGGAACAGTGTTGAAATACGTTTCAATAAAACTTATCTCGCCA
AAATCTGTTAAATATTGTGTGTATAAAAAGTAACTTTGAATTGACTATTTTTTTTAAGCA
TCTCGAGTAATTATCTGAACACAAATTCATTTCAAAATATTTAACTCTTATTAATGACCA
GTAGTTCTCTTTCATGTAACCCAGTGGAATCGGCACCCAGGATGGACAAGATACACGATC
ATCGAAGTCAGATGAAATGTTCCAGTACTCTGAGTGCGATACAAAACAGAGGAACGACTT
ATCGCTGAGTTCAGATACTTCAACAACGCTGCACGAAAAAAACTCAAAAGGGATGTGTCG
CTTGTTAAAGTCCTTCCCTTATAGAGCTCGACACTTGCACTAACACAGAGGACATTGTAA
ATTTTTCTTTCAAAACTCGTTCACCATCCAGTCAACAGTTCGTGATACACCATTCTCTTG
TCTTGAAGCTAGCTGTGTCGACACTGGAGGTATGTTCCAGGCGGATTTACAGCATGGATG
TGGATATGATAGTACTACACACACTGTCCGCCGCGTCAGTATCTGGGGTCCACGACGGCT
AGCTGCCACCTCCAGCGCTTCCATGGCTAAATAACTCGCCATTGAGTATGTATGATCTTC
ACACAGTTCACTTCAACAGCATGAAGGTCAGGAGCAATGCGAGGCAGAAATGATTGTGAC
GAGAAAGTAAGACTTCAAAAGATGTGAAGATGGTGCCATCATGGTCGTCTCTGCTCCCAC
ACACTCCAGTGGCCACCGGGAAAGGTCCCCGATGCAGCAATGATAAAAAAAAAAAATTTA
TTCAGTATCGACACTTGTTGCTAAGACATGACAGCGAGAAGCTCTTAAGACGAGAGTTGG
AGAAGCGGCATCGGCGGTGTCCTAGACCTCAGACAGCTTGTCGGGGTCGTAAACACTGGG
AAGGTTGGCGTTATTGAAGTTAAGCAAATCTGGAGACTTGGTAACTACTGCTGCTCTCCC
TCTGTGGTAAGATGCGTCGTACTCCCAGAGTCTACTGCCGAAGAATGTGGCTCGTTCTCT
CTTCTTAGCTAGGAAGTCGTTCTCCATCAACCATCTATGTTCTCTACATTCTTCTACGTT
[truncated: 70,317,772 more chars]
