# Supplementary material for: Transcriptomic Changes Following Induced De-Masculinisation of Australian Red Claw Crayfish Cherax quadricarinatus
Source: Int J Mol Sci. 2023 Feb 7;24(4):3292. doi: 10.3390/ijms24043292 (PMC9966960; doi:10.3390/ijms24043292)
Supplement: Supplementary file 1 [file ijms-24-03292-s001.zip › Supplementary File S3-Annotation of differentially expressed transcripts.xlsx]

## Sheet: Testis DEGs
	Experiment				EDGE test					IAG					GFP
Feature ID	Range (original values)	IQR (original values)	Difference (original values)	Fold Change (original values)	P-value	Fold change	Weighted difference	Bonferroni	FDR p-value correction	RPKM	RPKM	RPKM	RPKM	Means	RPKM	RPKM	RPKM	RPKM	Means	Query Coverage	E-value	% identity	Comment	Accession Number	Description
contig_10880	224.47	151.53	-94.33	-523.36	4.47e-08	-331.95	-9.66e-05	0.00302	7.2e-05	0.93	151.74	224.47	0.91	94.51	0.21	0	0.35	0.16	0.18
contig_11253	38.14	30.44	-25.07	-5.29	1.58e-10	-6.84	-3.19e-05	1.07e-05	5.08e-07	23.65	35.94	42.66	21.4	30.91	4.54	8.82	4.53	5.5	5.85	0.9	3e-135	0.7153	Nervous system related enzyme? Hydrolyzes glutamate	XP_042222207.1	N-acetylated-alpha-linked acidic dipeptidase 2-like [Homarus americanus]; putative N-acetylated-alpha-linked acidic dipeptidase [Procambarus clarkii]
contig_12449	83.85	66.11	58.54	20.43	1.47e-11	15.8	5.5e-05	9.96e-07	8.3e-08	2.24	1.22	5.1	3.49	3.01	66.07	69.6	85.08	25.48	61.56						no significant similarity
contig_12467	6037.03	3927.62	3654.41	13.14	2.74e-07	10	0.00347	0.02	0.000294	419.8	105.48	549.45	129.25	300.99	6142.51	3633.75	4347.42	1697.95	3955.41						no significant similarity
contig_14842	217.66	85.98	-97.17	-12.62	1.7e-12	-16.82	-0.000113	1.15e-07	1.64e-08	65.75	91.11	220.92	44.35	105.53	3.25	3.57	5.14	21.48	8.36						no significant similarity
contig_14913	667.17	521.77	475.77	11.55	5.35e-11	9.46	0.000439	3.62e-06	2.14e-07	21.6	14.97	78.85	64.98	45.1	586.76	463.92	682.14	350.68	520.87						no significant similarity
contig_155	834.15	189.16	-288.23	-10	1.21e-07	-14.18	-0.000379	0.00817	0.000174	224.98	134.57	76.82	844.72	320.27	10.58	46.08	35.68	35.82	32.04						no significant similarity
contig_160	225.47	77.13	-98.21	-10.29	1.37e-09	-14.54	-0.00013	9.28e-05	3.44e-06	90.08	82.02	33.99	229.03	108.78	3.55	12.96	15.92	9.86	10.57						no significant similarity
contig_16056	66.45	17.34	26.43	65.39	5.97e-10	36.4	2.18e-05	4.03e-05	1.75e-06	0.25	0.12	1.08	0.18	0.41	10.38	12.82	17.59	66.58	26.84						no significant similarity
contig_19949	45.2	36.5	30.71	5.25	5.48e-07	3.91	2.54e-05	0.04	0.000515	3.75	7.98	9.21	7.97	7.23	30.99	27.35	44.48	48.95	37.94						no significant similarity
contig_2050	20679	12792.1	12363.9	12.57	5.01e-07	9.08	0.01	0.03	0.000477	1714.82	338.34	1280.55	939.58	1068.32	21017.4	14072.6	12982.5	5656.52	13432.2	0.62	0.0001	0.3878		XP_042219962.1	mucin-5AC-like [Homarus americanus]
contig_22027	23.21	14.42	-12.51	-5.38	3.05e-07	-6.8	-1.59e-05	0.02	0.000323	10.38	25.15	17.2	8.72	15.36	4.23	2.78	1.94	2.48	2.86	0.83	3e-169	0.7028	Nervous system related.	KAG7171047.1	Transmembrane protein fend-like [Homarus americanus]
contig_22963	54.84	47.14	39.24	10.32	1.09e-09	8.05	3.57e-05	7.36e-05	2.83e-06	2.38	2.38	8.87	3.21	4.21	38.18	57.22	50.35	28.04	43.45						no significant similarity
contig_24293	18.29	9.51	-9.65	-8.73	6.11e-07	-10.33	-1.18e-05	0.04	0.000558	3.63	18.94	10.17	10.84	10.9	2.27	0.65	0.75	1.33	1.25	1	2e-133	1	Transcription factor	XP_042228857.1	homeobox protein six1-like [Homarus americanus] (100%)
contig_27009	70.21	45.82	43.89	21.89	5.38e-11	16.18	4.11e-05	3.64e-06	2.14e-07	3.19	1.12	2.33	1.75	2.1	48.15	71.34	36.3	28.17	45.99						no significant similarity
contig_27899	23.53	18.31	-18.82	-7.05	1.25e-10	-9.08	-2.41e-05	8.46e-06	4.45e-07	20.65	20.14	25.03	21.88	21.93	3.58	5.31	2.06	1.5	3.11	0.7	2e-28	0.5273	incl.	XP_045104385.1	hypothetical protein GWK47_014768 [Chionoecetes opilio]; putative RNA-directed DNA polymerase from transposon BS [Chionoecetes opilio]; RNA-directed DNA polymerase from mobile element jockey [Chionoecetes opilio]
contig_3228	522.33	201.36	-239.07	-11.41	2.51e-14	-14.99	-0.000289	1.7e-09	4.25e-10	89.12	228.17	193.23	537.62	262.03	19.4	15.29	26.82	30.33	22.96	0.99	6e-105	1	up-regulated due to stress?	ASU06392.1	glutathione peroxidase 3 a precursor [Cherax quadricarinatus]; glutathione peroxidase 3 b precursor [Cherax quadricarinatus]
contig_35442	18.15	13.55	12	21.79	1.63e-07	13.87	1.05e-05	0.01	0.000216	0	0.71	0.63	0.96	0.58	6.06	14.26	11.84	18.15	12.58						no significant similarity
contig_36818	150.27	101.58	83.69	7.08	1.86e-09	5.19	6.85e-05	0.000125	4.48e-06	5.75	14.07	17.31	17.94	13.77	56.68	58.24	118.89	156.01	97.46	0.98	0	0.5623	related to vesicles trafficking	XP_045617095.1	golgin subfamily B member 1-like isoform X1 [Procambarus clarkii]
contig_389	298.23	183.88	177.43	7.98	5.62e-07	6.32	0.000155	0.04	0.00052	2.78	23.26	27.94	47.76	25.43	98.42	301.01	200.24	211.81	202.87	0.34	3e-41	0.9882	contamination in the control animals?	WP_219605825.1	hypothetical protein, partial [Vibrio parahaemolyticus]
contig_39609	300.75	198.35	-206.69	-5.52	3.46e-11	-7.48	-0.000277	2.34e-06	1.58e-07	250.28	325.11	252.12	182.18	252.42	64.36	40.43	24.35	53.77	45.73						no significant similarity
contig_40865	205.98	170.83	151.5	12.03	9.15e-10	10.19	0.000142	6.19e-05	2.47e-06	4.87	2.83	31.6	15.67	13.74	186.5	208.81	162.09	103.59	165.25						no significant similarity
contig_41210	77.68	55.96	51.14	20.67	1.84e-11	16.42	4.71e-05	1.24e-06	9.57e-08	0.64	0.2	9.1	0.47	2.6	41.7	77.87	56.6	38.77	53.74	0.28	2e-21	0.3736		XP_045603054.1	formin-2-like [Procambarus clarkii]; tetra-peptide repeat homeobox protein 1-like [Maniola jurtina]; soluble scavenger receptor cysteine-rich domain-containing protein SSC5D-like [Procambarus clarkii]; NADH-ubiquinone oxidoreductase chain 5-like [Coregonus clupeaformis]
contig_447	581.05	75.24	-188.95	-6.81	3.99e-07	-9.11	-0.000235	0.03	0.000403	67.56	106.63	113.35	598.41	221.49	17.36	38.12	29.53	45.14	32.54	0.57	5e-62	0.9238	More muscle transcription proprotionally due to less sperm production?	XP_042223228.1	myosin regulatory light chain 2-like [Homarus americanus]; hypothetical protein [Portunus trituberculatus]
contig_49812	162.85	141.17	124.23	8.6	1.86e-07	6.19	0.000112	0.01	0.000237	24.02	7.07	14.3	19.99	16.35	169.92	161.17	130.23	100.97	140.57	0.99	3e-55	0.2536	contamination in the control animals?	TKW49213.1	Periaxin [Colletotrichum tanaceti]; protein PELPK1-like [Homarus americanus]; PREDICTED: periaxin-like isoform X7 [Ipomoea nil]
contig_5057	91.67	80.41	-65.89	-14.81	1.21e-08	-21.62	-7.99e-05	0.000817	2.27e-05	40.36	70.22	91.67	80.41	70.66	0	0	0	19.08	4.77						no significant similarity
contig_517	643.19	177.93	-219.61	-11.41	1.43e-07	-16.26	-0.000273	0.00966	0.000197	68.77	199.13	45.15	649.73	240.7	6.54	14.04	21.2	42.58	21.09	0.99	7e-107	0.9434	More muscle transcription proprotionally due to less sperm production?	AEL29868.1	actin, partial [Charybdis japonica]; alpha actin-like protein, partial [Panulirus argus]; beta-actin, partial [Macrophthalmus japonicus]
contig_53591	535.67	413.01	365.01	10.04	2.57e-09	8.37	0.000342	0.000174	5.99e-06	26.26	12.7	87.71	34.87	40.39	548.38	447.88	347.6	277.71	405.39						no significant similarity
contig_53677	46.61	35.92	-31.02	-5.99	4.55e-07	-7.93	-4.21e-05	0.03	0.000446	40.6	48.59	26.38	33.39	37.24	14.53	3.68	1.98	4.68	6.22						no significant similarity
contig_53703	96.42	79.37	-68.79	-5.53	3.54e-08	-7.39	-9.43e-05	0.00239	5.97e-05	98.1	102.18	73.33	62.25	83.96	23.12	18.73	13.07	5.77	15.17	0.88	6e-62	0.5754	incl.	XP_045596490.1	protein PELPK1-like [Procambarus clarkii]
contig_53780	13.97	8.89	-7.86	-23.66	4.78e-08	-23.02	-9.71e-06	0.00323	7.52e-05	5.32	9.23	4.19	14.09	8.21	0.22	0.13	0.7	0.34	0.35						no significant similarity
contig_53877	20.77	15.81	-15.76	-6.96	1.45e-08	-9.1	-2.08e-05	0.000979	2.58e-05	19.99	21.47	14.09	18.06	18.4	4.18	4.24	0.71	1.45	2.64						no significant similarity
contig_54201	27.53	21.76	21.66	8.05	1.5e-07	5.88	1.87e-05	0.01	0.000203	2.65	2.76	3.18	3.7	3.07	24.94	18.89	24.92	30.18	24.73						no significant similarity
contig_54202	35.76	30.96	28.08	9.74	4.62e-09	7.25	2.49e-05	0.000312	1.04e-05	2.17	1.88	4.04	4.76	3.21	37.64	22.2	30.33	35	31.29	1	3e-16	0.3648		KAH0732021.1	hypothetical protein KY289_003209 [Solanum tuberosum]; protein PELPK1-like [Solanum lycopersicum]; PREDICTED: periaxin-like isoform X3 [Ipomoea nil]
contig_54274	14.51	10.18	-7.98	-44.69	5.7e-08	-34.55	-9.85e-06	0.00385	8.76e-05	10.43	1.38	14.51	6.32	8.16	0.44	0	0.04	0.26	0.18						no significant similarity
contig_54409	108.56	98.71	86.91	32.49	3.94e-14	24.2	8.22e-05	2.66e-09	5.33e-10	4.48	0.2	3.8	2.56	2.76	102.51	108.76	102.38	45.03	89.67						no significant similarity
contig_54585	263.24	119.15	134.82	5.15	2.74e-07	3.92	0.000109	0.02	0.000294	9.75	27.53	46.35	46.32	32.49	125.29	105.49	165.47	272.99	167.31	0.36	1e-09	0.3139		KAI8789276.1	unnamed protein product [Timema monikensis]; FAD-dependent oxidoreductase [Streptomyces sp. NRRL F-5053]
contig_54728	14.72	8.39	-9.27	-8.62	1.96e-07	-10.6	-1.18e-05	0.01	0.000243	9.83	15.26	9.82	7.02	10.48	1.31	1.44	0.54	1.58	1.22						no significant similarity
contig_54896	41.74	25.03	23.21	20.24	4.21e-07	14.59	2.23e-05	0.03	0.000419	3.01	0.58	1.21	0.02	1.21	41.76	26.24	19.8	9.85	24.41						no significant similarity
contig_54942	44.8	15.68	-16.3	-56.84	2.34e-07	-45.48	-1.74e-05	0.02	0.000276	4.3	16.06	44.9	1.11	16.59	0.25	0.38	0.1	0.43	0.29	0.86	3e-55	0.665	incl.	KAG7160705.1	DNA-directed RNA polymerase II subunit RPB1-like 8 [Homarus americanus]; nascent polypeptide-associated complex subunit alpha, muscle-specific form-like isoform X3 [Homarus americanus]
contig_55283	22.76	17.42	-16.88	-9.73	1.72e-10	-12.45	-2.16e-05	1.16e-05	5.29e-07	20.22	19.52	23.1	12.4	18.81	0.34	3.73	2.8	0.86	1.93	0.97	5e-26	0.4409	inc.	KAI8795285.1	unnamed protein product [Timema cristinae]; multiple epidermal growth factor-like domains protein 11 [Tachysurus fulvidraco]; aspartate kinase [Deltaproteobacteria bacterium]; Select seq gb|OWF52676.1| Paternally-expressed gene 3 protein [Mizuhopecten yessoensis]; Select seq ref|XP_010293097.1| PREDICTED: keratin-associated protein 5-4-like [Phaethon lepturus]; cell wall protein DAN4-like [Haliot…
contig_55386	27.86	19.22	-17.26	-5.37	7.91e-08	-6.83	-2.22e-05	0.00535	0.000116	14.16	29.58	18.15	22.94	21.21	7.71	2.65	3.72	1.72	3.95						no significant similarity
contig_55454	28.15	17.62	-16.73	-5.01	4.86e-07	-6.29	-2.15e-05	0.03	0.00047	15.76	29.33	23.36	15.17	20.9	7.98	5.74	1.79	1.18	4.17	0.55	1e-38	0.8354	incl.	XP_042222485.1	leucine-rich repeat-containing protein let-4-like [Homarus americanus]
contig_55527	274.14	191.37	163.35	5.71	3.66e-08	4.42	0.000136	0.00247	6.04e-05	8.08	37.33	48.4	44.8	34.65	146.85	126.78	236.17	282.22	198.01	0.81	3e-23	0.3595	inc.	XP_045603128.1	uncharacterized protein LOC123761228 [Procambarus clarkii]; A-kinase anchor protein 5 [Chiroxiphia lanceolata]; S-antigen protein [Mizuhopecten yessoensis]
contig_55603	19.32	15.29	-15.1	-7.15	7.35e-10	-9.06	-1.91e-05	4.97e-05	2.07e-06	13.87	18.48	19.89	17.96	17.55	3.19	3.99	0.57	2.06	2.45						no significant similarity
contig_55608	39.98	24.92	25.22	8.54	2.37e-07	6.1	2.16e-05	0.02	0.000276	4.28	1.86	2.66	4.57	3.34	29.2	19.33	23.88	41.84	28.56	1	1e-14	0.3254		KAH0732021.1	hypothetical protein KY289_003209 [Solanum tuberosum]; protein PELPK1-like [Homarus americanus]
contig_55638	69.17	59.01	50.86	43.33	2.76e-16	31.05	4.7e-05	1.87e-11	9.33e-12	0.89	0.65	1.73	1.53	1.2	44.7	60.54	69.82	33.19	52.06						no significant similarity
contig_55698	118.88	107.97	92.43	34.82	2.5e-16	25.95	8.69e-05	1.69e-11	9.33e-12	3.47	1.65	2.75	3.07	2.73	100.06	111.04	120.53	49.04	95.17						no significant similarity
contig_56202	67.57	53.28	42.96	7.08	5.71e-09	5.24	3.6e-05	0.000386	1.22e-05	2.28	8.49	8	9.49	7.07	37.37	31.12	61.78	69.84	50.03	0.97	2e-20	0.2925	up-regulated in control animals due to contamination?	XP_045622857.1	zinc finger protein 99-like [Procambarus clarkii]
contig_56744	28.65	24.48	20.08	26.17	7.94e-09	18.08	1.87e-05	0.000537	1.61e-05	1.41	0.13	1.01	0.64	0.8	25.48	18.66	28.78	10.57	20.87						no significant similarity
contig_57076	28.41	20.13	20.63	32.95	3.52e-11	21.67	1.87e-05	2.38e-06	1.58e-07	0.76	0.45	0.5	0.87	0.65	17.79	20.89	28.86	17.53	21.27						no significant similarity
contig_57414	93.11	70.67	63.12	40.76	1.34e-14	30.44	6.01e-05	9.09e-10	3.03e-10	2.13	0.77	2.98	0.47	1.59	93.59	55.55	72.8	36.91	64.71						no significant similarity
contig_59442	48.34	43.73	32.98	30.71	1.33e-11	22.42	3.07e-05	8.98e-07	8.3e-08	0.43	0.69	2.65	0.67	1.11	28.07	44.42	48.77	15.09	34.09						no significant similarity
contig_60072	36.84	18.53	21.61	36.03	1.32e-10	24.31	2.01e-05	8.89e-06	4.45e-07	0.31	0.17	1.31	0.67	0.62	18.42	37.01	19.2	14.28	22.23						no significant similarity
contig_60395	17.87	12.61	-8.92	-18.75	1.4e-07	-18.43	-1.02e-05	0.00945	0.000197	1.45	5.13	17.87	13.22	9.42	1.03	0.61	0.37	0	0.5	0.72	2e-58	0.9453	inc.	XP_045607401.1	disks large homolog 5-like isoform X2 [Procambarus clarkii]
contig_60515	38.39	17.02	20.38	38.17	8.28e-11	23.72	1.76e-05	5.59e-06	3.11e-07	0.14	0	2.05	0	0.55	12.17	15.98	17.16	38.39	20.93						no significant similarity
contig_62202	22.31	15.89	14.05	18.47	2.54e-07	12.93	1.29e-05	0.02	0.000286	0.12	0.41	1.22	1.46	0.8	12.58	22.44	17.11	7.3	14.86						no significant similarity
contig_6334	130.29	92.96	89.92	17.56	1.38e-11	14.66	8.36e-05	9.36e-07	8.3e-08	1.3	1.18	16.46	2.78	5.43	88.15	131.48	95.74	66.03	95.35	0.31	3e-58	0.4205	inc.	CAH1155151.1	hypothetical protein [Ureaplasma parvum]; multiple banded antigen [Ureaplasma parvum serovar 3]; hypothetical protein [Scyliorhinus torazame]; hypothetical protein Btru_075388 [Bulinus truncatus]; segment polarity protein dishevelled homolog DVL-3 [Kryptolebias marmoratus]; S-antigen protein-like [Procambarus clarkii]
contig_6683	104.18	43.26	-41.85	-74.59	5.33e-12	-76.92	-4.8e-05	3.6e-07	4e-08	7	14.7	43.66	104.31	42.42	0.41	0.13	0.31	1.43	0.57	0.94	5e-130	0.3837	Higher proliferation rate?	XP_045591967.1	cell surface glycoprotein 1-like isoform X1 [Procambarus clarkii]
contig_7564	25.9	20.64	-17.41	-5.69	3.76e-07	-7.58	-2.36e-05	0.03	0.000385	27.65	19.91	23.41	13.54	21.13	7.89	1.74	2.45	2.77	3.71						no significant similarity
contig_8282	1021.47	113.99	-321.34	-70.48	1.14e-13	-79.33	-0.000327	7.71e-09	1.28e-09	83.7	120.91	1023.03	76.23	325.97	2.77	1.57	6.92	7.24	4.62	0.66	7e-24	0.4583	inc.	XP_045587281.1	uncharacterized protein LOC123749211 [Procambarus clarkii]
contig_9257	29.58	16.5	-15.28	-6.57	1.97e-07	-7.82	-1.79e-05	0.01	0.000243	3.87	18.24	31.03	18.95	18.02	2.25	4.82	1.45	2.45	2.74	1	2e-49	0.6406	Nervous system related enzyme? Hydrolyzes glutamate	XP_045624268.1	putative N-acetylated-alpha-linked acidic dipeptidase [Procambarus clarkii]
contig_968	69.84	63.03	52.19	25.74	4.2e-12	20.54	4.9e-05	2.84e-07	3.55e-08	0.24	0.43	7.42	0.34	2.11	54.07	70.09	63.46	29.56	54.3

## Sheet: AG DEGs
	Experiment				EDGE test					IAG					GFP					Query Coverage	E-value	% identity	Comment	Accession Number	Description
Feature ID	Range (original values)	IQR (original values)	Difference (original values)	Fold Change (original values)	P-value	Fold change	Weighted difference	Bonferroni	FDR p-value correction	RPKM	RPKM	RPKM	RPKM	Means	RPKM	RPKM	RPKM	RPKM	Means
contig_10752	39.86	22.44	-19.65	-14.44	2.33e-08	-10.42	-2.01e-05	0.00157	9.04e-05	23.54	9.84	10.14	40.92	21.11	2.6	1.08	1.11	1.06	1.46
contig_11212	2282.49	1533.18	-1134.81	-37.59	7.9e-10	-25.49	-0.00111	5.34e-05	7.63e-06	2292.56	159.37	631.76	1579.63	1165.83	55.19	12.37	46.45	10.06	31.02
contig_11501	373	162.97	-157.48	-17.99	2.68e-07	-12.92	-0.000152	0.02	0.000755	174.4	104.93	11.99	375.68	166.75	9.69	13.27	2.68	11.43	9.27
contig_12034	156.63	66.26	-82.67	-5.61	2.17e-12	-4.5	-8.38e-05	1.47e-07	3.67e-08	166.41	83.65	65.09	87.32	100.62	9.78	21.07	19.39	21.56	17.95	1	1e-27	0.4382		XP_045598625.1	uncharacterized protein LOC123758358 [Procambarus clarkii]. SMART internal repeats
contig_12888	30.35	18.68	-16.16	-8.67	4e-07	-6.56	-1.66e-05	0.03	0.000966	20.77	10.18	10.85	31.29	18.27	2.1	0.94	4.38	1.02	2.11
contig_12889	41.6	25.41	-21.6	-9.2	5.34e-07	-6.78	-2.17e-05	0.04	0.0012	41.94	10.04	15.14	29.82	24.24	4.41	0.79	5	0.34	2.63
contig_13763	51.67	18.15	-21.76	-53.68	6.74e-10	-32.56	-2.23e-05	4.56e-05	7.6e-06	18.58	10.04	8.15	51.93	22.17	0.54	0.43	0.42	0.26	0.41						no similar matches
contig_14871	3216.12	1764.89	-1526.57	-29.81	8.38e-14	-20.96	-0.0015	5.66e-09	2.83e-09	3237.25	479.61	763.07	1838.25	1579.55	78.71	21.13	73.36	38.72	52.98
contig_16716	32.15	25.05	-19.89	-9.49	8.3e-09	-7.24	-2.06e-05	0.000561	4.01e-05	27.85	10.97	16.84	33.26	22.23	2.81	1.86	3.6	1.1	2.34	1	1e-103	0.8353		XP_045602003.1	sarcoplasmic calcium-binding protein-like [Procambarus clarkii]
contig_189	40.46	37.7	-22.44	-19.16	5.75e-08	-13.02	-2.21e-05	0.00389	0.000185	41.16	7.76	7.29	38.5	23.68	2.64	0.8	0.71	0.8	1.24	0.92	0	0.9404	Nervous tissue development related?	XP_045590159.1	carbonic anhydrase-related protein 10-like [Procambarus clarkii]
contig_18956	47.8	28.2	-23.28	-14.84	2.41e-08	-10.59	-2.34e-05	0.00163	9.04e-05	30.68	10.63	10.03	48.5	24.96	2.74	0.81	2.48	0.7	1.68
contig_19131	37.99	22.19	-18.83	-21.43	4.31e-09	-14.95	-1.92e-05	0.000291	2.65e-05	38.38	5.49	12.15	22.99	19.75	0.39	0.59	0.81	1.9	0.92
contig_20384	254.45	165.31	-122.75	-16.66	5.78e-07	-11.21	-0.000118	0.04	0.00122	256.71	24.26	67.46	173.9	130.58	17.45	2.26	8.59	3.04	7.84
contig_26268	90.28	35.44	-39.85	-26.9	1.24e-11	-19.39	-4.01e-05	8.41e-07	1.68e-07	90.82	13.58	24.02	37.12	41.39	0.54	0.75	1.69	3.17	1.54
contig_27144	72.91	41.13	-34.45	-19.91	3.93e-09	-13.79	-3.41e-05	0.000265	2.65e-05	73.55	12.63	16.33	42.59	36.27	4.29	0.9	1.46	0.64	1.82	0.96	0	0.7531		XP_042232692.1	alanine--glyoxylate aminotransferase 2, mitochondrial-like isoform X1 [Homarus americanus]
contig_2858	75.24	67.79	-41.7	-20.09	1.44e-07	-14.56	-4.1e-05	0.0097	0.000422	75.98	3.59	24.82	71.16	43.89	0.74	3.37	0.93	3.7	2.18	0.73	0	0.6027		XP_045585175.1	uncharacterized protein LOC123747179 [Procambarus clarkii]
contig_30915	39.23	28.57	-21.94	-9.59	1.14e-08	-7.23	-2.24e-05	0.000772	4.82e-05	31.22	13.06	13.15	40.54	24.49	2.66	1.31	4.34	1.91	2.55
contig_32066	53.84	25.25	-23.31	-28.36	2.67e-08	-18.56	-2.3e-05	0.00181	9.51e-05	54.19	7.51	9.01	25.93	24.16	1.88	0.5	0.68	0.35	0.85	0.87	5e-06	0.2952		KAI8777913.1	hypothetical protein [Streptomyces sp. MUM 136J]
contig_32976	54	28.85	-24.34	-12.18	3.95e-07	-8.66	-2.38e-05	0.03	0.000966	54.55	10.08	10.09	31.35	26.52	2.5	0.55	5.09	0.56	2.18	0.99	0	0.9176		XP_045606652.1	tetratricopeptide repeat protein 39B-like isoform X2 [Procambarus clarkii]
contig_36867	26.09	9.85	-11.07	-65.2	3.4e-07	-31.04	-1.14e-05	0.02	0.000883	9.95	5.37	3.45	26.18	11.24	0.1	0.1	0.4	0.1	0.17
contig_3821	363.28	337.26	-231.81	-11.41	1.59e-09	-9.12	-0.000238	0.000107	1.19e-05	375.72	40.37	239.58	360.66	254.08	12.43	23.4	19.44	33.82	22.27	1	7e-105	0.6567	Nervous tissue development related?	XP_045615308.1	progranulin-like isoform X1 [Procambarus clarkii]
contig_388	334.95	247.57	176.63	5.07	3.83e-08	6.75	0.000265	0.00259	0.000129	43.34	21.29	30.15	78.72	43.37	290.91	120.5	356.24	112.38	220.01	1	3e-97	0.9943	YAY!!!	ABH07705.1	insulin-like androgenic gland factor [Cherax quadricarinatus]
contig_4021	107.01	73.81	-53.13	-19.66	5.78e-09	-13.85	-5.2e-05	0.000391	3.26e-05	108.36	9.4	28.85	77.29	55.98	4.2	1.35	3.48	2.35	2.85	0.85	2e-147	0.7885		XP_045620360.1	uncharacterized protein LOC123771711 isoform X1 [Procambarus clarkii]
contig_4700	200.4	106.61	-100.26	-5.54	1.25e-09	-4.3	-9.83e-05	8.46e-05	1.06e-05	131.83	79.5	60.7	217.42	122.36	19.56	17.02	25.22	26.62	22.11	1	3e-46	0.7524		KAG0717549.1	hypothetical protein GWK47_054206 [Chionoecetes opilio]
contig_471	9402.7	7369.34	-5342.24	-34.42	3.57e-15	-24.36	-0.00535	2.41e-10	2.41e-10	7574.72	2641.9	2336.44	9455.37	5502.11	261.4	52.68	205.38	120.02	159.87	0.8	9e-34	0.6292	contains multiple transmembane regions and internal repeats	XP_045613610.1	uncharacterized protein LOC123767715 [Procambarus clarkii]
contig_8019	59.27	53.58	-36.74	-7.91	9.1e-08	-5.96	-3.69e-05	0.00615	0.00028	60.61	15.39	30.79	61.42	42.05	7.03	3.39	8.68	2.15	5.31	0.38	3e-08	0.5273		KAF0504815.1	hypothetical protein F8M41_019480 [Gigaspora margarita]
contig_8698	334.04	320.92	-198.84	-51.24	4.24e-13	-38.02	-0.000199	2.87e-08	9.55e-09	326.86	19.69	128.99	335.66	202.8	2.03	5.94	1.61	6.24	3.96	1	0	0.8714		XP_045614697.1	uncharacterized protein LOC123768281 [Procambarus clarkii]; putative 50S ribosome-binding GTPase-like 3 [Homarus americanus]

## Sheet: All DEGs
			IAG					GFP
	Feature ID	Fold change	RPKM	RPKM	RPKM	RPKM	Means	RPKM	RPKM	RPKM	RPKM	Means	Blast	search
TS	contig_11253	-6.84	23.65	35.94	42.66	21.4	30.91	4.54	8.82	4.53	5.5	5.85	N-acetylated-alpha-linked acidic dipeptidase 2-like [Homarus americanus]; putative N-acetylated-alpha-linked acidic dipeptidase [Procambarus clarkii]	in humans, highly expressed in reproductive tissue, metabolism regulation	1
	contig_2050	9.08	1714.82	338.34	1280.55	939.58	1068.32	21017.4	14072.6	12982.5	5656.52	13432.2	mucin-5AC-like [Homarus americanus]	in humans, important for protecting respiritory epithelia. In Ha, genetic information processing, Membrane trafficking, Chromosome and associated proteins	2
	contig_22027	-6.8	10.38	25.15	17.2	8.72	15.36	4.23	2.78	1.94	2.48	2.86	Transmembrane protein fend-like [Homarus americanus]		3
	contig_22963	8.05	2.38	2.38	8.87	3.21	4.21	38.18	57.22	50.35	28.04	43.45	homeobox protein six1-like [Homarus americanus] (100%)	in humans, involved in the regulation of cell proliferation, apoptosis and embryonic development	4
	contig_27899	-9.08	20.65	20.14	25.03	21.88	21.93	3.58	5.31	2.06	1.5	3.11	hypothetical protein GWK47_014768 [Chionoecetes opilio]; putative RNA-directed DNA polymerase from transposon BS [Chionoecetes opilio]; RNA-directed DNA polymerase from mobile element jockey [Chionoecetes opilio]	snow crab, possibly ontogenesis	5
	contig_3228	-14.99	89.12	228.17	193.23	537.62	262.03	19.4	15.29	26.82	30.33	22.96	glutathione peroxidase 3 a precursor [Cherax quadricarinatus]; glutathione peroxidase 3 b precursor [Cherax quadricarinatus]	enzymatically reduces H2O2 to H2O and O2. expressed in cerebral ganglia, pereiopods and nerve cord. involved in different responses to environmental stressors. Glutathione peroxidases (GPxs) are selenoproteins that catalyze the reduction of H2O2 to water, inhibition of GPx3 is associated with unbalance in the redox system, insulin resistance	6	metabolism
	contig_36818	5.19	5.75	14.07	17.31	17.94	13.77	56.68	58.24	118.89	156.01	97.46	golgin subfamily B member 1-like isoform X1 [Procambarus clarkii]	Enables RNA binding activity. Involved in protein localization to pericentriolar material. forming intercisternal cross-bridges of the Golgi complex	7
	contig_389	6.32	2.78	23.26	27.94	47.76	25.43	98.42	301.01	200.24	211.81	202.87	hypothetical protein, partial [Vibrio parahaemolyticus]		8
	contig_41210	16.42	0.64	0.2	9.1	0.47	2.6	41.7	77.87	56.6	38.77	53.74	formin-2-like [Procambarus clarkii]; tetra-peptide repeat homeobox protein 1-like [Maniola jurtina]; soluble scavenger receptor cysteine-rich domain-containing protein SSC5D-like [Procambarus clarkii]; NADH-ubiquinone oxidoreductase chain 5-like [Coregonus clupeaformis]	cappucino family? Embrionic development, butterfly species. Binding bacteria. subunit of the mitochondrial membrane respiratory chain NADH dehydrogenase	9
	contig_447	-9.11	67.56	106.63	113.35	598.41	221.49	17.36	38.12	29.53	45.14	32.54	myosin regulatory light chain 2-like [Homarus americanus]; hypothetical protein [Portunus trituberculatus]	binds calcium in chickens	10
	contig_49812	6.19	24.02	7.07	14.3	19.99	16.35	169.92	161.17	130.23	100.97	140.57	Periaxin [Colletotrichum tanaceti]; protein PELPK1-like [Homarus americanus]; PREDICTED: periaxin-like isoform X7 [Ipomoea nil]	bacteria myelin. involved in growth and development	11
	contig_517	-16.26	68.77	199.13	45.15	649.73	240.7	6.54	14.04	21.2	42.58	21.09	actin, partial [Charybdis japonica]; alpha actin-like protein, partial [Panulirus argus]; beta-actin, partial [Macrophthalmus japonicus]	pathogenic virus in lobsters, actins upregulated. Cellstructure. Mud crab	12
	contig_53703	-7.39	98.1	102.18	73.33	62.25	83.96	23.12	18.73	13.07	5.77	15.17	protein PELPK1-like [Procambarus clarkii]	PELPk1 involved in growth and development	13
	contig_54202	7.25	2.17	1.88	4.04	4.76	3.21	37.64	22.2	30.33	35	31.29	hypothetical protein KY289_003209 [Solanum tuberosum]; protein PELPK1-like [Solanum lycopersicum]; PREDICTED: periaxin-like isoform X3 [Ipomoea nil]	involved in growth and development, bacteria myelin again	14
	contig_54585	3.92	9.75	27.53	46.35	46.32	32.49	125.29	105.49	165.47	272.99	167.31	unnamed protein product [Timema monikensis]; FAD-dependent oxidoreductase [Streptomyces sp. NRRL F-5053]	tailoring enzyme, constructing chemicals, divalent cation tolerance protein CutA	15
	contig_54942	-45.48	4.3	16.06	44.9	1.11	16.59	0.25	0.38	0.1	0.43	0.29	DNA-directed RNA polymerase II subunit RPB1-like 8 [Homarus americanus]; nascent polypeptide-associated complex subunit alpha, muscle-specific form-like isoform X3 [Homarus americanus]	catalyzes the transcription of DNA into RNA, ribosomal exit tunnel (keep safe from mistranslocation ER)	16
	contig_55283	-12.45	20.22	19.52	23.1	12.4	18.81	0.34	3.73	2.8	0.86	1.93	unnamed protein product [Timema cristinae]; multiple epidermal growth factor-like domains protein 11 [Tachysurus fulvidraco]; aspartate kinase [Deltaproteobacteria bacterium]; Paternally-expressed gene 3 protein [Mizuhopecten yessoen PREDICTED: keratin-associated protein 5-4-like [Phaethon lepturus]; cell wall protein DAN4-like [Haliotis rubra]	calcium binding, bacteria synthesis, embrionic devlopment, keratin production, cell wall structure	17
	contig_55454	-6.29	15.76	29.33	23.36	15.17	20.9	7.98	5.74	1.79	1.18	4.17	leucine-rich repeat-containing protein let-4-like [Homarus americanus]	basolateral targeting in epithelial cells	18
	contig_55527	4.42	8.08	37.33	48.4	44.8	34.65	146.85	126.78	236.17	282.22	198.01	uncharacterized protein LOC123761228 [Procambarus clarkii]; A-kinase anchor protein 5 [Chiroxiphia lanceolata]; S-antigen protein [Mizuhopecten yessoensis]	anchors the cAMP-dependent protein kinase, targeting the signal carried by cAMP to specific intracellular effectors	19
	contig_55608	6.1	4.28	1.86	2.66	4.57	3.34	29.2	19.33	23.88	41.84	28.56	hypothetical protein KY289_003209 [Solanum tuberosum]; protein PELPK1-like [Homarus americanus]	involved in growth and development	20
	contig_56202	5.24	2.28	8.49	8	9.49	7.07	37.37	31.12	61.78	69.84	50.03	zinc finger protein 99-like [Procambarus clarkii]	immune response	21
	contig_60395	-18.43	1.45	5.13	17.87	13.22	9.42	1.03	0.61	0.37	0	0.5	disks large homolog 5-like isoform X2 [Procambarus clarkii]	Neg regulator of the Hippo signaling pathway, promote MARK3-dependent hyperphosphorylation and inactivation of STK3 kinase activity toward LATS1	22
	contig_6334	14.66	1.3	1.18	16.46	2.78	5.43	88.15	131.48	95.74	66.03	95.35	hypothetical protein [Ureaplasma parvum]; multiple banded antigen [Ureaplasma parvum serovar 3]; hypothetical protein [Scyliorhinus torazame]; hypothetical protein Btru_075388 [Bulinus truncatus]; segment polarity protein dishevelled homolog DVL-3 [Kryptolebias marmoratus]; S-antigen protein-like [Procambarus clarkii]	bacteria, dishevelled gene - cytoplasmic phosphoprotein that regulates cell proliferation, S- aintigen again	23
	contig_6683	-76.92	7	14.7	43.66	104.31	42.42	0.41	0.13	0.31	1.43	0.57	S-antigen protein-like [Procambarus clarkii]; cell surface glycoprotein 1-like isoform X1 [Procambarus clarkii]	glycoprotien	24
	contig_8282	-79.33	83.7	120.91	1023.03	76.23	325.97	2.77	1.57	6.92	7.24	4.62	uncharacterized protein LOC123749211 [Procambarus clarkii]		25
	contig_9257	-7.82	3.87	18.24	31.03	18.95	18.02	2.25	4.82	1.45	2.45	2.74	putative N-acetylated-alpha-linked acidic dipeptidase [Procambarus clarkii]	protein metabolism-related, brush border membrane protein	26
AG/SD	contig_12034	-4.5	166.41	83.65	65.09	87.32	100.62	9.78	21.07	19.39	21.56	17.95	uncharacterized protein LOC123758358 [Procambarus clarkii]. SMART internal repeats		1
	contig_16716	-7.24	27.85	10.97	16.84	33.26	22.23	2.81	1.86	3.6	1.1	2.34	sarcoplasmic calcium-binding protein-like [Procambarus clarkii]	calcium buffering protein, muscle relaxation, parvalbumin equiv. usually responds to stress	2
	contig_189	-13.02	41.16	7.76	7.29	38.5	23.68	2.64	0.8	0.71	0.8	1.24	carbonic anhydrase-related protein 10-like [Procambarus clarkii]	zinc binding, reversible hydration of carbon dioxide	3
	contig_2368	287.3	0.16	0	0.11	0.12	0.1	0	93.51	0.35	147.57	60.36	calcium-independent protein kinase C-like isoform X1 [Procambarus clarkii]	protien kinase cascade, glucose mentioned, phosphorylation	4
	contig_27144	-13.79	73.55	12.63	16.33	42.59	36.27	4.29	0.9	1.46	0.64	1.82	alanine--glyoxylate aminotransferase 2, mitochondrial-like isoform X1 [Homarus americanus]	metabolism, blood pressure	5
	contig_2858	-14.56	75.98	3.59	24.82	71.16	43.89	0.74	3.37	0.93	3.7	2.18	uncharacterized protein LOC123747179 [Procambarus clarkii]		6
	contig_32066	-18.56	54.19	7.51	9.01	25.93	24.16	1.88	0.5	0.68	0.35	0.85	hypothetical protein [Streptomyces sp. MUM 136J]		7
	contig_32976	-8.66	54.55	10.08	10.09	31.35	26.52	2.5	0.55	5.09	0.56	2.18	tetratricopeptide repeat protein 39B-like isoform X2 [Procambarus clarkii]	function of G protein-coupled receptors, cholesterol homeostasis	8
	contig_3821	-9.12	375.72	40.37	239.58	360.66	254.08	12.43	23.4	19.44	33.82	22.27	progranulin-like isoform X1 [Procambarus clarkii]	lysosomal function, wound healing and cell proliferation	9
	contig_388	6.75	43.34	21.29	30.15	78.72	43.37	290.91	120.5	356.24	112.38	220.01	insulin-like androgenic gland factor [Cherax quadricarinatus]	IAG	10
	contig_4021	-13.85	108.36	9.4	28.85	77.29	55.98	4.2	1.35	3.48	2.35	2.85	uncharacterized protein LOC123771711 isoform X1 [Procambarus clarkii]		11
	contig_4700	-4.3	131.83	79.5	60.7	217.42	122.36	19.56	17.02	25.22	26.62	22.11	hypothetical protein GWK47_054206 [Chionoecetes opilio]		12
	contig_471	-24.36	7574.72	2641.9	2336.44	9455.37	5502.11	261.4	52.68	205.38	120.02	159.87	uncharacterized protein LOC123767715 [Procambarus clarkii]; contains multiple transmembane regions and internal repeats		13
	contig_8019	-5.96	60.61	15.39	30.79	61.42	42.05	7.03	3.39	8.68	2.15	5.31	hypothetical protein F8M41_019480 [Gigaspora margarita]		14
	contig_8698	-38.02	326.86	19.69	128.99	335.66	202.8	2.03	5.94	1.61	6.24	3.96	uncharacterized protein LOC123768281 [Procambarus clarkii]; putative 50S ribosome-binding GTPase-like 3 [Homarus americanus]	GTP binding protein	15
													25 yellow	16 yellow
